# Supplementary material for: Genetic diversity, determinants, and dissemination of Burkholderia pseudomallei lineages implicated in melioidosis in Northeast Thailand
Source: Nat Commun. 2024 Jul 7;15:5699. doi: 10.1038/s41467-024-50067-9 (PMC11228029; doi:10.1038/s41467-024-50067-9)
Supplement: Supplementary file 4 — Supplementary Data 1 [file 41467_2024_50067_MOESM4_ESM.xlsx]

## Sheet: Sheet1
strain_id	genome_id	label_id	isolated_date	isolated_year	specimen	sources	province	country	region	short_read_accession	annotation_accession	predicted ST	defined_lineage	sub_dominant_lineage	reference
DR0001	27035_8#28	27035_8#28	2015-07-22	2015	Blood	human	Udonthani	Thailand	Asia	ERS2693201	GCA_963562145.1	220	2	2.4	This study
DR0002	27035_8#29	27035_8#29	2015-08-13	2015	Blood	human	Udonthani	Thailand	Asia	ERS2693202	GCA_963561295.1	512	2	2.4	This study
DR0003	27035_8#30	27035_8#30	2015-08-13	2015	Blood	human	Udonthani	Thailand	Asia	ERS2693203	GCA_963561265.1	365	7	NA	This study
DR0004	27035_8#31	27035_8#31	2015-08-20	2015	Blood	human	Udonthani	Thailand	Asia	ERS2693204	GCA_963562135.1	70	2	2.4	This study
DR0005	27035_8#32	27035_8#32	2015-08-20	2015	Blood	human	Udonthani	Thailand	Asia	ERS2693205	GCA_963562115.1	10	1	1.1	This study
DR0006	34956_7#111	34956_7#111	2015-08-20	2015	Blood	human	Udonthani	Thailand	Asia	ERR6718008	GCA_963569215.1	10	1	1.1	This study
DR0007	27035_8#33	27035_8#33	2015-08-23	2015	Blood	human	Udonthani	Thailand	Asia	ERS2693206	GCA_963562795.1	52	4	NA	This study
DR0008	27035_8#34	27035_8#34	2015-08-29	2015	Blood	human	Udonthani	Thailand	Asia	ERS2693207	GCA_963562125.1	70	2	2.3	This study
DR0009	27035_8#11	27035_8#11	2015-08-29	2015	Blood	human	Udonthani	Thailand	Asia	ERS2693208	GCA_963560675.1	34	4	NA	This study
DR0010	27035_8#35	27035_8#35	2015-09-04	2015	Blood	human	Udonthani	Thailand	Asia	ERS2693209	GCA_963562105.1	1821	7	NA	This study
DR0011	27035_8#36	27035_8#36	2015-09-04	2015	Blood	human	Udonthani	Thailand	Asia	ERS2693210	GCA_963562095.1	519	9	NA	This study
DR0012	27035_8#37	27035_8#37	2015-09-04	2015	Blood	human	Udonthani	Thailand	Asia	ERS2693211	GCA_963562085.1	84	2	2.1	This study
DR0013	27035_8#38	27035_8#38	2015-09-14	2015	Blood	human	Udonthani	Thailand	Asia	ERS2693212	GCA_963563035.1	961	34	NA	This study
DR0014	27035_8#39	27035_8#39	2015-09-15	2015	pus	human	Udonthani	Thailand	Asia	ERS2693213	GCA_963563025.1	519	9	NA	This study
DR0015	27035_8#40	27035_8#40	2015-09-19	2015	Blood	human	Udonthani	Thailand	Asia	ERS2693214	GCA_963563015.1	70	2	2.4	This study
DR0016	27035_8#41	27035_8#41	2015-09-23	2015	Body Fluid	human	Udonthani	Thailand	Asia	ERS2693215	GCA_963563005.1	10	1	1.1	This study
DR0017	27035_8#42	27035_8#42	2015-09-30	2015	Body Fluid	human	Udonthani	Thailand	Asia	ERS2693216	GCA_963562075.1	10	1	1.1	This study
DR0018	27035_8#43	27035_8#43	2015-10-06	2015	Blood	human	Udonthani	Thailand	Asia	ERS2693217	GCA_963562995.1	10	1	1.1	This study
DR0019	27035_8#44	27035_8#44	2015-10-06	2015	Blood	human	Udonthani	Thailand	Asia	ERS2693218	GCA_963562065.1	10	1	1.1	This study
DR0020	27035_8#45	27035_8#45	2015-10-25	2015	Sputum	human	Udonthani	Thailand	Asia	ERS2693219	GCA_963562985.1	10	1	1.1	This study
DR0021	27035_8#46	27035_8#46	2015-10-25	2015	Blood	human	Udonthani	Thailand	Asia	ERS2693220	GCA_963562055.1	512	2	2.4	This study
DR0022	27035_8#47	27035_8#47	2015-10-26	2015	Blood	human	Udonthani	Thailand	Asia	ERS2693221	GCA_963562975.1	10	1	1.1	This study
DR0023	27035_8#48	27035_8#48	2015-11-03	2015	Blood	human	Udonthani	Thailand	Asia	ERS2693222	GCA_963562965.1	1789	14	NA	This study
DR0024	27035_8#49	27035_8#49	2015-11-11	2015	Blood	human	Udonthani	Thailand	Asia	ERS2693223	GCA_963562045.1	171	1	1.1	This study
DR0025	27035_8#50	27035_8#50	2015-11-18	2015	Blood	human	Udonthani	Thailand	Asia	ERS2693224	GCA_963562035.1	10	1	1.1	This study
DR0026	27035_8#51	27035_8#51	2015-11-22	2015	Blood	human	Udonthani	Thailand	Asia	ERS2693225	GCA_963563425.1	93	47	NA	This study
DR0027	27035_8#52	27035_8#52	2015-12-02	2015	Blood	human	Udonthani	Thailand	Asia	ERS2693226	GCA_963561975.1	17	1	1.others	This study
DR0028	27035_8#53	27035_8#53	2015-12-11	2015	Blood	human	Udonthani	Thailand	Asia	ERS2693227	GCA_963561955.1	315	9	NA	This study
DR0029	27035_8#54	27035_8#54	2015-12-16	2015	Pus	human	Udonthani	Thailand	Asia	ERS2693228	GCA_963561915.1	70	2	2.4	This study
DR0030	27035_8#55	27035_8#55	2015-12-17	2015	Sputum	human	Udonthani	Thailand	Asia	ERS2693229	GCA_963562905.1	513	2	2.4	This study
DR0031	27035_8#56	27035_8#56	2015-12-19	2015	Body Fluid	human	Udonthani	Thailand	Asia	ERS2693230	GCA_963562025.1	519	9	NA	This study
DR0032	27035_8#57	27035_8#57	2015-12-21	2015	Blood	human	Udonthani	Thailand	Asia	ERS2693231	GCA_963563055.1	70	2	2.3	This study
DR0033	27035_8#58	27035_8#58	2016-01-07	2016	Pus	human	Udonthani	Thailand	Asia	ERS2693232	GCA_963562505.1	70	2	2.4	This study
DR0034	27035_8#59	27035_8#59	2016-01-16	2016	Blood	human	Udonthani	Thailand	Asia	ERS2693233	GCA_963562515.1	290	2	2.others	This study
DR0035	27035_8#60	27035_8#60	2016-01-23	2016	Blood	human	Udonthani	Thailand	Asia	ERS2693234	GCA_963563115.1	290	2	2.others	This study
DR0036	27035_8#61	27035_8#61	2016-02-05	2016	Blood	human	Udonthani	Thailand	Asia	ERS2693235	GCA_963560945.1	365	7	NA	This study
DR0037	34956_7#113	34956_7#113	2016-02-10	2016	Blood	human	Udonthani	Thailand	Asia	ERR6718010	GCA_963568875.1	220	2	2.4	This study
DR0038	27035_8#62	27035_8#62	2016-02-16	2016	Blood	human	Udonthani	Thailand	Asia	ERS2693236	GCA_963562565.1	56	3	3.2	This study
DR0039	27035_8#63	27035_8#63	2016-02-28	2016	Blood	human	Udonthani	Thailand	Asia	ERS2693237	GCA_963562555.1	23	1	1.others	This study
DR0040	27035_8#64	27035_8#64	2016-03-01	2016	Blood	human	Udonthani	Thailand	Asia	ERS2693238	GCA_963562625.1	1861	63	NA	This study
DR0041	27035_8#65	27035_8#65	2016-03-11	2016	Blood	human	Udonthani	Thailand	Asia	ERS2693239	GCA_963560935.1	17	1	1.4	This study
DR0042	27035_8#66	27035_8#66	2016-03-29	2016	Blood	human	Udonthani	Thailand	Asia	ERS2693240	GCA_963561395.1	33	4	NA	This study
DR0043	34956_7#115	34956_7#115	2016-04-07	2016	Blood	human	Udonthani	Thailand	Asia	ERS4387143	GCA_963569505.1	157	2	2.others	This study
DR0044	27035_8#67	27035_8#67	2016-04-26	2016	Blood	human	Udonthani	Thailand	Asia	ERS2693241	GCA_963560925.1	512	2	2.4	This study
DR0045	27035_8#68	27035_8#68	2016-04-27	2016	Sputum	human	Udonthani	Thailand	Asia	ERS2693242	GCA_963561405.1	529	17	NA	This study
DR0046	27035_8#69	27035_8#69	2016-04-28	2016	Blood	human	Udonthani	Thailand	Asia	ERS2693243	GCA_963561905.1	70	2	2.4	This study
DR0047	27035_8#70	27035_8#70	2016-05-10	2016	Blood	human	Udonthani	Thailand	Asia	ERS2693244	GCA_963561445.1	1010	1	1.1	This study
DR0048	27035_8#71	27035_8#71	2016-05-10	2016	Blood	human	Udonthani	Thailand	Asia	ERS2693245	GCA_963562015.1	163	15	NA	This study
DR0049	27035_8#72	27035_8#72	2016-05-10	2016	Blood	human	Udonthani	Thailand	Asia	ERS2693246	GCA_963562475.1	10	1	1.1	This study
DR0050	27035_8#73	27035_8#73	2016-05-15	2016	Blood	human	Udonthani	Thailand	Asia	ERS2693247	GCA_963561255.1	56	3	3.2	This study
DR0051	27035_8#74	27035_8#74	2016-05-18	2016	Blood	human	Udonthani	Thailand	Asia	ERS2693248	GCA_963562895.1	507	2	2.others	This study
DR0052	27035_8#75	27035_8#75	2016-05-26	2016	Blood	human	Udonthani	Thailand	Asia	ERS2693249	GCA_963562885.1	307	1	1.3	This study
DR0053	27035_8#76	27035_8#76	2016-06-08	2016	Blood	human	Udonthani	Thailand	Asia	ERS2693250	GCA_963562445.1	1819	34	NA	This study
DR0054	27035_8#77	27035_8#77	2016-06-09	2016	Blood	human	Udonthani	Thailand	Asia	ERS2693251	GCA_963561275.1	10	1	1.1	This study
DR0055	27035_8#78	27035_8#78	2016-06-14	2016	Pus	human	Udonthani	Thailand	Asia	ERS2693252	GCA_963561095.1	10	1	1.1	This study
DR0056	27035_8#79	27035_8#79	2016-06-14	2016	Pus	human	Udonthani	Thailand	Asia	ERS2693253	GCA_963562375.1	10	1	1.1	This study
DR0057	27035_8#80	27035_8#80	2016-06-16	2016	Blood	human	Udonthani	Thailand	Asia	ERS2693254	GCA_963573615.1	10	1	1.1	This study
DR0058	27035_8#81	27035_8#81	2016-06-17	2016	Blood	human	Udonthani	Thailand	Asia	ERS2693255	GCA_963561075.1	500	6	NA	This study
DR0059	27035_8#82	27035_8#82	2016-06-21	2016	Sputum	human	Udonthani	Thailand	Asia	ERS2693256	GCA_963561055.1	529	17	NA	This study
DR0060	27035_8#83	27035_8#83	2016-06-23	2016	Blood	human	Udonthani	Thailand	Asia	ERS2693257	GCA_963562745.1	70	2	2.3	This study
DR0061	27035_8#84	27035_8#84	2016-06-24	2016	Blood	human	Udonthani	Thailand	Asia	ERS2693258	GCA_963561105.1	163	15	NA	This study
DR0062	27035_8#85	27035_8#85	2016-06-24	2016	Blood	human	Udonthani	Thailand	Asia	ERS2693259	GCA_963561045.1	220	2	2.3	This study
DR0063	27035_8#86	27035_8#86	2016-06-28	2016	Blood	human	Udonthani	Thailand	Asia	ERS2693260	GCA_963562615.1	220	2	2.3	This study
DR0064	27035_8#87	27035_8#87	2016-06-30	2016	Blood	human	Udonthani	Thailand	Asia	ERS2693261	GCA_963561025.1	70	2	2.4	This study
DR0065	27035_8#88	27035_8#88	2016-07-06	2016	Blood	human	Udonthani	Thailand	Asia	ERS2693262	GCA_963561035.1	832	25	NA	This study
DR0066	27035_8#89	27035_8#89	2016-07-07	2016	Blood	human	Udonthani	Thailand	Asia	ERS2693263	GCA_963561015.1	491	3	3.1	This study
DR0067	27035_8#90	27035_8#90	2016-07-11	2016	Blood	human	Udonthani	Thailand	Asia	ERS2693264	GCA_963561385.1	1534	16	NA	This study
DR0068	34956_7#117	34956_7#117	2016-07-12	2016	Blood	human	Udonthani	Thailand	Asia	ERS4387144	GCA_963569045.1	10	1	1.1	This study
DR0069	27035_8#91	27035_8#91	2016-07-13	2016	Blood	human	Udonthani	Thailand	Asia	ERS2693265	GCA_963561005.1	47	17	NA	This study
DR0070	34956_7#119	34956_7#119	2016-07-14	2016	Blood	human	Udonthani	Thailand	Asia	ERR6718016	GCA_963568845.1	10	1	1.1	This study
DR0071	27035_8#92	27035_8#92	2016-07-15	2016	Blood	human	Udonthani	Thailand	Asia	ERS2693266	GCA_963562695.1	206	1	1.others	This study
DR0072	27035_8#93	27035_8#93	2016-07-23	2016	Blood	human	Udonthani	Thailand	Asia	ERS2693267	GCA_963560995.1	1814	17	NA	This study
DR0073	27035_8#94	27035_8#94	2016-07-23	2016	Blood	human	Udonthani	Thailand	Asia	ERS2693268	GCA_963563395.1	307	1	1.3	This study
DR0074	34956_7#121	34956_7#121	2016-07-27	2016	Blood	human	Udonthani	Thailand	Asia	ERS4387148	GCA_963569565.1	307	1	1.3	This study
DR0075	27035_8#95	27035_8#95	2016-07-28	2016	Blood	human	Udonthani	Thailand	Asia	ERS2693269	GCA_963563385.1	70	2	2.others	This study
DR0076	34956_7#123	34956_7#123	2016-08-02	2016	Blood	human	Udonthani	Thailand	Asia	ERR6718020	GCA_963568775.1	519	9	NA	This study
DR0077	34956_7#125	34956_7#125	2016-08-04	2016	Blood	human	Udonthani	Thailand	Asia	ERS4387169	GCA_963570295.1	Novel	1	1.1	This study
DR0078	34956_7#1	34956_7#1	2016-08-04	2016	Blood	human	Udonthani	Thailand	Asia	ERR6717898	GCA_963568795.1	10	1	1.1	This study
DR0079	34956_7#127	34956_7#127	2016-08-05	2016	Blood	human	Udonthani	Thailand	Asia	ERS4387171	GCA_963569935.1	99	3	3.others	This study
DR0080	34956_7#3	34956_7#3	2016-08-05	2016	Blood	human	Udonthani	Thailand	Asia	ERR6717900	GCA_963572315.1	10	1	1.1	This study
DR0081	27035_8#12	27035_8#12	2016-08-08	2016	Blood	human	Udonthani	Thailand	Asia	ERS2693270	GCA_963560305.1	389	8	NA	This study
DR0082	34956_7#129	34956_7#129	2016-08-08	2016	Pus	human	Udonthani	Thailand	Asia	ERS4387173	GCA_963571165.1	832	25	NA	This study
DR0083	27035_8#96	27035_8#96	2016-08-08	2016	Blood	human	Udonthani	Thailand	Asia	ERS2693271	GCA_963560975.1	53	17	NA	This study
DR0084	34956_7#131	34956_7#131	2016-08-09	2016	Body Fluid	human	Udonthani	Thailand	Asia	ERR6718028	GCA_963570245.1	10	1	1.1	This study
DR0085	34956_7#133	34956_7#133	2016-08-09	2016	Blood	human	Udonthani	Thailand	Asia	ERS4387175	GCA_963570225.1	10	1	1.1	This study
DR0086	27035_8#97	27035_8#97	2016-08-12	2016	Blood	human	Udonthani	Thailand	Asia	ERS2693272	GCA_963562435.1	519	9	NA	This study
DR0087	27035_8#98	27035_8#98	2016-08-14	2016	Blood	human	Udonthani	Thailand	Asia	ERS2693273	GCA_963561805.1	23	1	1.1	This study
DR0088	34956_7#135	34956_7#135	2016-08-14	2016	Blood	human	Udonthani	Thailand	Asia	ERR6718032	GCA_963571145.1	10	1	1.1	This study
DR0089	27035_8#99	27035_8#99	2016-08-15	2016	Blood	human	Udonthani	Thailand	Asia	ERS2693274	GCA_963562605.1	70	2	2.1	This study
DR0090	27035_8#100	27035_8#100	2016-08-15	2016	Blood	human	Udonthani	Thailand	Asia	ERS2693275	GCA_963560385.1	1806	46	NA	This study
DR0091	34956_7#138	34956_7#138	2016-08-22	2016	Blood	human	Udonthani	Thailand	Asia	ERS4387177	GCA_963569035.1	70	2	2.4	This study
DR0092	27035_8#101	27035_8#101	2016-08-23	2016	Body Fluid	human	Udonthani	Thailand	Asia	ERS2693276	GCA_963560755.1	1840	6	NA	This study
DR0093	27035_8#102	27035_8#102	2016-08-24	2016	Blood	human	Udonthani	Thailand	Asia	ERS2693277	GCA_963560705.1	9	1	1.1	This study
DR0094	34956_7#140	34956_7#140	2016-08-25	2016	Blood	human	Udonthani	Thailand	Asia	ERR6718037	GCA_963569105.1	32	2	2.others	This study
DR0095	34956_7#142	34956_7#142	2016-08-26	2016	Blood	human	Udonthani	Thailand	Asia	ERS4387179	GCA_963569925.1	Novel	2	2.others	This study
DR0096	34956_7#144	34956_7#144	2016-08-30	2016	Blood	human	Udonthani	Thailand	Asia	ERR6718041	GCA_963570285.1	10	1	1.1	This study
DR0097	34956_7#146	34956_7#146	2016-09-06	2016	Blood	human	Udonthani	Thailand	Asia	ERS4387181	GCA_963569025.1	177	5	NA	This study
DR0098	34956_7#148	34956_7#148	2016-09-06	2016	Blood	human	Udonthani	Thailand	Asia	ERR6718045	GCA_963570945.1	167	3	3.1	This study
DR0099	34956_7#150	34956_7#150	2016-09-08	2016	Blood	human	Udonthani	Thailand	Asia	ERS4387149	GCA_963569825.1	10	1	1.1	This study
DR0100	27035_8#103	27035_8#103	2016-09-08	2016	Blood	human	Udonthani	Thailand	Asia	ERS2693278	GCA_963560785.1	519	9	NA	This study
DR0101	34956_7#151	34956_7#151	2016-09-13	2016	Blood	human	Udonthani	Thailand	Asia	ERR6718048	GCA_963570925.1	167	3	3.1	This study
DR0102	27035_8#104	27035_8#104	2016-09-19	2016	Blood	human	Udonthani	Thailand	Asia	ERS2693279	GCA_963560745.1	307	1	1.3	This study
DR0103	34956_7#153	34956_7#153	2016-09-20	2016	Blood	human	Udonthani	Thailand	Asia	ERR6718050	GCA_963570905.1	520	1	1.others	This study
DR0104	27035_8#105	27035_8#105	2016-09-20	2016	Blood	human	Udonthani	Thailand	Asia	ERS2693280	GCA_963560815.1	23	1	1.others	This study
DR0105	27035_8#106	27035_8#106	2016-09-20	2016	Blood	human	Udonthani	Thailand	Asia	ERS2693281	GCA_963560775.1	290	2	2.4	This study
DR0106	34956_7#5	34956_7#5	2016-09-20	2016	Blood	human	Udonthani	Thailand	Asia	ERS4387151	GCA_963571325.1	Novel	4	NA	This study
DR0107	34956_7#155	34956_7#155	2016-09-28	2016	Blood	human	Udonthani	Thailand	Asia	ERR6718052	GCA_963568655.1	167	3	3.1	This study
DR0108	34956_7#157	34956_7#157	2016-09-28	2016	Blood	human	Udonthani	Thailand	Asia	ERS4387153	GCA_963570885.1	Novel	7	NA	This study
DR0109	34956_7#159	34956_7#159	2016-09-30	2016	Blood	human	Udonthani	Thailand	Asia	ERR6718056	GCA_963569645.1	Novel	7	NA	This study
DR0110	27035_8#107	27035_8#107	2016-10-03	2016	Blood	human	Udonthani	Thailand	Asia	ERS2693282	GCA_963560545.1	206	1	1.1	This study
DR0111	34956_7#161	34956_7#161	2016-10-06	2016	Blood	human	Udonthani	Thailand	Asia	ERS4387155	GCA_963568975.1	10	1	1.1	This study
DR0112	34956_7#163	34956_7#163	2016-10-07	2016	Blood	human	Udonthani	Thailand	Asia	ERS4387157	GCA_963570315.1	46	3	3.2	This study
DR0113	34956_7#165	34956_7#165	2016-10-12	2016	Blood	human	Udonthani	Thailand	Asia	ERR6718062	GCA_963570395.1	208	12	NA	This study
DR0114	34956_7#167	34956_7#167	2016-10-15	2016	Blood	human	Udonthani	Thailand	Asia	ERS4387159	GCA_963569015.1	Novel	2	2.others	This study
DR0115	34956_7#169	34956_7#169	2016-10-18	2016	Blood	human	Udonthani	Thailand	Asia	ERR6718066	GCA_963570875.1	70	2	2.4	This study
DR0116	34956_7#171	34956_7#171	2016-10-25	2016	Blood	human	Udonthani	Thailand	Asia	ERR6718068	GCA_963570145.1	10	1	1.1	This study
DR0117	27035_8#108	27035_8#108	2016-10-26	2016	Blood	human	Udonthani	Thailand	Asia	ERS2693283	GCA_963560725.1	1784	7	NA	This study
DR0118	27035_8#109	27035_8#109	2016-10-26	2016	Blood	human	Udonthani	Thailand	Asia	ERS2693284	GCA_963560525.1	167	3	3.1	This study
DR0119	27035_8#110	27035_8#110	2016-10-26	2016	Body Fluid	human	Udonthani	Thailand	Asia	ERS2693313	GCA_963560665.1	315	9	NA	This study
DR0120	34956_7#173	34956_7#173	2016-11-04	2016	Blood	human	Udonthani	Thailand	Asia	ERS4387162	GCA_963570565.1	70	2	2.4	This study
DR0121	34956_7#175	34956_7#175	2016-11-04	2016	Blood	human	Udonthani	Thailand	Asia	ERS4387163	GCA_963570015.1	519	9	NA	This study
DR0122	27035_8#111	27035_8#111	2016-11-09	2016	Blood	human	Udonthani	Thailand	Asia	ERS2693314	GCA_963560335.1	10	1	1.1	This study
DR0123	34956_7#177	34956_7#177	2016-11-18	2016	Blood	human	Udonthani	Thailand	Asia	ERR6718074	GCA_963569995.1	52	4	NA	This study
DR0124	27035_8#112	27035_8#112	2016-11-22	2016	Blood	human	Udonthani	Thailand	Asia	ERS2693285	GCA_963560715.1	315	9	NA	This study
DR0125	34956_7#180	34956_7#180	2016-11-23	2016	Blood	human	Udonthani	Thailand	Asia	ERS4387165	GCA_963571105.1	505	3	3.2	This study
DR0126	34956_7#182	34956_7#182	2016-11-24	2016	Blood	human	Udonthani	Thailand	Asia	ERR6718079	GCA_963570795.1	10	1	1.1	This study
DR0127	34956_7#184	34956_7#184	2016-12-14	2016	Blood	human	Udonthani	Thailand	Asia	ERS4387167	GCA_963569715.1	46	3	3.2	This study
DR0128	27035_8#13	27035_8#13	2016-12-19	2016	Blood	human	Udonthani	Thailand	Asia	ERS2693286	GCA_963560855.1	10	1	1.others	This study
DR0129	34956_7#186	34956_7#186	2017-01-09	2017	Blood	human	Udonthani	Thailand	Asia	ERR6718083	GCA_963568755.1	16	18	NA	This study
DR0130	34956_7#188	34956_7#188	2017-01-12	2017	Blood	human	Udonthani	Thailand	Asia	ERS4387183	GCA_963568735.1	16	18	NA	This study
DR0131	27035_8#113	27035_8#113	2017-01-13	2017	Blood	human	Udonthani	Thailand	Asia	ERS2693287	GCA_963560485.1	70	2	2.others	This study
DR0132	34956_7#190	34956_7#190	2017-02-10	2017	Blood	human	Udonthani	Thailand	Asia	ERR6718087	GCA_963570615.1	46	3	3.2	This study
DR0133	34956_7#191	34956_7#191	2017-02-15	2017	Blood	human	Udonthani	Thailand	Asia	ERS4387185	GCA_963569985.1	34	4	NA	This study
DR0134	34956_7#2	34956_7#2	2017-02-17	2017	Blood	human	Udonthani	Thailand	Asia	ERR6717899	GCA_963569695.1	69	2	2.others	This study
DR0135	34956_7#4	34956_7#4	2017-02-23	2017	Pus	human	Udonthani	Thailand	Asia	ERS4387187	GCA_963572655.1	Novel	32	NA	This study
DR0136	34956_7#6	34956_7#6	2017-03-07	2017	Blood	human	Udonthani	Thailand	Asia	ERR6717903	GCA_963571485.1	Novel	1	1.others	This study
DR0137	34956_7#8	34956_7#8	2017-03-10	2017	Blood	human	Udonthani	Thailand	Asia	ERS4387189	GCA_963572165.1	519	9	NA	This study
DR0138	34956_7#10	34956_7#10	2017-03-24	2017	Pus	human	Udonthani	Thailand	Asia	ERR6717907	GCA_963569175.1	34	4	NA	This study
DR0139	27035_8#114	27035_8#114	2017-03-24	2017	Blood	human	Udonthani	Thailand	Asia	ERS2693288	GCA_963560685.1	512	2	2.4	This study
DR0140	27035_8#115	27035_8#115	2017-04-04	2017	Blood	human	Udonthani	Thailand	Asia	ERS2693289	GCA_963560735.1	1010	1	1.1	This study
DR0141	34956_7#12	34956_7#12	2017-04-07	2017	Blood	human	Udonthani	Thailand	Asia	ERS4387191	GCA_963571185.1	Novel	6	NA	This study
DR0142	34956_7#13	34956_7#13	2017-05-02	2017	Body Fluid	human	Udonthani	Thailand	Asia	ERR6717910	GCA_963571155.1	70	2	2.4	This study
DR0143	34956_7#15	34956_7#15	2017-05-15	2017	Blood	human	Udonthani	Thailand	Asia	ERS4387193	GCA_963571135.1	832	25	NA	This study
DR0144	27035_8#116	27035_8#116	2017-05-18	2017	Blood	human	Udonthani	Thailand	Asia	ERS2693290	GCA_963560295.1	313	89	NA	This study
DR0145	34956_7#17	34956_7#17	2017-05-23	2017	Blood	human	Udonthani	Thailand	Asia	ERS4387194	GCA_963568995.1	832	25	NA	This study
DR0146	34956_7#19	34956_7#19	2017-06-01	2017	Blood	human	Udonthani	Thailand	Asia	ERR6717916	GCA_963570625.1	10	1	1.1	This study
DR0147	27035_8#117	27035_8#117	2017-06-01	2017	Blood	human	Udonthani	Thailand	Asia	ERS2693291	GCA_963560275.1	10	1	1.1	This study
DR0148	27035_8#118	27035_8#118	2017-06-06	2017	Blood	human	Udonthani	Thailand	Asia	ERS2693292	GCA_963560325.1	519	9	NA	This study
DR0149	27035_8#119	27035_8#119	2017-06-08	2017	Blood	human	Udonthani	Thailand	Asia	ERS2693293	GCA_963560365.1	167	3	3.1	This study
DR0150	27035_8#120	27035_8#120	2017-06-09	2017	Blood	human	Udonthani	Thailand	Asia	ERS2693294	GCA_963560535.1	167	3	3.1	This study
DR0151	27035_8#121	27035_8#121	2017-06-12	2017	Blood	human	Udonthani	Thailand	Asia	ERS2693295	GCA_963560375.1	167	3	3.1	This study
DR0152	34956_7#21	34956_7#21	2017-06-13	2017	Blood	human	Udonthani	Thailand	Asia	ERS4387196	GCA_963568705.1	167	3	3.1	This study
DR0153	34956_7#23	34956_7#23	2017-06-14	2017	Body Fluid	human	Udonthani	Thailand	Asia	ERR6717920	GCA_963568695.1	167	3	3.1	This study
DR0154	27035_8#122	27035_8#122	2017-06-19	2017	Blood	human	Udonthani	Thailand	Asia	ERS2693296	GCA_963560315.1	1805	88	NA	This study
DR0155	34956_7#25	34956_7#25	2017-06-19	2017	Blood	human	Udonthani	Thailand	Asia	ERR6717922	GCA_963573105.1	832	25	NA	This study
DR0156	34956_7#28	34956_7#28	2017-06-21	2017	Blood	human	Udonthani	Thailand	Asia	ERS4387199	GCA_963572885.1	10	1	1.1	This study
DR0157	27035_8#123	27035_8#123	2017-06-22	2017	Blood	human	Udonthani	Thailand	Asia	ERS2693297	GCA_963560825.1	512	2	2.4	This study
DR0158	34956_7#30	34956_7#30	2017-06-29	2017	Blood	human	Udonthani	Thailand	Asia	ERR6717927	GCA_963572525.1	1814	17	NA	This study
DR0159	34956_7#32	34956_7#32	2017-07-07	2017	Blood	human	Udonthani	Thailand	Asia	ERS4387201	GCA_963572325.1	529	17	NA	This study
DR0160	34956_7#34	34956_7#34	2017-07-07	2017	Blood	human	Udonthani	Thailand	Asia	ERR6717931	GCA_963572425.1	507	2	2.others	This study
DR0161	34956_7#36	34956_7#36	2017-07-07	2017	Blood	human	Udonthani	Thailand	Asia	ERR6717933	GCA_963572685.1	10	1	1.1	This study
DR0162	27035_8#124	27035_8#124	2017-07-14	2017	Blood	human	Udonthani	Thailand	Asia	ERS2693298	GCA_963560695.1	507	2	2.others	This study
DR0163	27035_8#125	27035_8#125	2017-07-14	2017	Body Fluid	human	Udonthani	Thailand	Asia	ERS2693299	GCA_963560425.1	70	2	2.2	This study
DR0164	34956_7#38	34956_7#38	2017-07-14	2017	Blood	human	Udonthani	Thailand	Asia	ERS4387203	GCA_963573095.1	1315	34	NA	This study
DR0165	27035_8#126	27035_8#126	2017-07-14	2017	Blood	human	Udonthani	Thailand	Asia	ERS2693300	GCA_963560895.1	70	2	2.3	This study
DR0166	27035_8#127	27035_8#127	2017-07-21	2017	Blood	human	Udonthani	Thailand	Asia	ERS2693301	GCA_963560595.1	10	1	1.1	This study
DR0167	34956_7#40	34956_7#40	2017-07-27	2017	Blood	human	Udonthani	Thailand	Asia	ERS4387205	GCA_963571255.1	10	1	1.1	This study
DR0168	34956_7#42	34956_7#42	2017-07-30	2017	Sputum	human	Udonthani	Thailand	Asia	ERR6717939	GCA_963571295.1	315	9	NA	This study
DR0169	27035_8#128	27035_8#128	2017-08-02	2017	Blood	human	Udonthani	Thailand	Asia	ERS2693302	GCA_963560615.1	961	34	NA	This study
DR0170	34956_7#44	34956_7#44	2017-08-03	2017	Blood	human	Udonthani	Thailand	Asia	ERS4387207	GCA_963572005.1	70	2	2.3	This study
DR0171	34956_7#46	34956_7#46	2017-08-04	2017	Body Fluid	human	Udonthani	Thailand	Asia	ERR6717943	GCA_963572095.1	519	9	NA	This study
DR0172	34956_7#48	34956_7#48	2017-08-04	2017	Blood	human	Udonthani	Thailand	Asia	ERR6717945	GCA_963572045.1	519	9	NA	This study
DR0173	27035_8#129	27035_8#129	2017-08-08	2017	Blood	human	Udonthani	Thailand	Asia	ERS2693303	GCA_963560885.1	1777	14	NA	This study
DR0174	27035_8#130	27035_8#130	2017-08-08	2017	Body Fluid	human	Udonthani	Thailand	Asia	ERS2693304	GCA_963560585.1	167	3	3.1	This study
DR0175	27035_8#131	27035_8#131	2017-08-11	2017	Blood	human	Udonthani	Thailand	Asia	ERS2693305	GCA_963560835.1	167	3	3.1	This study
DR0176	34956_7#50	34956_7#50	2017-08-11	2017	Blood	human	Udonthani	Thailand	Asia	ERS4387209	GCA_963572035.1	220	2	2.4	This study
DR0177	34956_7#52	34956_7#52	2017-08-17	2017	Pus	human	Udonthani	Thailand	Asia	ERS4387211	GCA_963572075.1	Novel	27	NA	This study
DR0178	34956_7#54	34956_7#54	2017-08-25	2017	Pus	human	Udonthani	Thailand	Asia	ERR6717951	GCA_963572065.1	70	2	2.others	This study
DR0179	27035_8#132	27035_8#132	2017-08-29	2017	Pus	human	Udonthani	Thailand	Asia	ERS2693306	GCA_963560575.1	1777	14	NA	This study
DR0180	34956_7#55	34956_7#55	2017-08-30	2017	Blood	human	Udonthani	Thailand	Asia	ERR6717952	GCA_963571245.1	519	9	NA	This study
DR0181	27035_8#133	27035_8#133	2017-08-31	2017	Blood	human	Udonthani	Thailand	Asia	ERS2693307	GCA_963560605.1	1784	7	NA	This study
DR0182	34956_7#57	34956_7#57	2017-09-01	2017	Body Fluid	human	Udonthani	Thailand	Asia	ERS4387213	GCA_963572185.1	70	2	2.3	This study
DR0183	34956_7#59	34956_7#59	2017-09-06	2017	Blood	human	Udonthani	Thailand	Asia	ERR6717956	GCA_963572175.1	512	2	2.4	This study
DR0184	34956_7#61	34956_7#61	2017-09-07	2017	Pus	human	Udonthani	Thailand	Asia	ERS4387215	GCA_963572085.1	10	1	1.1	This study
DR0185	34956_7#63	34956_7#63	2017-09-14	2017	Blood	human	Udonthani	Thailand	Asia	ERR6717960	GCA_963571665.1	658	6	NA	This study
DR0186	34956_7#65	34956_7#65	2017-09-26	2017	Body Fluid	human	Udonthani	Thailand	Asia	ERS4387217	GCA_963571315.1	654	2	2.others	This study
DR0187	34956_7#67	34956_7#67	2017-09-29	2017	Sputum	human	Udonthani	Thailand	Asia	ERS4387219	GCA_963571305.1	68	2	2.4	This study
DR0188	34956_7#70	34956_7#70	2017-10-03	2017	Body Fluid	human	Udonthani	Thailand	Asia	ERR6717967	GCA_963571735.1	34	4	NA	This study
DR0189	34956_7#72	34956_7#72	2017-10-06	2017	Blood	human	Udonthani	Thailand	Asia	ERS4387221	GCA_963571975.1	70	2	2.4	This study
DR0190	34956_7#74	34956_7#74	2017-10-24	2017	Blood	human	Udonthani	Thailand	Asia	ERR6717971	GCA_963571475.1	526	1	1.others	This study
DR0191	34956_7#76	34956_7#76	2017-10-24	2017	Body Fluid	human	Udonthani	Thailand	Asia	ERS4387223	GCA_963571965.1	17	1	1.others	This study
DR0192	34956_7#78	34956_7#78	2017-10-25	2017	Blood	human	Udonthani	Thailand	Asia	ERS4387224	GCA_963571955.1	307	9	NA	This study
DR0193	34956_7#80	34956_7#80	2017-11-03	2017	Pus	human	Udonthani	Thailand	Asia	ERR6717977	GCA_963572155.1	70	2	2.3	This study
DR0194	27035_8#134	27035_8#134	2017-11-09	2017	Blood	human	Udonthani	Thailand	Asia	ERS2693308	GCA_963560645.1	70	2	2.3	This study
DR0195	34956_7#82	34956_7#82	2017-11-14	2017	Blood	human	Udonthani	Thailand	Asia	ERR6717979	GCA_963572145.1	10	1	1.1	This study
DR0196	34956_7#84	34956_7#84	2017-11-16	2017	Blood	human	Udonthani	Thailand	Asia	ERR6717981	GCA_963572135.1	10	1	1.1	This study
DR0197	34956_7#86	34956_7#86	2017-12-01	2017	Blood	human	Udonthani	Thailand	Asia	ERS4387227	GCA_963571615.1	167	3	3.1	This study
DR0198	34956_7#88	34956_7#88	2018-01-04	2018	Pus	human	Udonthani	Thailand	Asia	ERS4387229	GCA_963571455.1	1546	6	NA	This study
DR0199	34956_7#90	34956_7#90	2018-01-23	2018	Sputum	human	Udonthani	Thailand	Asia	ERR6717987	GCA_963571605.1	Novel	2	2.4	This study
DR0200	34956_7#92	34956_7#92	2018-01-27	2018	Pus	human	Udonthani	Thailand	Asia	ERS4387231	GCA_963571945.1	500	6	NA	This study
DR0201	27035_8#135	27035_8#135	2018-03-06	2018	Sputum	human	Udonthani	Thailand	Asia	ERS2693309	GCA_963560495.1	10	1	1.1	This study
DR0202	27035_8#136	27035_8#136	2018-03-13	2018	Sputum	human	Udonthani	Thailand	Asia	ERS2693310	GCA_963560565.1	70	2	2.4	This study
DR0203	34956_7#94	34956_7#94	2018-04-18	2018	Blood	human	Udonthani	Thailand	Asia	ERR6717991	GCA_963571465.1	10	1	1.1	This study
DR0204	27035_8#137	27035_8#137	2018-04-24	2018	Blood	human	Udonthani	Thailand	Asia	ERS2693311	GCA_963560765.1	70	2	2.4	This study
DR0205	34956_7#95	34956_7#95	2018-05-28	2018	Blood	human	Udonthani	Thailand	Asia	ERS4387233	GCA_963571625.1	10	1	1.1	This study
DR0206	34956_7#97	34956_7#97	2018-05-28	2018	Blood	human	Udonthani	Thailand	Asia	ERR6717994	GCA_963571415.1	10	1	1.1	This study
DR0207	34956_7#99	34956_7#99	2018-06-20	2018	Body Fluid	human	Udonthani	Thailand	Asia	ERS4387235	GCA_963571445.1	10	1	1.1	This study
DR0208	34956_7#101	34956_7#101	2018-07-10	2018	Blood	human	Udonthani	Thailand	Asia	ERR6717998	GCA_963569145.1	23	1	1.others	This study
DR0209	34956_7#103	34956_7#103	2018-07-10	2018	Blood	human	Udonthani	Thailand	Asia	ERS4387237	GCA_963570915.1	23	1	1.1	This study
DR0210	34956_7#105	34956_7#105	2018-07-18	2018	Blood	human	Udonthani	Thailand	Asia	ERR6718002	GCA_963569315.1	Novel	2	2.others	This study
DR0211	34956_7#107	34956_7#107	2018-07-18	2018	Blood	human	Udonthani	Thailand	Asia	ERS4387239	GCA_963569305.1	Novel	2	2.4	This study
DR0212	34956_7#110	34956_7#110	2017-07-20	2017	Blood	human	Udonthani	Thailand	Asia	ERR6718007	GCA_963569155.1	46	3	3.2	This study
DR0213	34956_7#112	34956_7#112	2018-07-28	2018	Blood	human	Udonthani	Thailand	Asia	ERS4387241	GCA_963569135.1	520	1	1.others	This study
DR0214	34956_7#114	34956_7#114	2018-08-03	2018	Blood	human	Udonthani	Thailand	Asia	ERR6718011	GCA_963569125.1	931	14	NA	This study
DR0215	34956_7#116	34956_7#116	2018-08-08	2018	Blood	human	Udonthani	Thailand	Asia	ERS4387243	GCA_963568865.1	1010	1	1.1	This study
DR0216	34956_7#118	34956_7#118	2018-09-10	2018	Blood	human	Udonthani	Thailand	Asia	ERR6718015	GCA_963568855.1	307	1	1.3	This study
DR0217	34956_7#120	34956_7#120	2018-09-17	2018	Blood	human	Udonthani	Thailand	Asia	ERS4387245	GCA_963570825.1	46	3	3.2	This study
DR0218	34956_7#122	34956_7#122	2018-09-18	2018	Blood	human	Udonthani	Thailand	Asia	ERR6718019	GCA_963571175.1	208	12	NA	This study
DR0219	34956_7#124	34956_7#124	2018-09-26	2018	Blood	human	Udonthani	Thailand	Asia	ERS4387247	GCA_963570815.1	233	1	1.others	This study
DR0220	34956_7#126	34956_7#126	2018-10-01	2018	Blood	human	Udonthani	Thailand	Asia	ERR6718023	GCA_963569555.1	23	1	1.others	This study
DR0221	34956_7#128	34956_7#128	2018-10-01	2018	Blood	human	Udonthani	Thailand	Asia	ERR6718025	GCA_963569115.1	365	7	NA	This study
DR0222	34956_7#130	34956_7#130	2018-10-10	2018	Sputum	human	Udonthani	Thailand	Asia	ERS4387250	GCA_963569945.1	162	3	3.2	This study
DR0223	34956_7#132	34956_7#132	2018-10-22	2018	Blood	human	Udonthani	Thailand	Asia	ERS4387251	GCA_963568835.1	500	6	NA	This study
DR0224	34956_7#134	34956_7#134	2018-11-14	2018	Body Fluid	human	Udonthani	Thailand	Asia	ERR6718031	GCA_963568825.1	1482	2	2.4	This study
DR0225	34956_7#136	34956_7#136	2018-11-14	2018	Blood	human	Udonthani	Thailand	Asia	ERS4387253	GCA_963570305.1	10	1	1.1	This study
DR0226	34956_7#137	34956_7#137	2018-12-07	2018	Blood	human	Udonthani	Thailand	Asia	ERR6718034	GCA_963569545.1	526	1	1.others	This study
DR0227	34956_7#139	34956_7#139	2018-12-17	2018	Blood	human	Udonthani	Thailand	Asia	ERS4387255	GCA_963570235.1	874	22	NA	This study
DR0228	27035_8#138	27035_8#138	2015-11-05	2015	Blood	human	KhonKaen	Thailand	Asia	ERS2693312	GCA_963560555.1	10	1	1.1	This study
DR0229	27035_8#139	27035_8#139	2015-11-07	2015	Blood	human	KhonKaen	Thailand	Asia	ERS2693315	GCA_963560515.1	70	2	2.3	This study
DR0230	27035_8#140	27035_8#140	2015-11-07	2015	Blood	human	KhonKaen	Thailand	Asia	ERS2693316	GCA_963560865.1	70	2	2.3	This study
DR0231	27035_8#141	27035_8#141	2015-11-12	2015	Blood	human	KhonKaen	Thailand	Asia	ERS2693317	GCA_963560655.1	16	18	NA	This study
DR0232	27035_8#142	27035_8#142	2015-11-12	2015	Blood	human	KhonKaen	Thailand	Asia	ERS2693318	GCA_963560635.1	386	3	3.1	This study
DR0233	27035_8#143	27035_8#143	2015-11-16	2015	Blood	human	KhonKaen	Thailand	Asia	ERS2693319	GCA_963560625.1	689	5	NA	This study
DR0234	27035_8#144	27035_8#144	2015-11-16	2015	Sputum	human	KhonKaen	Thailand	Asia	ERS2693320	GCA_963560465.1	1574	14	NA	This study
DR0235	27035_8#145	27035_8#145	2015-11-17	2015	Blood	human	KhonKaen	Thailand	Asia	ERS2693321	GCA_963560845.1	1838	27	NA	This study
DR0236	27035_8#146	27035_8#146	2015-11-18	2015	Blood	human	KhonKaen	Thailand	Asia	ERS2693322	GCA_963560345.1	950	7	NA	This study
DR0237	27035_8#147	27035_8#147	2015-11-18	2015	Blood	human	Sisaket	Thailand	Asia	ERS2693323	GCA_963560355.1	15	11	NA	This study
DR0238	27035_8#148	27035_8#148	2015-11-23	2015	Blood	human	KhonKaen	Thailand	Asia	ERS2693324	GCA_963560415.1	500	6	NA	This study
DR0239	27035_8#149	27035_8#149	2015-11-26	2015	Pus	human	KhonKaen	Thailand	Asia	ERS2693325	GCA_963560475.1	10	1	1.1	This study
DR0240	27035_8#150	27035_8#150	2015-11-27	2015	Body Fluid	human	KhonKaen	Thailand	Asia	ERS2693326	GCA_963560395.1	1857	17	NA	This study
DR0241	27035_8#151	27035_8#151	2015-12-02	2015	Sputum	human	MahaSarakham	Thailand	Asia	ERS2693327	GCA_963560285.1	34	4	NA	This study
DR0242	27035_8#152	27035_8#152	2015-12-30	2015	Blood	human	KhonKaen	Thailand	Asia	ERS2693328	GCA_963560405.1	56	3	3.2	This study
DR0243	27035_8#153	27035_8#153	2016-01-09	2016	Blood	human	KhonKaen	Thailand	Asia	ERS2693329	GCA_963560445.1	70	2	2.4	This study
DR0244	27035_8#154	27035_8#154	2016-01-19	2016	Blood	human	KhonKaen	Thailand	Asia	ERS2693330	GCA_963560875.1	70	2	2.others	This study
DR0245	27035_8#155	27035_8#155	2016-01-26	2016	Blood	human	KhonKaen	Thailand	Asia	ERS2693331	GCA_963560455.1	10	1	1.1	This study
DR0246	27035_8#156	27035_8#156	2016-02-05	2016	Blood	human	KhonKaen	Thailand	Asia	ERS2693332	GCA_963560435.1	70	2	2.others	This study
DR0247	27035_8#157	27035_8#157	2016-03-15	2016	Blood	human	KhonKaen	Thailand	Asia	ERS2693333	GCA_963572415.1	10	1	1.1	This study
DR0248	27035_8#158	27035_8#158	2016-06-05	2016	Blood	human	KhonKaen	Thailand	Asia	ERS2693334	GCA_963572405.1	70	2	2.others	This study
DR0249	27035_8#159	27035_8#159	2016-06-05	2016	Blood	human	KhonKaen	Thailand	Asia	ERS2693335	GCA_963572625.1	307	1	1.3	This study
DR0250	27035_8#160	27035_8#160	2016-06-13	2016	Blood	human	KhonKaen	Thailand	Asia	ERS2693336	GCA_963573175.1	70	2	2.2	This study
DR0251	27035_8#161	27035_8#161	2016-06-22	2016	Blood	human	KhonKaen	Thailand	Asia	ERS2693337	GCA_963572995.1	23	1	1.others	This study
DR0252	27035_8#162	27035_8#162	2016-06-22	2016	Blood	human	MahaSarakham	Thailand	Asia	ERS2693338	GCA_963573075.1	70	2	2.others	This study
DR0253	27035_8#163	27035_8#163	2016-06-24	2016	Blood	human	KhonKaen	Thailand	Asia	ERS2693339	GCA_963572355.1	70	2	2.4	This study
DR0254	27035_8#164	27035_8#164	2016-07-07	2016	Blood	human	KhonKaen	Thailand	Asia	ERS2693340	GCA_963572555.1	300	8	NA	This study
DR0255	27035_8#165	27035_8#165	2016-07-14	2016	Blood	human	KhonKaen	Thailand	Asia	ERS2693341	GCA_963573065.1	950	7	NA	This study
DR0256	27035_8#166	27035_8#166	2016-07-26	2016	Blood	human	KhonKaen	Thailand	Asia	ERS2693342	GCA_963573055.1	70	2	2.2	This study
DR0257	27035_8#167	27035_8#167	2016-07-28	2016	Blood	human	KhonKaen	Thailand	Asia	ERS2693343	GCA_963573045.1	70	2	2.3	This study
DR0258	27035_8#168	27035_8#168	2016-07-31	2016	Body Fluid	human	KhonKaen	Thailand	Asia	ERS2693344	GCA_963572545.1	70	2	2.3	This study
DR0259	27035_8#169	27035_8#169	2016-08-03	2016	Blood	human	KhonKaen	Thailand	Asia	ERS2693345	GCA_963573035.1	519	9	NA	This study
DR0260	27035_8#170	27035_8#170	2016-08-06	2016	Tissue	human	KhonKaen	Thailand	Asia	ERS2693346	GCA_963573145.1	70	2	2.3	This study
DR0261	27035_8#171	27035_8#171	2016-08-08	2016	Blood	human	KhonKaen	Thailand	Asia	ERS2693347	GCA_963572935.1	34	4	NA	This study
DR0262	27035_8#172	27035_8#172	2016-08-09	2016	Blood	human	KhonKaen	Thailand	Asia	ERS2693348	GCA_963573135.1	220	2	2.4	This study
DR0263	27035_8#173	27035_8#173	2016-08-18	2016	Blood	human	KhonKaen	Thailand	Asia	ERS2693349	GCA_963562275.1	950	7	NA	This study
DR0264	27035_8#174	27035_8#174	2016-08-18	2016	Pus	human	KhonKaen	Thailand	Asia	ERS2693350	GCA_963562265.1	196	8	NA	This study
DR0265	27035_8#175	27035_8#175	2016-08-18	2016	Blood	human	MahaSarakham	Thailand	Asia	ERS2693351	GCA_963562255.1	950	7	NA	This study
DR0266	27035_8#176	27035_8#176	2016-08-19	2016	Pus	human	KhonKaen	Thailand	Asia	ERS2693352	GCA_963562245.1	365	7	NA	This study
DR0267	27035_8#177	27035_8#177	2016-08-19	2016	Blood	human	KhonKaen	Thailand	Asia	ERS2693353	GCA_963563225.1	16	18	NA	This study
DR0268	27035_8#178	27035_8#178	2016-08-22	2016	Blood	human	KhonKaen	Thailand	Asia	ERS2693354	GCA_963563215.1	519	9	NA	This study
DR0269	27035_8#179	27035_8#179	2016-08-22	2016	Blood	human	KhonKaen	Thailand	Asia	ERS2693355	GCA_963563195.1	1848	2	2.others	This study
DR0270	27035_8#180	27035_8#180	2016-08-26	2016	Blood	human	KhonKaen	Thailand	Asia	ERS2693356	GCA_963562345.1	1809	6	NA	This study
DR0271	27035_8#181	27035_8#181	2016-09-12	2016	Pus	human	KhonKaen	Thailand	Asia	ERS2693357	GCA_963562335.1	498	11	NA	This study
DR0272	27035_8#182	27035_8#182	2016-09-16	2016	Blood	human	KhonKaen	Thailand	Asia	ERS2693358	GCA_963560965.1	315	9	NA	This study
DR0273	27035_8#183	27035_8#183	2016-09-17	2016	Blood	human	KhonKaen	Thailand	Asia	ERS2693359	GCA_963562225.1	17	1	1.others	This study
DR0274	27035_8#184	27035_8#184	2016-09-19	2016	Blood	human	KhonKaen	Thailand	Asia	ERS2693360	GCA_963560955.1	306	1	1.2	This study
DR0275	27035_8#185	27035_8#185	2016-10-05	2016	Sputum	human	KhonKaen	Thailand	Asia	ERS2693361	GCA_963562215.1	70	2	2.3	This study
DR0276	27035_8#186	27035_8#186	2016-10-07	2016	Blood	human	KhonKaen	Thailand	Asia	ERS2693362	GCA_963562205.1	99	3	3.2	This study
DR0277	27035_8#187	27035_8#187	2016-10-21	2016	Blood	human	KhonKaen	Thailand	Asia	ERS2693363	GCA_963563295.1	70	2	2.4	This study
DR0278	27035_8#188	27035_8#188	2016-10-28	2016	Blood	human	KhonKaen	Thailand	Asia	ERS2693364	GCA_963562195.1	10	1	1.1	This study
DR0279	27035_8#189	27035_8#189	2016-11-15	2016	Blood	human	KhonKaen	Thailand	Asia	ERS2693365	GCA_963563285.1	654	2	2.others	This study
DR0280	27035_8#190	27035_8#190	2016-11-24	2016	Blood	human	KhonKaen	Thailand	Asia	ERS2693366	GCA_963563305.1	167	3	3.1	This study
DR0281	27035_8#191	27035_8#191	2016-12-19	2016	Blood	human	KhonKaen	Thailand	Asia	ERS2693367	GCA_963562175.1	1790	14	NA	This study
DR0282	27035_8#192	27035_8#192	2017-01-14	2017	Blood	human	KhonKaen	Thailand	Asia	ERS2693368	GCA_963563235.1	97	17	NA	This study
DR0283	27097_8#1	27097_8#1	2017-02-02	2017	Sputum	human	KhonKaen	Thailand	Asia	ERS2693369	GCA_963565265.1	70	2	2.4	This study
DR0284	27097_8#2	27097_8#2	2017-03-15	2017	Blood	human	KhonKaen	Thailand	Asia	ERS2693370	GCA_963565965.1	290	2	2.others	This study
DR0285	27097_8#3	27097_8#3	2017-03-20	2017	Pus	human	KhonKaen	Thailand	Asia	ERS2693371	GCA_963573235.1	657	7	NA	This study
DR0286	27097_8#4	27097_8#4	2017-03-20	2017	Blood	human	KhonKaen	Thailand	Asia	ERS2693372	GCA_963572725.1	70	2	2.others	This study
DR0287	27097_8#5	27097_8#5	2017-05-04	2017	Sputum	human	KhonKaen	Thailand	Asia	ERS2693373	GCA_963566965.1	1782	17	NA	This study
DR0288	27097_8#6	27097_8#6	2017-05-19	2017	Blood	human	KhonKaen	Thailand	Asia	ERS2693374	GCA_963568165.1	70	2	2.4	This study
DR0289	27097_8#7	27097_8#7	2017-05-29	2017	Blood	human	MahaSarakham	Thailand	Asia	ERS2693375	GCA_963568335.1	70	2	2.4	This study
DR0290	27097_8#8	27097_8#8	2017-05-30	2017	Sputum	human	KhonKaen	Thailand	Asia	ERS2693376	GCA_963567455.1	70	2	2.others	This study
DR0291	27097_8#9	27097_8#9	2017-05-30	2017	Blood	human	KhonKaen	Thailand	Asia	ERS2693377	GCA_963566385.1	512	2	2.4	This study
DR0292	27097_8#10	27097_8#10	2017-05-30	2017	Sputum	human	KhonKaen	Thailand	Asia	ERS2693378	GCA_963564785.1	654	2	2.others	This study
DR0293	27097_8#11	27097_8#11	2017-06-02	2017	Blood	human	KhonKaen	Thailand	Asia	ERS2693379	GCA_963565375.1	99	21	NA	This study
DR0294	27097_8#12	27097_8#12	2017-06-13	2017	Blood	human	MahaSarakham	Thailand	Asia	ERS2693380	GCA_963564915.1	70	2	2.4	This study
DR0295	27097_8#13	27097_8#13	2017-06-20	2017	Blood	human	KhonKaen	Thailand	Asia	ERS2693381	GCA_963565495.1	54	5	NA	This study
DR0296	27097_8#14	27097_8#14	2017-06-20	2017	Blood	human	KhonKaen	Thailand	Asia	ERS2693382	GCA_963565365.1	1786	1	1.2	This study
DR0297	27097_8#15	27097_8#15	2017-07-03	2017	Blood	human	KhonKaen	Thailand	Asia	ERS2693383	GCA_963565145.1	48	8	NA	This study
DR0298	27097_8#16	27097_8#16	2017-07-09	2017	Blood	human	KhonKaen	Thailand	Asia	ERS2693384	GCA_963563555.1	208	12	NA	This study
DR0299	27097_8#17	27097_8#17	2017-07-11	2017	Body Fluid	human	KhonKaen	Thailand	Asia	ERS2693385	GCA_963564925.1	70	2	2.3	This study
DR0300	34956_7#141	34956_7#141	2017-07-19	2017	Sputum	human	KhonKaen	Thailand	Asia	ERR6718038	GCA_963570215.1	1848	2	2.others	This study
DR0301	34956_7#143	34956_7#143	2017-07-24	2017	Blood	human	KhonKaen	Thailand	Asia	ERS4387257	GCA_963568815.1	Novel	2	2.2	This study
DR0302	34956_7#145	34956_7#145	2017-07-26	2017	Blood	human	KhonKaen	Thailand	Asia	ERR6718042	GCA_963569785.1	70	2	2.2	This study
DR0303	34956_7#147	34956_7#147	2017-08-07	2017	Blood	human	KhonKaen	Thailand	Asia	ERS4387259	GCA_963569535.1	306	1	1.2	This study
DR0304	34956_7#149	34956_7#149	2017-08-07	2017	Blood	human	RoiET	Thailand	Asia	ERR6718046	GCA_963568985.1	58	5	NA	This study
DR0305	34956_7#152	34956_7#152	2017-08-08	2017	Blood	human	KhonKaen	Thailand	Asia	ERS4387261	GCA_963570805.1	70	2	2.4	This study
DR0306	34956_7#154	34956_7#154	2017-08-11	2017	Blood	human	KhonKaen	Thailand	Asia	ERR6718051	GCA_963570895.1	34	4	NA	This study
DR0307	34956_7#156	34956_7#156	2017-08-21	2017	Blood	human	KhonKaen	Thailand	Asia	ERS4387263	GCA_963570075.1	365	7	NA	This study
DR0308	34956_7#158	34956_7#158	2017-08-28	2017	Blood	human	KhonKaen	Thailand	Asia	ERR6718055	GCA_963570135.1	70	2	2.2	This study
DR0309	34956_7#160	34956_7#160	2017-09-01	2017	Blood	human	KhonKaen	Thailand	Asia	ERS4387265	GCA_963569625.1	177	3	3.1	This study
DR0310	34956_7#162	34956_7#162	2017-09-07	2017	Blood	human	KhonKaen	Thailand	Asia	ERR6718059	GCA_963569615.1	34	4	NA	This study
DR0311	34956_7#164	34956_7#164	2017-10-04	2017	Blood	human	KhonKaen	Thailand	Asia	ERS4387267	GCA_963569605.1	208	12	NA	This study
DR0312	27097_8#18	27097_8#18	2017-10-16	2017	Blood	human	KhonKaen	Thailand	Asia	ERS2693386	GCA_963563975.1	306	1	1.2	This study
DR0313	34956_7#166	34956_7#166	2018-06-19	2018	Blood	human	KhonKaen	Thailand	Asia	ERR6718063	GCA_963570155.1	99	21	NA	This study
DR0314	34956_7#168	34956_7#168	2018-06-25	2018	Blood	human	KhonKaen	Thailand	Asia	ERS4387269	GCA_963569205.1	507	2	2.3	This study
DR0315	34956_7#172	34956_7#172	2018-08-07	2018	Blood	human	KhonKaen	Thailand	Asia	ERR6718069	GCA_963570265.1	171	1	1.1	This study
DR0316	27097_8#19	27097_8#19	2016-01-04	2016	Pus	human	KhonKaen	Thailand	Asia	ERS2693387	GCA_963564795.1	1799	81	NA	This study
DR0317	27097_8#20	27097_8#20	2016-01-18	2016	Blood	human	NakhonPhanom	Thailand	Asia	ERS2693388	GCA_963564705.1	1832	49	NA	This study
DR0318	27097_8#21	27097_8#21	2016-01-19	2016	Blood	human	KhonKaen	Thailand	Asia	ERS2693389	GCA_963565955.1	10	1	1.others	This study
DR0319	27097_8#22	27097_8#22	2016-02-01	2016	Body Fluid	human	KhonKaen	Thailand	Asia	ERS2693390	GCA_963565355.1	498	11	NA	This study
DR0320	27097_8#23	27097_8#23	2016-02-10	2016	Blood	human	MahaSarakham	Thailand	Asia	ERS2693391	GCA_963565345.1	163	15	NA	This study
DR0321	27097_8#24	27097_8#24	2016-02-22	2016	Blood	human	Mukdahan	Thailand	Asia	ERS2693392	GCA_963563675.1	84	2	2.1	This study
DR0322	27097_8#25	27097_8#25	2016-03-18	2016	Blood	human	KhonKaen	Thailand	Asia	ERS2693393	GCA_963563665.1	70	2	2.3	This study
DR0323	34956_7#174	34956_7#174	2016-06-03	2016	Pus	human	KhonKaen	Thailand	Asia	ERS4387275	GCA_963570585.1	365	7	NA	This study
DR0324	27097_8#27	27097_8#27	2016-08-05	2016	Pus	human	MahaSarakham	Thailand	Asia	ERS2693396	GCA_963572645.1	70	2	2.4	This study
DR0325	27097_8#28	27097_8#28	2016-08-26	2016	Blood	human	KhonKaen	Thailand	Asia	ERS2693397	GCA_963573005.1	10	1	1.1	This study
DR0326	27097_8#29	27097_8#29	2016-08-27	2016	Blood	human	KhonKaen	Thailand	Asia	ERS2693398	GCA_963565875.1	1839	6	NA	This study
DR0327	34956_7#176	34956_7#176	2016-09-12	2016	Blood	human	Udonthani	Thailand	Asia	ERR6718073	GCA_963570005.1	10	1	1.1	This study
DR0328	27097_8#30	27097_8#30	2016-10-31	2016	Pus	human	MahaSarakham	Thailand	Asia	ERS2693399	GCA_963572875.1	498	11	NA	This study
DR0329	34956_7#178	34956_7#178	2016-11-03	2016	Pus	human	MahaSarakham	Thailand	Asia	ERS4387277	GCA_963571125.1	Novel	37	NA	This study
DR0330	34956_7#179	34956_7#179	2016-11-25	2016	Blood	human	KhonKaen	Thailand	Asia	ERR6718076	GCA_963570275.1	68	2	2.others	This study
DR0331	27035_8#15	27035_8#15	2017-03-30	2017	Blood	human	KhonKaen	Thailand	Asia	ERS2693400	GCA_963560505.1	178	14	NA	This study
DR0332	27097_8#31	27097_8#31	2017-06-13	2017	Blood	human	Udonthani	Thailand	Asia	ERS2693401	GCA_963573225.1	34	4	NA	This study
DR0333	34956_7#181	34956_7#181	2017-07-04	2017	Body Fluid	human	KhonKaen	Thailand	Asia	ERS4387279	GCA_963568675.1	70	2	2.4	This study
DR0334	34956_7#183	34956_7#183	2017-10-12	2017	Blood	human	Udonthani	Thailand	Asia	ERR6718080	GCA_963569195.1	306	1	1.2	This study
DR0335	34956_7#185	34956_7#185	2017-10-13	2017	Tissue	human	KhonKaen	Thailand	Asia	ERS4387281	GCA_963568765.1	1783	3	3.1	This study
DR0336	34956_7#187	34956_7#187	2017-10-30	2017	Body Fluid	human	MahaSarakham	Thailand	Asia	ERR6718084	GCA_963568745.1	32	2	2.others	This study
DR0337	34956_7#189	34956_7#189	2017-11-06	2017	Pus	human	KhonKaen	Thailand	Asia	ERS4387283	GCA_963568715.1	220	2	2.4	This study
DR0338	34956_7#192	34956_7#192	2018-07-13	2018	Pus	human	KhonKaen	Thailand	Asia	ERR6718089	GCA_963569705.1	46	3	3.2	This study
DR0339	34926_8#1	34926_8#1	2018-10-26	2018	Blood	human	KhonKaen	Thailand	Asia	ERS4387285	GCA_963566555.1	32	2	2.others	This study
DR0340	27097_8#32	27097_8#32	2015-10-16	2015	Pus	human	NakhonPhanom	Thailand	Asia	ERS2693402	GCA_963573215.1	34	4	NA	This study
DR0341	34926_8#3	34926_8#3	2015-10-17	2015	Sputum	human	NakhonPhanom	Thailand	Asia	ERR6595748	GCA_963570405.1	872	8	NA	This study
DR0342	34926_8#5	34926_8#5	2015-10-17	2015	Pus	human	NakhonPhanom	Thailand	Asia	ERS4387287	GCA_963570845.1	884	22	NA	This study
DR0343	34956_7#7	34956_7#7	2015-10-19	2015	Blood	human	NakhonPhanom	Thailand	Asia	ERR6717904	GCA_963571985.1	205	20	NA	This study
DR0344	27097_8#33	27097_8#33	2015-10-19	2015	Blood	human	NakhonPhanom	Thailand	Asia	ERS2693403	GCA_963572785.1	205	20	NA	This study
DR0345	27097_8#34	27097_8#34	2015-10-26	2015	Blood	human	NakhonPhanom	Thailand	Asia	ERS2693404	GCA_963572775.1	1814	17	NA	This study
DR0346	34926_8#7	34926_8#7	2015-10-29	2015	Pus	human	NakhonPhanom	Thailand	Asia	ERS4387289	GCA_963569735.1	874	22	NA	This study
DR0347	34926_8#9	34926_8#9	2015-10-29	2015	Blood	human	NakhonPhanom	Thailand	Asia	ERR6595754	GCA_963569285.1	486	3	3.2	This study
DR0348	27097_8#35	27097_8#35	2015-11-05	2015	Blood	human	NakhonPhanom	Thailand	Asia	ERS2693405	GCA_963572765.1	48	3	3.2	This study
DR0349	27097_8#36	27097_8#36	2015-11-05	2015	Sputum	human	NakhonPhanom	Thailand	Asia	ERS2693406	GCA_963572945.1	874	22	NA	This study
DR0350	27097_8#37	27097_8#37	2015-11-11	2015	Blood	human	NakhonPhanom	Thailand	Asia	ERS2693407	GCA_963572755.1	197	28	NA	This study
DR0351	27097_8#38	27097_8#38	2015-11-18	2015	Blood	human	NakhonPhanom	Thailand	Asia	ERS2693408	GCA_963572745.1	1786	80	NA	This study
DR0352	27097_8#39	27097_8#39	2015-11-23	2015	Blood	human	NakhonPhanom	Thailand	Asia	ERS2693409	GCA_963572735.1	54	5	NA	This study
DR0353	27035_8#16	27035_8#16	2015-11-26	2015	Blood	human	NakhonPhanom	Thailand	Asia	ERS2693410	GCA_963572505.1	1854	2	2.others	This study
DR0354	27097_8#40	27097_8#40	2015-12-08	2015	Blood	human	NakhonPhanom	Thailand	Asia	ERS2693411	GCA_963572715.1	1788	16	NA	This study
DR0355	27097_8#41	27097_8#41	2016-01-16	2016	Blood	human	NakhonPhanom	Thailand	Asia	ERS2693412	GCA_963573115.1	538	1	1.1	This study
DR0356	27035_8#17	27035_8#17	2016-01-21	2016	Sputum	human	NakhonPhanom	Thailand	Asia	ERS2693413	GCA_963573025.1	538	1	1.1	This study
DR0357	27097_8#42	27097_8#42	2016-02-05	2016	Blood	human	NakhonPhanom	Thailand	Asia	ERS2693414	GCA_963566995.1	206	1	1.others	This study
DR0358	27097_8#43	27097_8#43	2016-02-09	2016	Blood	human	NakhonPhanom	Thailand	Asia	ERS2693415	GCA_963567005.1	205	20	NA	This study
DR0359	27035_8#18	27035_8#18	2016-02-18	2016	Blood	human	NakhonPhanom	Thailand	Asia	ERS2693416	GCA_963562235.1	156	7	NA	This study
DR0360	27097_8#44	27097_8#44	2016-02-25	2016	Blood	human	NakhonPhanom	Thailand	Asia	ERS2693417	GCA_963568095.1	56	3	3.2	This study
DR0361	27035_8#19	27035_8#19	2016-03-25	2016	Blood	human	NakhonPhanom	Thailand	Asia	ERS2693418	GCA_963563315.1	56	3	3.2	This study
DR0362	27097_8#45	27097_8#45	2016-04-12	2016	Blood	human	NakhonPhanom	Thailand	Asia	ERS2693419	GCA_963566985.1	208	12	NA	This study
DR0363	27097_8#46	27097_8#46	2016-04-27	2016	Pus	human	NakhonPhanom	Thailand	Asia	ERS2693420	GCA_963566665.1	33	4	NA	This study
DR0364	27097_8#47	27097_8#47	2016-04-30	2016	Blood	human	NakhonPhanom	Thailand	Asia	ERS2693421	GCA_963566675.1	56	3	3.2	This study
DR0365	27097_8#48	27097_8#48	2016-05-12	2016	Sputum	human	NakhonPhanom	Thailand	Asia	ERS2693422	GCA_963566975.1	70	2	2.4	This study
DR0366	34956_7#9	34956_7#9	2016-05-23	2016	Blood	human	NakhonPhanom	Thailand	Asia	ERS4387291	GCA_963571725.1	315	9	NA	This study
DR0367	27097_8#49	27097_8#49	2016-05-28	2016	Blood	human	NakhonPhanom	Thailand	Asia	ERS2693423	GCA_963568585.1	1102	45	NA	This study
DR0368	27097_8#50	27097_8#50	2016-06-08	2016	Blood	human	NakhonPhanom	Thailand	Asia	ERS2693424	GCA_963566955.1	54	5	NA	This study
DR0369	27097_8#51	27097_8#51	2016-06-08	2016	Body Fluid	human	NakhonPhanom	Thailand	Asia	ERS2693425	GCA_963568645.1	1802	7	NA	This study
DR0370	27097_8#52	27097_8#52	2016-06-25	2016	Sputum	human	NakhonPhanom	Thailand	Asia	ERS2693426	GCA_963566945.1	1834	14	NA	This study
DR0371	27035_8#20	27035_8#20	2016-06-27	2016	Blood	human	NakhonPhanom	Thailand	Asia	ERS2693427	GCA_963562185.1	538	1	1.1	This study
DR0372	27097_8#53	27097_8#53	2016-07-01	2016	Blood	human	NakhonPhanom	Thailand	Asia	ERS2693428	GCA_963566935.1	56	5	NA	This study
DR0373	27097_8#54	27097_8#54	2016-07-07	2016	Blood	human	NakhonPhanom	Thailand	Asia	ERS2693429	GCA_963566925.1	56	3	3.2	This study
DR0374	27097_8#55	27097_8#55	2016-07-09	2016	Pus	human	NakhonPhanom	Thailand	Asia	ERS2693430	GCA_963566915.1	392	23	NA	This study
DR0375	27035_8#21	27035_8#21	2016-07-11	2016	Blood	human	NakhonPhanom	Thailand	Asia	ERS2693431	GCA_963561305.1	211	38	NA	This study
DR0376	27097_8#56	27097_8#56	2016-07-15	2016	Blood	human	NakhonPhanom	Thailand	Asia	ERS2693432	GCA_963568135.1	17	1	1.others	This study
DR0377	27097_8#57	27097_8#57	2016-07-17	2016	Pus	human	NakhonPhanom	Thailand	Asia	ERS2693433	GCA_963566905.1	34	4	NA	This study
DR0378	27097_8#58	27097_8#58	2016-07-22	2016	Pus	human	NakhonPhanom	Thailand	Asia	ERS2693434	GCA_963568175.1	10	1	1.1	This study
DR0379	27097_8#59	27097_8#59	2016-07-25	2016	Blood	human	NakhonPhanom	Thailand	Asia	ERS2693435	GCA_963566895.1	10	1	1.1	This study
DR0380	27097_8#60	27097_8#60	2016-07-28	2016	Blood	human	NakhonPhanom	Thailand	Asia	ERS2693436	GCA_963566885.1	70	2	2.others	This study
DR0381	27097_8#62	27097_8#62	2016-07-30	2016	Blood	human	NakhonPhanom	Thailand	Asia	ERS2693438	GCA_963566875.1	54	5	NA	This study
DR0382	27097_8#63	27097_8#63	2016-08-02	2016	Blood	human	NakhonPhanom	Thailand	Asia	ERS2693439	GCA_963566125.1	54	5	NA	This study
DR0383	27097_8#64	27097_8#64	2016-08-02	2016	Blood	human	NakhonPhanom	Thailand	Asia	ERS2693440	GCA_963567305.1	538	1	1.1	This study
DR0384	27097_8#65	27097_8#65	2016-08-08	2016	Blood	human	NakhonPhanom	Thailand	Asia	ERS2693441	GCA_963566865.1	47	17	NA	This study
DR0385	34956_7#11	34956_7#11	2016-08-09	2016	Blood	human	NakhonPhanom	Thailand	Asia	ERR6717908	GCA_963569955.1	54	5	NA	This study
DR0386	34956_7#14	34956_7#14	2016-08-16	2016	Blood	human	NakhonPhanom	Thailand	Asia	ERS4387293	GCA_963568725.1	206	1	1.others	This study
DR0387	27097_8#66	27097_8#66	2016-08-26	2016	Blood	human	NakhonPhanom	Thailand	Asia	ERS2693442	GCA_963566655.1	48	3	3.2	This study
DR0388	27097_8#67	27097_8#67	2016-09-02	2016	Blood	human	NakhonPhanom	Thailand	Asia	ERS2693443	GCA_963566855.1	677	79	NA	This study
DR0389	27097_8#68	27097_8#68	2016-09-04	2016	Pus	human	NakhonPhanom	Thailand	Asia	ERS2693444	GCA_963567215.1	56	3	3.2	This study
DR0390	34956_7#16	34956_7#16	2016-09-07	2016	Blood	human	NakhonPhanom	Thailand	Asia	ERR6717913	GCA_963569635.1	1832	49	NA	This study
DR0391	34926_8#11	34926_8#11	2016-09-08	2016	Blood	human	NakhonPhanom	Thailand	Asia	ERS4387295	GCA_963572605.1	174	10	NA	This study
DR0392	34926_8#14	34926_8#14	2016-09-10	2016	Blood	human	NakhonPhanom	Thailand	Asia	ERR6595759	GCA_963568805.1	167	3	3.1	This study
DR0393	27097_8#69	27097_8#69	2016-09-11	2016	Blood	human	NakhonPhanom	Thailand	Asia	ERS2693445	GCA_963566845.1	167	3	3.1	This study
DR0394	27097_8#70	27097_8#70	2016-09-18	2016	Blood	human	NakhonPhanom	Thailand	Asia	ERS2693446	GCA_963566835.1	1819	7	NA	This study
DR0395	27097_8#71	27097_8#71	2016-09-18	2016	Blood	human	NakhonPhanom	Thailand	Asia	ERS2693447	GCA_963566515.1	48	8	NA	This study
DR0396	27097_8#72	27097_8#72	2016-09-19	2016	Pus	human	NakhonPhanom	Thailand	Asia	ERS2693448	GCA_963567055.1	56	3	3.2	This study
DR0397	27097_8#73	27097_8#73	2016-09-23	2016	Blood	human	NakhonPhanom	Thailand	Asia	ERS2693449	GCA_963568005.1	10	1	1.1	This study
DR0398	27097_8#74	27097_8#74	2016-10-05	2016	Sputum	human	NakhonPhanom	Thailand	Asia	ERS2693450	GCA_963567115.1	167	3	3.1	This study
DR0399	27035_8#22	27035_8#22	2016-10-12	2016	Blood	human	NakhonPhanom	Thailand	Asia	ERS2693451	GCA_963561285.1	366	6	NA	This study
DR0400	27097_8#75	27097_8#75	2016-10-18	2016	Blood	human	NakhonPhanom	Thailand	Asia	ERS2693452	GCA_963567105.1	16	18	NA	This study
DR0401	27097_8#76	27097_8#76	2016-10-20	2016	Blood	human	NakhonPhanom	Thailand	Asia	ERS2693453	GCA_963566825.1	54	5	NA	This study
DR0402	27097_8#77	27097_8#77	2016-10-24	2016	Sputum	human	NakhonPhanom	Thailand	Asia	ERS2693454	GCA_963566815.1	48	3	3.2	This study
DR0403	27097_8#78	27097_8#78	2016-11-04	2016	Blood	human	NakhonPhanom	Thailand	Asia	ERS2693455	GCA_963567475.1	54	5	NA	This study
DR0404	27097_8#79	27097_8#79	2016-11-30	2016	Blood	human	NakhonPhanom	Thailand	Asia	ERS2693456	GCA_963567465.1	68	2	2.3	This study
DR0405	27097_8#80	27097_8#80	2016-12-12	2016	Pus	human	NakhonPhanom	Thailand	Asia	ERS2693457	GCA_963567445.1	33	4	NA	This study
DR0406	27097_8#81	27097_8#81	2016-12-24	2016	Blood	human	NakhonPhanom	Thailand	Asia	ERS2693458	GCA_963566805.1	10	1	1.1	This study
DR0407	27097_8#82	27097_8#82	2017-01-13	2017	Pus	human	NakhonPhanom	Thailand	Asia	ERS2693459	GCA_963566795.1	10	1	1.1	This study
DR0408	27097_8#83	27097_8#83	2017-03-13	2017	Urine	human	NakhonPhanom	Thailand	Asia	ERS2693460	GCA_963567435.1	56	3	3.2	This study
DR0409	34957_1#106	34957_1#106	2017-03-22	2017	Blood	human	NakhonPhanom	Thailand	Asia	ERS2693461,ERS4387746	GCA_963571935.1	167	3	3.1	This study
DR0410	27097_8#85	27097_8#85	2017-03-23	2017	Blood	human	NakhonPhanom	Thailand	Asia	ERS2693462	GCA_963566785.1	10	1	1.1	This study
DR0411	34926_8#16	34926_8#16	2017-04-10	2017	Blood	human	NakhonPhanom	Thailand	Asia	ERS4387297	GCA_963568925.1	70	2	2.4	This study
DR0412	27097_8#86	27097_8#86	2017-04-11	2017	Sputum	human	NakhonPhanom	Thailand	Asia	ERS2693463	GCA_963566775.1	1844	2	2.others	This study
DR0413	34926_8#18	34926_8#18	2017-04-20	2017	Sputum	human	NakhonPhanom	Thailand	Asia	ERR6595763	GCA_963570975.1	485	24	NA	This study
DR0414	27097_8#88	27097_8#88	2017-06-13	2017	Blood	human	NakhonPhanom	Thailand	Asia	ERS2693465	GCA_963566765.1	1835	9	NA	This study
DR0415	27097_8#89	27097_8#89	2017-06-13	2017	Blood	human	NakhonPhanom	Thailand	Asia	ERS2693466	GCA_963566345.1	10	1	1.1	This study
DR0416	27097_8#90	27097_8#90	2017-06-13	2017	Blood	human	NakhonPhanom	Thailand	Asia	ERS2693467	GCA_963566375.1	1004	59	NA	This study
DR0417	27097_8#91	27097_8#91	2017-06-13	2017	Blood	human	NakhonPhanom	Thailand	Asia	ERS2693468	GCA_963566365.1	206	1	1.others	This study
DR0418	27097_8#92	27097_8#92	2017-06-19	2017	Blood	human	NakhonPhanom	Thailand	Asia	ERS2693469	GCA_963566755.1	884	22	NA	This study
DR0419	27097_8#93	27097_8#93	2017-06-20	2017	Blood	human	NakhonPhanom	Thailand	Asia	ERS2693470	GCA_963566355.1	495	16	NA	This study
DR0420	27097_8#94	27097_8#94	2017-06-23	2017	Blood	human	NakhonPhanom	Thailand	Asia	ERS2693471	GCA_963566745.1	392	23	NA	This study
DR0421	27097_8#95	27097_8#95	2017-07-05	2017	Blood	human	NakhonPhanom	Thailand	Asia	ERS2693472	GCA_963567675.1	174	10	NA	This study
DR0422	27035_8#23	27035_8#23	2017-07-05	2017	Blood	human	NakhonPhanom	Thailand	Asia	ERS2693473	GCA_963561375.1	486	3	3.2	This study
DR0423	27097_8#96	27097_8#96	2017-07-06	2017	Sputum	human	NakhonPhanom	Thailand	Asia	ERS2693474	GCA_963566335.1	211	8	NA	This study
DR0424	27097_8#98	27097_8#98	2017-07-12	2017	Blood	human	NakhonPhanom	Thailand	Asia	ERS2693476	GCA_963567665.1	10	1	1.1	This study
DR0425	27097_8#99	27097_8#99	2017-07-14	2017	Blood	human	NakhonPhanom	Thailand	Asia	ERS2693477	GCA_963566325.1	56	3	3.2	This study
DR0426	27097_8#100	27097_8#100	2017-07-14	2017	Blood	human	NakhonPhanom	Thailand	Asia	ERS2693478	GCA_963563735.1	1791	19	NA	This study
DR0427	27097_8#101	27097_8#101	2017-07-07	2017	Blood	human	NakhonPhanom	Thailand	Asia	ERS2693479	GCA_963563755.1	392	23	NA	This study
DR0428	27097_8#102	27097_8#102	2017-07-27	2017	Sputum	human	NakhonPhanom	Thailand	Asia	ERS2693480	GCA_963563725.1	70	2	2.others	This study
DR0429	27097_8#103	27097_8#103	2017-07-27	2017	Urine	human	NakhonPhanom	Thailand	Asia	ERS2693481	GCA_963573895.1	1795	83	NA	This study
DR0430	27097_8#104	27097_8#104	2017-07-28	2017	Blood	human	NakhonPhanom	Thailand	Asia	ERS2693482	GCA_963563745.1	211	8	NA	This study
DR0431	27097_8#105	27097_8#105	2017-08-03	2017	Blood	human	NakhonPhanom	Thailand	Asia	ERS2693483	GCA_963563715.1	1791	19	NA	This study
DR0432	27097_8#107	27097_8#107	2017-08-07	2017	Pus	human	NakhonPhanom	Thailand	Asia	ERS2693485	GCA_963564685.1	48	3	3.2	This study
DR0433	27035_8#24	27035_8#24	2017-08-10	2017	Blood	human	NakhonPhanom	Thailand	Asia	ERS2693486	GCA_963562165.1	1814	52	NA	This study
DR0434	27097_8#108	27097_8#108	2017-08-12	2017	Pus	human	NakhonPhanom	Thailand	Asia	ERS2693487	GCA_963564835.1	208	12	NA	This study
DR0435	34926_8#20	34926_8#20	2017-08-22	2017	Sputum	human	NakhonPhanom	Thailand	Asia	ERS4387299	GCA_963569225.1	1777	14	NA	This study
DR0436	34956_7#18	34956_7#18	2017-08-23	2017	Pus	human	NakhonPhanom	Thailand	Asia	ERR6717915	GCA_963570085.1	48	8	NA	This study
DR0437	27097_8#109	27097_8#109	2017-09-05	2017	Sputum	human	NakhonPhanom	Thailand	Asia	ERS2693488	GCA_963565025.1	56	3	3.2	This study
DR0438	27097_8#110	27097_8#110	2017-10-07	2017	Sputum	human	NakhonPhanom	Thailand	Asia	ERS2693489	GCA_963563455.1	70	2	2.2	This study
DR0439	27097_8#111	27097_8#111	2017-10-08	2017	Blood	human	NakhonPhanom	Thailand	Asia	ERS2693490	GCA_963565605.1	1091	6	NA	This study
DR0440	27097_8#113	27097_8#113	2017-11-09	2017	Blood	human	NakhonPhanom	Thailand	Asia	ERS2693492	GCA_963563445.1	197	4	NA	This study
DR0441	27097_8#114	27097_8#114	2017-11-20	2017	Blood	human	NakhonPhanom	Thailand	Asia	ERS2693493	GCA_963565595.1	34	4	NA	This study
DR0442	34926_8#22	34926_8#22	2018-03-30	2018	Sputum	human	NakhonPhanom	Thailand	Asia	ERS4387301	GCA_963570555.1	70	2	2.others	This study
DR0443	34926_8#24	34926_8#24	2018-04-06	2018	Blood	human	NakhonPhanom	Thailand	Asia	ERR6595769	GCA_963569765.1	47	17	NA	This study
DR0444	34926_8#26	34926_8#26	2018-04-16	2018	Sputum	human	NakhonPhanom	Thailand	Asia	ERS4387303	GCA_963570055.1	512	2	2.4	This study
DR0445	34926_8#28	34926_8#28	2018-04-17	2018	Blood	human	NakhonPhanom	Thailand	Asia	ERR6595773	GCA_963568895.1	1814	17	NA	This study
DR0446	34926_8#30	34926_8#30	2018-05-01	2018	Blood	human	NakhonPhanom	Thailand	Asia	ERS4387305	GCA_963570415.1	538	1	1.1	This study
DR0447	34926_8#32	34926_8#32	2018-06-20	2018	Sputum	human	NakhonPhanom	Thailand	Asia	ERR6595777	GCA_963570865.1	485	24	NA	This study
DR0448	34926_8#34	34926_8#34	2018-07-02	2018	Body Fluid	human	NakhonPhanom	Thailand	Asia	ERR6595779	GCA_963569755.1	48	8	NA	This study
DR0449	34926_8#36	34926_8#36	2018-07-04	2018	Sputum	human	NakhonPhanom	Thailand	Asia	ERS4387271	GCA_963570485.1	56	3	3.2	This study
DR0450	34926_8#38	34926_8#38	2018-07-09	2018	Pus	human	NakhonPhanom	Thailand	Asia	ERR6595783	GCA_963570115.1	56	3	3.2	This study
DR0451	34926_8#40	34926_8#40	2018-07-10	2018	Blood	human	NakhonPhanom	Thailand	Asia	ERS4387307	GCA_963570455.1	874	22	NA	This study
DR0452	34926_8#41	34926_8#41	2018-07-10	2018	Blood	human	NakhonPhanom	Thailand	Asia	ERR6595786	GCA_963570595.1	1364	65	NA	This study
DR0453	34926_8#43	34926_8#43	2018-07-10	2018	Blood	human	NakhonPhanom	Thailand	Asia	ERS4387309	GCA_963570435.1	538	1	1.1	This study
DR0454	34926_8#45	34926_8#45	2018-07-13	2018	Pus	human	NakhonPhanom	Thailand	Asia	ERR6595790	GCA_963569265.1	176	3	3.2	This study
DR0455	34926_8#47	34926_8#47	2018-07-15	2018	Blood	human	NakhonPhanom	Thailand	Asia	ERS4387311	GCA_963571095.1	950	7	NA	This study
DR0456	34926_8#49	34926_8#49	2018-07-30	2018	Blood	human	NakhonPhanom	Thailand	Asia	ERR6595794	GCA_963570855.1	70	2	2.4	This study
DR0457	34926_8#51	34926_8#51	2018-08-06	2018	Blood	human	NakhonPhanom	Thailand	Asia	ERS4387313	GCA_963569805.1	70	2	2.4	This study
DR0458	34926_8#53	34926_8#53	2018-08-09	2018	Blood	human	NakhonPhanom	Thailand	Asia	ERR6595798	GCA_963569915.1	10	1	1.1	This study
DR0459	34926_8#56	34926_8#56	2018-08-21	2018	Blood	human	NakhonPhanom	Thailand	Asia	ERS4387315	GCA_963568685.1	Novel	2	2.others	This study
DR0460	34926_8#58	34926_8#58	2018-08-23	2018	Blood	human	NakhonPhanom	Thailand	Asia	ERR6595803	GCA_963569485.1	48	8	NA	This study
DR0461	34926_8#60	34926_8#60	2018-09-11	2018	Blood	human	NakhonPhanom	Thailand	Asia	ERS4387317	GCA_963571115.1	56	3	3.2	This study
DR0462	34926_8#62	34926_8#62	2018-09-16	2018	Blood	human	NakhonPhanom	Thailand	Asia	ERR6595807	GCA_963570755.1	16	18	NA	This study
DR0463	34926_8#64	34926_8#64	2018-09-16	2018	Blood	human	NakhonPhanom	Thailand	Asia	ERS4387319	GCA_963570365.1	874	22	NA	This study
DR0464	34926_8#68	34926_8#68	2018-09-23	2018	Blood	human	NakhonPhanom	Thailand	Asia	ERS4387321	GCA_963569075.1	70	2	2.3	This study
DR0465	34926_8#70	34926_8#70	2018-09-27	2018	Sputum	human	NakhonPhanom	Thailand	Asia	ERR6595815	GCA_963569525.1	47	17	NA	This study
DR0466	34926_8#72	34926_8#72	2018-10-03	2018	Blood	human	NakhonPhanom	Thailand	Asia	ERS4387323	GCA_963570345.1	538	1	1.1	This study
DR0467	34926_8#74	34926_8#74	2018-10-04	2018	Blood	human	NakhonPhanom	Thailand	Asia	ERR6595819	GCA_963569515.1	884	22	NA	This study
DR0468	34926_8#76	34926_8#76	2018-10-08	2018	Blood	human	NakhonPhanom	Thailand	Asia	ERS4387325	GCA_963569675.1	48	3	3.2	This study
DR0469	34926_8#78	34926_8#78	2018-10-11	2018	Pus	human	NakhonPhanom	Thailand	Asia	ERR6595823	GCA_963570195.1	34	4	NA	This study
DR0470	34926_8#80	34926_8#80	2018-11-21	2018	Blood	human	NakhonPhanom	Thailand	Asia	ERS4387327	GCA_963570165.1	48	3	3.2	This study
DR0471	27097_8#115	27097_8#115	2017-01-19	2017	Blood	human	Mukdahan	Thailand	Asia	ERS2693494	GCA_963565585.1	17	1	1.4	This study
DR0472	34956_7#20	34956_7#20	2017-01-21	2017	Blood	human	Mukdahan	Thailand	Asia	ERS4387329	GCA_963569295.1	58	5	NA	This study
DR0473	34926_8#83	34926_8#83	2017-01-25	2017	Pus	human	Mukdahan	Thailand	Asia	ERR6595828	GCA_963569445.1	657	7	NA	This study
DR0474	27097_8#116	27097_8#116	2017-01-29	2017	Blood	human	Mukdahan	Thailand	Asia	ERS2693495	GCA_963565575.1	10	1	1.1	This study
DR0475	27097_8#117	27097_8#117	2017-02-10	2017	Blood	human	Mukdahan	Thailand	Asia	ERS2693496	GCA_963564945.1	1816	82	NA	This study
DR0476	27097_8#118	27097_8#118	2017-02-11	2017	Blood	human	Mukdahan	Thailand	Asia	ERS2693497	GCA_963565565.1	17	1	1.4	This study
DR0477	34956_7#22	34956_7#22	2017-02-13	2017	Blood	human	Mukdahan	Thailand	Asia	ERS4387331	GCA_963569795.1	16	18	NA	This study
DR0478	27097_8#119	27097_8#119	2017-02-14	2017	Blood	human	Mukdahan	Thailand	Asia	ERS2693498	GCA_963565555.1	70	2	2.others	This study
DR0479	27097_8#120	27097_8#120	2017-02-16	2017	Blood	human	Mukdahan	Thailand	Asia	ERS2693499	GCA_963565545.1	9	1	1.1	This study
DR0480	34926_8#85	34926_8#85	2017-02-20	2017	Blood	human	Mukdahan	Thailand	Asia	ERR6595830	GCA_963569165.1	15	11	NA	This study
DR0481	27097_8#121	27097_8#121	2017-02-21	2017	Blood	human	Mukdahan	Thailand	Asia	ERS2693500	GCA_963566015.1	535	4	NA	This study
DR0482	27097_8#122	27097_8#122	2017-02-23	2017	Blood	human	Mukdahan	Thailand	Asia	ERS2693501	GCA_963566005.1	498	11	NA	This study
DR0483	27097_8#123	27097_8#123	2017-03-03	2017	Blood	human	Mukdahan	Thailand	Asia	ERS2693502	GCA_963565995.1	70	2	2.2	This study
DR0484	34926_8#87	34926_8#87	2017-03-11	2017	Blood	human	Mukdahan	Thailand	Asia	ERS4387333	GCA_963569435.1	208	12	NA	This study
DR0485	27097_8#124	27097_8#124	2017-03-15	2017	Blood	human	Mukdahan	Thailand	Asia	ERS2693503	GCA_963565985.1	1855	2	2.2	This study
DR0486	27097_8#125	27097_8#125	2017-03-25	2017	Blood	human	Mukdahan	Thailand	Asia	ERS2693504	GCA_963565535.1	205	20	NA	This study
DR0487	27097_8#126	27097_8#126	2017-03-25	2017	Pus	human	Mukdahan	Thailand	Asia	ERS2693505	GCA_963565525.1	1856	2	2.others	This study
DR0488	27097_8#127	27097_8#127	2017-03-27	2017	Blood	human	Mukdahan	Thailand	Asia	ERS2693506	GCA_963565515.1	306	1	1.2	This study
DR0489	27097_8#128	27097_8#128	2017-03-30	2017	Blood	human	Mukdahan	Thailand	Asia	ERS2693507	GCA_963565975.1	70	2	2.3	This study
DR0490	34926_8#89	34926_8#89	2017-03-30	2017	Blood	human	Mukdahan	Thailand	Asia	ERR6595834	GCA_963569655.1	538	1	1.1	This study
DR0491	27097_8#129	27097_8#129	2017-04-06	2017	Blood	human	Mukdahan	Thailand	Asia	ERS2693508	GCA_963565505.1	23	1	1.others	This study
DR0492	27097_8#130	27097_8#130	2017-04-07	2017	Pus	human	Mukdahan	Thailand	Asia	ERS2693509	GCA_963564515.1	178	14	NA	This study
DR0493	27097_8#131	27097_8#131	2017-04-14	2017	Pus	human	Mukdahan	Thailand	Asia	ERS2693510	GCA_963565485.1	70	2	2.2	This study
DR0494	27097_8#132	27097_8#132	2017-04-15	2017	Sputum	human	Mukdahan	Thailand	Asia	ERS2693511	GCA_963564535.1	58	5	NA	This study
DR0495	27097_8#133	27097_8#133	2017-04-19	2017	Body Fluid	human	Mukdahan	Thailand	Asia	ERS2693512	GCA_963565475.1	535	4	NA	This study
DR0496	34926_8#91	34926_8#91	2017-04-19	2017	Sputum	human	Mukdahan	Thailand	Asia	ERS4387335	GCA_963570635.1	10	1	1.1	This study
DR0497	27097_8#134	27097_8#134	2017-04-23	2017	Pus	human	Mukdahan	Thailand	Asia	ERS2693513	GCA_963564645.1	441	60	NA	This study
DR0498	27097_8#135	27097_8#135	2017-05-08	2017	Sputum	human	Mukdahan	Thailand	Asia	ERS2693514	GCA_963564545.1	208	12	NA	This study
DR0499	34926_8#93	34926_8#93	2017-05-13	2017	Sputum	human	Mukdahan	Thailand	Asia	ERR6595838	GCA_963569475.1	10	1	1.1	This study
DR0500	27097_8#136	27097_8#136	2017-05-14	2017	Urine	human	Mukdahan	Thailand	Asia	ERS2693515	GCA_963565465.1	54	5	NA	This study
DR0501	34926_8#95	34926_8#95	2017-05-16	2017	Blood	human	Mukdahan	Thailand	Asia	ERS4387337	GCA_963570125.1	10	1	1.1	This study
DR0502	27097_8#137	27097_8#137	2017-05-22	2017	Sputum	human	Mukdahan	Thailand	Asia	ERS2693516	GCA_963565455.1	211	8	NA	This study
DR0503	27097_8#138	27097_8#138	2017-05-23	2017	Blood	human	Mukdahan	Thailand	Asia	ERS2693517	GCA_963564665.1	205	20	NA	This study
DR0504	27097_8#139	27097_8#139	2017-05-27	2017	Sputum	human	Mukdahan	Thailand	Asia	ERS2693518	GCA_963564635.1	70	2	2.4	This study
DR0505	27097_8#140	27097_8#140	2017-05-29	2017	Urine	human	Mukdahan	Thailand	Asia	ERS2693519	GCA_963564555.1	70	2	2.2	This study
DR0506	27097_8#141	27097_8#141	2017-06-01	2017	Blood	human	Mukdahan	Thailand	Asia	ERS2693520	GCA_963564625.1	1532	43	NA	This study
DR0507	27097_8#142	27097_8#142	2017-06-01	2017	Pus	human	Mukdahan	Thailand	Asia	ERS2693521	GCA_963564575.1	178	14	NA	This study
DR0508	34926_8#98	34926_8#98	2017-06-02	2017	Sputum	human	NakhonPhanom	Thailand	Asia	ERR6595843	GCA_963569465.1	70	2	2.others	This study
DR0509	27097_8#143	27097_8#143	2017-06-04	2017	Pus	human	Mukdahan	Thailand	Asia	ERS2693522	GCA_963565175.1	208	12	NA	This study
DR0510	27097_8#144	27097_8#144	2017-06-08	2017	Pus	human	Mukdahan	Thailand	Asia	ERS2693523	GCA_963564725.1	1843	1	1.others	This study
DR0511	27097_8#145	27097_8#145	2017-06-08	2017	Blood	human	Mukdahan	Thailand	Asia	ERS2693524	GCA_963564745.1	17	1	1.4	This study
DR0512	27097_8#146	27097_8#146	2017-06-09	2017	Blood	human	Mukdahan	Thailand	Asia	ERS2693525	GCA_963564765.1	1315	7	NA	This study
DR0513	27097_8#147	27097_8#147	2017-06-09	2017	Blood	human	Mukdahan	Thailand	Asia	ERS2693526	GCA_963565165.1	498	11	NA	This study
DR0514	27097_8#148	27097_8#148	2017-06-11	2017	Blood	human	Mukdahan	Thailand	Asia	ERS2693527	GCA_963565155.1	34	4	NA	This study
DR0515	27097_8#149	27097_8#149	2017-06-15	2017	Blood	human	Mukdahan	Thailand	Asia	ERS2693528	GCA_963564755.1	670	28	NA	This study
DR0516	34926_8#100	34926_8#100	2017-06-18	2017	Blood	human	Mukdahan	Thailand	Asia	ERR6595845	GCA_963568485.1	1351	6	NA	This study
DR0517	34926_8#102	34926_8#102	2017-06-18	2017	Blood	human	Mukdahan	Thailand	Asia	ERS4387341	GCA_963567705.1	307	1	1.3	This study
DR0518	27097_8#150	27097_8#150	2017-06-20	2017	Blood	human	Mukdahan	Thailand	Asia	ERS2693529	GCA_963564275.1	498	11	NA	This study
DR0519	27097_8#151	27097_8#151	2017-06-22	2017	Blood	human	Mukdahan	Thailand	Asia	ERS2693530	GCA_963565135.1	208	12	NA	This study
DR0520	27097_8#152	27097_8#152	2017-06-24	2017	Sputum	human	Mukdahan	Thailand	Asia	ERS2693531	GCA_963564845.1	288	10	NA	This study
DR0521	27097_8#153	27097_8#153	2017-06-25	2017	Blood	human	Mukdahan	Thailand	Asia	ERS2693532	GCA_963565125.1	10	1	1.1	This study
DR0522	27097_8#155	27097_8#155	2017-06-28	2017	Pus	human	Mukdahan	Thailand	Asia	ERS2693534	GCA_963563985.1	34	4	NA	This study
DR0523	27097_8#156	27097_8#156	2017-06-29	2017	Blood	human	Mukdahan	Thailand	Asia	ERS2693554	GCA_963565115.1	206	1	1.others	This study
DR0524	27097_8#157	27097_8#157	2017-07-01	2017	Blood	human	Mukdahan	Thailand	Asia	ERS2693555	GCA_963565105.1	830	1	1.1	This study
DR0525	27097_8#158	27097_8#158	2017-07-03	2017	Blood	human	Mukdahan	Thailand	Asia	ERS2693556	GCA_963564955.1	208	12	NA	This study
DR0526	27097_8#159	27097_8#159	2017-07-03	2017	Sputum	human	Mukdahan	Thailand	Asia	ERS2693557	GCA_963564975.1	306	1	1.2	This study
DR0527	27097_8#161	27097_8#161	2017-07-08	2017	Blood	human	Mukdahan	Thailand	Asia	ERS2693559	GCA_963563635.1	1822	9	NA	This study
DR0528	34956_7#26	34956_7#26	2017-07-08	2017	Blood	human	Mukdahan	Thailand	Asia	ERR6717923	GCA_963572535.1	167	3	3.1	This study
DR0529	27097_8#162	27097_8#162	2017-07-08	2017	Urine	human	Mukdahan	Thailand	Asia	ERS2693560	GCA_963563625.1	689	9	NA	This study
DR0530	27097_8#163	27097_8#163	2017-07-08	2017	Sputum	human	Mukdahan	Thailand	Asia	ERS2693561	GCA_963563475.1	9	1	1.1	This study
DR0531	34956_7#27	34956_7#27	2017-07-09	2017	Blood	human	Mukdahan	Thailand	Asia	ERS4387343	GCA_963572445.1	167	3	3.1	This study
DR0532	27097_8#164	27097_8#164	2017-07-09	2017	Blood	human	Mukdahan	Thailand	Asia	ERS2693535	GCA_963565735.1	70	2	2.others	This study
DR0533	34926_8#104	34926_8#104	2017-07-12	2017	Sputum	human	Mukdahan	Thailand	Asia	ERR6595849	GCA_963567695.1	84	2	2.1	This study
DR0534	34926_8#106	34926_8#106	2017-07-14	2017	Urine	human	Mukdahan	Thailand	Asia	ERS4387345	GCA_963572345.1	538	1	1.1	This study
DR0535	34956_7#29	34956_7#29	2017-07-15	2017	Blood	human	Mukdahan	Thailand	Asia	ERR6717926	GCA_963572895.1	538	1	1.1	This study
DR0536	27097_8#165	27097_8#165	2017-07-16	2017	Blood	human	Mukdahan	Thailand	Asia	ERS2693536	GCA_963565725.1	513	2	2.2	This study
DR0537	27097_8#166	27097_8#166	2017-07-24	2017	Blood	human	Mukdahan	Thailand	Asia	ERS2693537	GCA_963565275.1	306	1	1.2	This study
DR0538	27097_8#167	27097_8#167	2017-07-26	2017	Urine	human	Mukdahan	Thailand	Asia	ERS2693538	GCA_963563605.1	48	8	NA	This study
DR0539	27097_8#168	27097_8#168	2017-07-26	2017	Blood	human	Mukdahan	Thailand	Asia	ERS2693539	GCA_963563615.1	526	1	1.others	This study
DR0540	27097_8#169	27097_8#169	2017-08-01	2017	Blood	human	Mukdahan	Thailand	Asia	ERS2693540	GCA_963563595.1	70	2	2.others	This study
DR0541	27097_8#170	27097_8#170	2017-08-05	2017	Body Fluid	human	Mukdahan	Thailand	Asia	ERS2693542	GCA_963564825.1	654	2	2.others	This study
DR0542	27097_8#171	27097_8#171	2017-08-05	2017	Blood	human	Mukdahan	Thailand	Asia	ERS2693543	GCA_963563575.1	84	2	2.1	This study
DR0543	34926_8#110	34926_8#110	2017-08-09	2017	Blood	human	Mukdahan	Thailand	Asia	ERR6595855	GCA_963572595.1	70	2	2.others	This study
DR0544	34926_8#112	34926_8#112	2017-08-09	2017	Blood	human	Mukdahan	Thailand	Asia	ERS4387349	GCA_963573015.1	93	26	NA	This study
DR0545	27097_8#173	27097_8#173	2017-08-09	2017	Blood	human	Mukdahan	Thailand	Asia	ERS2693545	GCA_963565425.1	10	1	1.1	This study
DR0546	27097_8#174	27097_8#174	2017-08-11	2017	Pus	human	Mukdahan	Thailand	Asia	ERS2693546	GCA_963563585.1	220	2	2.4	This study
DR0547	34956_7#31	34956_7#31	2017-08-14	2017	Blood	human	Mukdahan	Thailand	Asia	ERR6717928	GCA_963572695.1	157	2	2.others	This study
DR0548	34926_8#114	34926_8#114	2017-08-14	2017	Blood	human	Mukdahan	Thailand	Asia	ERS4387351	GCA_963572705.1	206	1	1.others	This study
DR0549	27097_8#175	27097_8#175	2017-08-15	2017	Blood	human	Mukdahan	Thailand	Asia	ERS2693547	GCA_963574035.1	70	2	2.others	This study
DR0550	27097_8#176	27097_8#176	2017-08-15	2017	Blood	human	Mukdahan	Thailand	Asia	ERS2693548	GCA_963565865.1	526	1	1.others	This study
DR0551	27097_8#177	27097_8#177	2017-08-16	2017	Pus	human	Mukdahan	Thailand	Asia	ERS2693549	GCA_963563565.1	492	1	1.1	This study
DR0552	27097_8#178	27097_8#178	2017-08-17	2017	Pus	human	Mukdahan	Thailand	Asia	ERS2693550	GCA_963564985.1	303	1	1.others	This study
DR0553	34926_8#116	34926_8#116	2017-08-18	2017	Urine	human	Mukdahan	Thailand	Asia	ERR6595861	GCA_963572575.1	167	3	3.1	This study
DR0554	27097_8#179	27097_8#179	2017-08-18	2017	Blood	human	Mukdahan	Thailand	Asia	ERS2693551	GCA_963566075.1	10	1	1.1	This study
DR0555	34926_8#118	34926_8#118	2017-08-20	2017	Blood	human	Mukdahan	Thailand	Asia	ERS4387353	GCA_963572905.1	52	4	NA	This study
DR0556	27035_8#26	27035_8#26	2017-08-22	2017	Blood	human	Mukdahan	Thailand	Asia	ERS2693552	GCA_963562815.1	526	1	1.others	This study
DR0557	27097_8#180	27097_8#180	2017-08-23	2017	Blood	human	Mukdahan	Thailand	Asia	ERS2693553	GCA_963563965.1	522	2	2.others	This study
DR0558	27097_8#181	27097_8#181	2017-08-25	2017	Blood	human	Mukdahan	Thailand	Asia	ERS2693562	GCA_963563955.1	56	3	3.2	This study
DR0559	27097_8#182	27097_8#182	2017-08-28	2017	Pus	human	Mukdahan	Thailand	Asia	ERS2693563	GCA_963564215.1	538	1	1.1	This study
DR0560	27097_8#183	27097_8#183	2017-08-31	2017	Pus	human	Mukdahan	Thailand	Asia	ERS2693564	GCA_963565715.1	654	2	2.others	This study
DR0561	27097_8#184	27097_8#184	2017-08-31	2017	Blood	human	Mukdahan	Thailand	Asia	ERS2693565	GCA_963565935.1	154	42	NA	This study
DR0562	27097_8#185	27097_8#185	2017-09-01	2017	Blood	human	Mukdahan	Thailand	Asia	ERS2693566	GCA_963564855.1	392	23	NA	This study
DR0563	27097_8#186	27097_8#186	2017-09-03	2017	Sputum	human	Mukdahan	Thailand	Asia	ERS2693567	GCA_963565925.1	54	5	NA	This study
DR0564	34926_8#120	34926_8#120	2017-09-10	2017	Sputum	human	Mukdahan	Thailand	Asia	ERR6595865	GCA_963573155.1	197	4	NA	This study
DR0565	34926_8#122	34926_8#122	2017-09-11	2017	Blood	human	Mukdahan	Thailand	Asia	ERS4387355	GCA_963572955.1	17	1	1.4	This study
DR0566	27097_8#187	27097_8#187	2017-09-12	2017	Blood	human	Mukdahan	Thailand	Asia	ERS2693568	GCA_963565235.1	17	1	1.4	This study
DR0567	27097_8#188	27097_8#188	2017-09-12	2017	Sputum	human	Mukdahan	Thailand	Asia	ERS2693569	GCA_963565225.1	520	1	1.others	This study
DR0568	27097_8#189	27097_8#189	2017-09-13	2017	Pus	human	Mukdahan	Thailand	Asia	ERS2693570	GCA_963564815.1	48	44	NA	This study
DR0569	27097_8#190	27097_8#190	2017-09-14	2017	Blood	human	Mukdahan	Thailand	Asia	ERS2693571	GCA_963564865.1	211	38	NA	This study
DR0570	27097_8#191	27097_8#191	2017-09-20	2017	Blood	human	Mukdahan	Thailand	Asia	ERS2693572	GCA_963565945.1	70	2	2.others	This study
DR0571	27097_8#192	27097_8#192	2017-09-21	2017	Blood	human	Mukdahan	Thailand	Asia	ERS2693573	GCA_963566065.1	535	4	NA	This study
DR0572	34926_8#123	34926_8#123	2017-09-24	2017	Blood	human	Mukdahan	Thailand	Asia	ERR6595868	GCA_963568665.1	9	1	1.1	This study
DR0573	34926_8#125	34926_8#125	2017-10-04	2017	Blood	human	Mukdahan	Thailand	Asia	ERS4387357	GCA_963570705.1	50	3	3.2	This study
DR0574	27045_7#1	27045_7#1	2017-10-12	2017	Blood	human	Mukdahan	Thailand	Asia	ERS2693574	GCA_963562595.1	48	8	NA	This study
DR0575	34926_8#127	34926_8#127	2017-10-13	2017	Sputum	human	Mukdahan	Thailand	Asia	ERR6595872	GCA_963571075.1	10	1	1.1	This study
DR0576	34926_8#129	34926_8#129	2017-10-14	2017	Blood	human	Mukdahan	Thailand	Asia	ERS4387359	GCA_963569415.1	9	1	1.1	This study
DR0577	34926_8#133	34926_8#133	2017-10-18	2017	Blood	human	Mukdahan	Thailand	Asia	ERS4387361	GCA_963571065.1	23	1	1.others	This study
DR0578	34926_8#135	34926_8#135	2017-10-19	2017	Sputum	human	Mukdahan	Thailand	Asia	ERR6595880	GCA_963571055.1	70	2	2.others	This study
DR0579	27045_7#3	27045_7#3	2017-10-24	2017	Sputum	human	Mukdahan	Thailand	Asia	ERS2693576	GCA_963562685.1	93	30	NA	This study
DR0580	34926_8#140	34926_8#140	2017-10-25	2017	Sputum	human	Mukdahan	Thailand	Asia	ERR6595885	GCA_963569835.1	70	2	2.2	This study
DR0581	34926_8#142	34926_8#142	2017-11-01	2017	Sputum	human	Mukdahan	Thailand	Asia	ERS4387365	GCA_963570425.1	46	3	3.2	This study
DR0582	34926_8#144	34926_8#144	2017-11-11	2017	Blood	human	Mukdahan	Thailand	Asia	ERR6595889	GCA_963570725.1	34	4	NA	This study
DR0583	27045_7#4	27045_7#4	2017-12-05	2017	Blood	human	Mukdahan	Thailand	Asia	ERS2693577	GCA_963563085.1	10	1	1.1	This study
DR0584	27045_7#5	27045_7#5	2017-12-08	2017	Sputum	human	Mukdahan	Thailand	Asia	ERS2693578	GCA_963562415.1	1830	87	NA	This study
DR0585	34926_8#152	34926_8#152	2017-12-15	2017	Blood	human	Mukdahan	Thailand	Asia	ERS4387370	GCA_963569055.1	526	1	1.others	This study
DR0586	34926_8#154	34926_8#154	2017-12-20	2017	Sputum	human	Mukdahan	Thailand	Asia	ERR6595899	GCA_963569095.1	70	2	2.others	This study
DR0587	34926_8#156	34926_8#156	2017-12-27	2017	Blood	human	Mukdahan	Thailand	Asia	ERS4387372	GCA_963570355.1	306	1	1.2	This study
DR0588	34926_8#158	34926_8#158	2018-01-05	2018	Blood	human	Mukdahan	Thailand	Asia	ERR6595903	GCA_963569395.1	512	2	2.4	This study
DR0589	27045_7#6	27045_7#6	2018-01-11	2018	Blood	human	Mukdahan	Thailand	Asia	ERS2693579	GCA_963562735.1	1808	68	NA	This study
DR0590	34926_8#160	34926_8#160	2018-01-22	2018	Pus	human	Mukdahan	Thailand	Asia	ERS4387374	GCA_963568915.1	56	3	3.2	This study
DR0591	27045_7#7	27045_7#7	2018-01-29	2018	Sputum	human	Mukdahan	Thailand	Asia	ERS2693580	GCA_963572865.1	512	2	2.4	This study
DR0592	34926_8#162	34926_8#162	2018-01-31	2018	Pus	human	Mukdahan	Thailand	Asia	ERR6595907	GCA_963570685.1	16	18	NA	This study
DR0593	27045_7#8	27045_7#8	2018-02-05	2018	Pus	human	Mukdahan	Thailand	Asia	ERS2693581	GCA_963572435.1	1826	10	NA	This study
DR0594	34926_8#164	34926_8#164	2018-02-15	2018	Blood	human	Mukdahan	Thailand	Asia	ERS4387406	GCA_963570665.1	70	2	2.3	This study
DR0595	34926_8#165	34926_8#165	2018-02-16	2018	Blood	human	Mukdahan	Thailand	Asia	ERR6595910	GCA_963571045.1	48	8	NA	This study
DR0596	34926_8#167	34926_8#167	2018-03-24	2018	Body Fluid	human	Mukdahan	Thailand	Asia	ERS4387408	GCA_963570655.1	54	5	NA	This study
DR0597	34926_8#171	34926_8#171	2018-04-04	2018	Blood	human	Mukdahan	Thailand	Asia	ERS4387409	GCA_963570545.1	205	20	NA	This study
DR0598	34926_8#173	34926_8#173	2018-04-10	2018	Pus	human	Mukdahan	Thailand	Asia	ERR6595918	GCA_963570645.1	10	1	1.1	This study
DR0599	34926_8#175	34926_8#175	2018-04-13	2018	Blood	human	Mukdahan	Thailand	Asia	ERS4387376	GCA_963571015.1	219	15	NA	This study
DR0600	34926_8#177	34926_8#177	2018-04-14	2018	Blood	human	Mukdahan	Thailand	Asia	ERR6595922	GCA_963571005.1	10	1	1.1	This study
DR0601	34926_8#180	34926_8#180	2018-04-25	2018	Blood	human	Mukdahan	Thailand	Asia	ERS4387378	GCA_963569355.1	689	9	NA	This study
DR0602	34926_8#182	34926_8#182	2018-04-27	2018	Sputum	human	Mukdahan	Thailand	Asia	ERR6595927	GCA_963570785.1	411	7	NA	This study
DR0603	34926_8#184	34926_8#184	2018-05-07	2018	Sputum	human	Mukdahan	Thailand	Asia	ERS4387380	GCA_963570385.1	492	1	1.1	This study
DR0604	34926_8#186	34926_8#186	2018-05-28	2018	Blood	human	Mukdahan	Thailand	Asia	ERR6595931	GCA_963570765.1	17	1	1.4	This study
DR0605	34926_8#188	34926_8#188	2018-06-07	2018	Sputum	human	Mukdahan	Thailand	Asia	ERR6595933	GCA_963569345.1	70	2	2.others	This study
DR0606	34926_8#190	34926_8#190	2018-06-08	2018	Blood	human	Mukdahan	Thailand	Asia	ERS4387382	GCA_963569855.1	167	3	3.1	This study
DR0607	34926_8#192	34926_8#192	2018-06-10	2018	Sputum	human	Mukdahan	Thailand	Asia	ERS4387384	GCA_963569865.1	70	2	2.others	This study
DR0608	34926_8#2	34926_8#2	2018-06-16	2018	Pus	human	Mukdahan	Thailand	Asia	ERR6595747	GCA_963569235.1	492	1	1.1	This study
DR0609	34926_8#4	34926_8#4	2018-06-22	2018	Blood	human	Mukdahan	Thailand	Asia	ERS4387386	GCA_963570445.1	54	5	NA	This study
DR0610	34926_8#6	34926_8#6	2018-06-25	2018	Urine	human	Mukdahan	Thailand	Asia	ERR6595751	GCA_963570025.1	32	2	2.others	This study
DR0611	34926_8#8	34926_8#8	2018-06-27	2018	Blood	human	Mukdahan	Thailand	Asia	ERS4387388	GCA_963569905.1	288	10	NA	This study
DR0612	34926_8#10	34926_8#10	2018-06-28	2018	Pus	human	Mukdahan	Thailand	Asia	ERR6595755	GCA_963566725.1	50	3	3.2	This study
DR0613	34926_8#12	34926_8#12	2018-06-29	2018	Blood	human	Mukdahan	Thailand	Asia	ERS4387390	GCA_963573165.1	Novel	1	1.others	This study
DR0614	34926_8#13	34926_8#13	2018-07-06	2018	Blood	human	Mukdahan	Thailand	Asia	ERR6595758	GCA_963570105.1	495	16	NA	This study
DR0615	34926_8#15	34926_8#15	2018-07-08	2018	Blood	human	Mukdahan	Thailand	Asia	ERS4387392	GCA_963570255.1	34	4	NA	This study
DR0616	34926_8#17	34926_8#17	2018-07-09	2018	Blood	human	Mukdahan	Thailand	Asia	ERR6595762	GCA_963571025.1	520	1	1.others	This study
DR0617	34926_8#19	34926_8#19	2018-07-11	2018	Blood	human	Mukdahan	Thailand	Asia	ERS4387394	GCA_963569335.1	70	2	2.2	This study
DR0618	34926_8#21	34926_8#21	2018-07-15	2018	Blood	human	Mukdahan	Thailand	Asia	ERR6595766	GCA_963569775.1	34	4	NA	This study
DR0619	34926_8#23	34926_8#23	2018-07-16	2018	Blood	human	Mukdahan	Thailand	Asia	ERS4387396	GCA_963570505.1	10	1	1.others	This study
DR0620	34926_8#25	34926_8#25	2018-07-21	2018	Blood	human	Mukdahan	Thailand	Asia	ERR6595770	GCA_963570065.1	47	17	NA	This study
DR0621	34926_8#27	34926_8#27	2018-07-21	2018	Blood	human	Mukdahan	Thailand	Asia	ERS4387398	GCA_963570045.1	50	3	3.2	This study
DR0622	34926_8#29	34926_8#29	2018-07-27	2018	Blood	human	Mukdahan	Thailand	Asia	ERR6595774	GCA_963570495.1	Novel	2	2.others	This study
DR0623	34926_8#31	34926_8#31	2018-07-27	2018	Pus	human	Mukdahan	Thailand	Asia	ERS4387400	GCA_963569895.1	70	2	2.others	This study
DR0624	34926_8#35	34926_8#35	2018-07-29	2018	Blood	human	Mukdahan	Thailand	Asia	ERS4387402	GCA_963570515.1	689	9	NA	This study
DR0625	34926_8#37	34926_8#37	2018-08-03	2018	Blood	human	Mukdahan	Thailand	Asia	ERR6595782	GCA_963570575.1	538	1	1.1	This study
DR0626	34926_8#39	34926_8#39	2018-08-03	2018	Blood	human	Mukdahan	Thailand	Asia	ERS4387404	GCA_963570205.1	9	1	1.1	This study
DR0627	34926_8#42	34926_8#42	2018-08-05	2018	Blood	human	Mukdahan	Thailand	Asia	ERR6595787	GCA_963570175.1	70	2	2.3	This study
DR0628	34926_8#44	34926_8#44	2018-08-08	2018	Pus	human	Mukdahan	Thailand	Asia	ERS4387411	GCA_963570935.1	154	1	1.3	This study
DR0629	34926_8#48	34926_8#48	2018-08-15	2018	Blood	human	Mukdahan	Thailand	Asia	ERS4387413	GCA_963571085.1	70	2	2.others	This study
DR0630	34926_8#50	34926_8#50	2018-08-16	2018	Sputum	human	Mukdahan	Thailand	Asia	ERR6595795	GCA_963570835.1	208	12	NA	This study
DR0631	34926_8#52	34926_8#52	2018-08-17	2018	Blood	human	Mukdahan	Thailand	Asia	ERS4387415	GCA_963569085.1	538	1	1.1	This study
DR0632	34926_8#55	34926_8#55	2018-08-18	2018	Blood	human	Mukdahan	Thailand	Asia	ERS4387417	GCA_963569495.1	208	12	NA	This study
DR0633	34926_8#57	34926_8#57	2018-08-23	2018	Blood	human	Mukdahan	Thailand	Asia	ERR6595802	GCA_963570035.1	70	2	2.4	This study
DR0634	34926_8#59	34926_8#59	2018-08-24	2018	Blood	human	Mukdahan	Thailand	Asia	ERS4387419	GCA_963569065.1	70	2	2.4	This study
DR0635	34926_8#61	34926_8#61	2018-08-25	2018	Pus	human	Mukdahan	Thailand	Asia	ERR6595806	GCA_963569745.1	50	3	3.2	This study
DR0636	34926_8#63	34926_8#63	2018-08-26	2018	Blood	human	Mukdahan	Thailand	Asia	ERS4387421	GCA_963570375.1	538	1	1.1	This study
DR0637	34926_8#65	34926_8#65	2018-08-27	2018	Body Fluid	human	Mukdahan	Thailand	Asia	ERR6595810	GCA_963569685.1	174	10	NA	This study
DR0638	34926_8#67	34926_8#67	2018-08-31	2018	Blood	human	Mukdahan	Thailand	Asia	ERS4387423	GCA_963569815.1	54	5	NA	This study
DR0639	34926_8#71	34926_8#71	2018-09-01	2018	Blood	human	Mukdahan	Thailand	Asia	ERS4387425	GCA_963569725.1	538	1	1.1	This study
DR0640	34926_8#73	34926_8#73	2018-09-01	2018	Blood	human	Mukdahan	Thailand	Asia	ERR6595818	GCA_963570325.1	197	4	NA	This study
DR0641	34926_8#75	34926_8#75	2018-09-09	2018	Pus	human	Mukdahan	Thailand	Asia	ERS4387427	GCA_963569595.1	70	2	2.2	This study
DR0642	34926_8#77	34926_8#77	2018-09-10	2018	blood	human	Mukdahan	Thailand	Asia	ERR6595822	GCA_963569665.1	34	4	NA	This study
DR0643	34926_8#79	34926_8#79	2018-09-11	2018	Blood	human	Mukdahan	Thailand	Asia	ERS4387429	GCA_963570185.1	1853	51	NA	This study
DR0644	34926_8#81	34926_8#81	2018-09-19	2018	Blood	human	Mukdahan	Thailand	Asia	ERR6595826	GCA_963569585.1	Novel	7	NA	This study
DR0645	34926_8#84	34926_8#84	2018-09-20	2018	Blood	human	Mukdahan	Thailand	Asia	ERS4387431	GCA_963569965.1	1814	52	NA	This study
DR0646	34926_8#86	34926_8#86	2018-09-20	2018	Pus	human	Mukdahan	Thailand	Asia	ERR6595831	GCA_963569575.1	70	2	2.others	This study
DR0647	34926_8#88	34926_8#88	2018-09-23	2018	Blood	human	Mukdahan	Thailand	Asia	ERS4387433	GCA_963569005.1	520	1	1.others	This study
DR0648	34926_8#90	34926_8#90	2018-09-25	2018	Blood	human	Mukdahan	Thailand	Asia	ERR6595835	GCA_963569975.1	23	1	1.others	This study
DR0649	34926_8#92	34926_8#92	2018-10-07	2018	Blood	human	Mukdahan	Thailand	Asia	ERS4387435	GCA_963569275.1	70	2	2.4	This study
DR0650	34926_8#94	34926_8#94	2018-10-07	2018	Blood	human	Mukdahan	Thailand	Asia	ERR6595839	GCA_963568885.1	208	12	NA	This study
DR0651	34926_8#99	34926_8#99	2018-10-15	2018	Blood	human	Mukdahan	Thailand	Asia	ERS4387439	GCA_963569185.1	Novel	2	2.others	This study
DR0652	34926_8#101	34926_8#101	2018-10-19	2018	Blood	human	Mukdahan	Thailand	Asia	ERR6595846	GCA_963566685.1	206	1	1.others	This study
DR0653	34926_8#103	34926_8#103	2018-10-19	2018	Blood	human	Mukdahan	Thailand	Asia	ERS4387441	GCA_963566535.1	1856	2	2.others	This study
DR0654	34926_8#105	34926_8#105	2018-10-19	2018	Blood	human	Mukdahan	Thailand	Asia	ERR6595850	GCA_963572615.1	167	3	3.1	This study
DR0655	34926_8#107	34926_8#107	2018-10-20	2018	Blood	human	Mukdahan	Thailand	Asia	ERR6595852	GCA_963572635.1	211	8	NA	This study
DR0656	34926_8#109	34926_8#109	2018-10-22	2018	Blood	human	Mukdahan	Thailand	Asia	ERS4387443	GCA_963572985.1	Novel	10	NA	This study
DR0657	34926_8#111	34926_8#111	2018-10-24	2018	Blood	human	Mukdahan	Thailand	Asia	ERR6595856	GCA_963572585.1	54	5	NA	This study
DR0658	34926_8#113	34926_8#113	2018-10-27	2018	Blood	human	Mukdahan	Thailand	Asia	ERS4387445	GCA_963572485.1	10	1	1.1	This study
DR0659	34926_8#115	34926_8#115	2018-10-27	2018	Pus	human	NakhonPhanom	Thailand	Asia	ERR6595860	GCA_963573125.1	56	3	3.2	This study
DR0660	34926_8#117	34926_8#117	2018-10-27	2018	Blood	human	Mukdahan	Thailand	Asia	ERS4387466	GCA_963572915.1	512	2	2.4	This study
DR0661	34926_8#119	34926_8#119	2018-10-28	2018	Blood	human	Mukdahan	Thailand	Asia	ERR6595864	GCA_963572495.1	1856	2	2.others	This study
DR0662	34926_8#121	34926_8#121	2018-11-04	2018	Blood	human	Mukdahan	Thailand	Asia	ERS4387468	GCA_963572965.1	230	2	2.others	This study
DR0663	34926_8#126	34926_8#126	2018-11-15	2018	Pus	human	Mukdahan	Thailand	Asia	ERS4387470	GCA_963569455.1	32	2	2.others	This study
DR0664	34926_8#128	34926_8#128	2018-11-16	2018	Blood	human	Mukdahan	Thailand	Asia	ERR6595873	GCA_963569885.1	520	1	1.others	This study
DR0665	34926_8#130	34926_8#130	2018-11-29	2018	Blood	human	Mukdahan	Thailand	Asia	ERS4387472	GCA_963570745.1	70	2	2.3	This study
DR0666	34926_8#132	34926_8#132	2018-12-03	2018	Body Fluid	human	Mukdahan	Thailand	Asia	ERR6595877	GCA_963569405.1	1534	16	NA	This study
DR0667	34926_8#134	34926_8#134	2018-12-09	2018	Pus	human	Mukdahan	Thailand	Asia	ERS4387474	GCA_963569875.1	832	25	NA	This study
DR0668	34926_8#136	34926_8#136	2018-12-29	2018	Blood	human	Mukdahan	Thailand	Asia	ERR6595881	GCA_963570735.1	70	2	2.3	This study
DR0669	34956_7#33	34956_7#33	2018-12-31	2018	Pus	human	Mukdahan	Thailand	Asia	ERS4387476	GCA_963572515.1	654	2	2.others	This study
DR0670	34926_8#137	34926_8#137	2017-01-05	2017	Blood	human	RoiET	Thailand	Asia	ERR6595882	GCA_963568785.1	306	1	1.2	This study
DR0671	34926_8#139	34926_8#139	2017-01-10	2017	sputum	human	RoiET	Thailand	Asia	ERS4387447	GCA_963568965.1	520	1	1.others	This study
DR0672	27045_7#9	27045_7#9	2017-01-22	2017	Blood	human	RoiET	Thailand	Asia	ERS2693582	GCA_963564395.1	208	12	NA	This study
DR0673	27045_7#10	27045_7#10	2017-01-27	2017	Body Fluid	human	RoiET	Thailand	Asia	ERS2693583	GCA_963562785.1	1831	1	1.2	This study
DR0674	27045_7#11	27045_7#11	2017-01-30	2017	Blood	human	RoiET	Thailand	Asia	ERS2693584	GCA_963562945.1	306	1	1.2	This study
DR0675	27045_7#12	27045_7#12	2017-02-03	2017	Blood	human	RoiET	Thailand	Asia	ERS2693585	GCA_963562835.1	70	2	2.others	This study
DR0676	34926_8#141	34926_8#141	2017-02-04	2017	Blood	human	RoiET	Thailand	Asia	ERS4387448	GCA_963569845.1	70	2	2.4	This study
DR0677	27045_7#13	27045_7#13	2017-02-04	2017	Blood	human	RoiET	Thailand	Asia	ERS2693586	GCA_963561755.1	306	1	1.2	This study
DR0678	27045_7#14	27045_7#14	2017-02-09	2017	Blood	human	RoiET	Thailand	Asia	ERS2693587	GCA_963561715.1	70	2	2.others	This study
DR0679	34956_7#35	34956_7#35	2017-02-09	2017	Blood	human	RoiET	Thailand	Asia	ERS4388727	GCA_963573085.1	520	1	1.others	This study
DR0680	27045_7#15	27045_7#15	2017-02-10	2017	Blood	human	RoiET	Thailand	Asia	ERS2693588	GCA_963562465.1	50	3	3.2	This study
DR0681	27045_7#16	27045_7#16	2017-03-06	2017	Pus	human	RoiET	Thailand	Asia	ERS2693589	GCA_963561595.1	306	1	1.2	This study
DR0682	27045_7#18	27045_7#18	2017-03-22	2017	Blood	human	RoiET	Thailand	Asia	ERS2693591	GCA_963561155.1	70	2	2.4	This study
DR0683	27045_7#19	27045_7#19	2017-04-02	2017	Urine	human	RoiET	Thailand	Asia	ERS2693592	GCA_963562535.1	538	1	1.1	This study
DR0684	34926_8#143	34926_8#143	2017-04-03	2017	Blood	human	RoiET	Thailand	Asia	ERR6595888	GCA_963568955.1	539	7	NA	This study
DR0685	34926_8#145	34926_8#145	2017-05-01	2017	Blood	human	RoiET	Thailand	Asia	ERR6595890	GCA_963569255.1	70	2	2.2	This study
DR0686	27045_7#20	27045_7#20	2017-05-04	2017	Blood	human	RoiET	Thailand	Asia	ERS2693593	GCA_963561865.1	498	11	NA	This study
DR0687	27045_7#21	27045_7#21	2017-05-06	2017	Blood	human	RoiET	Thailand	Asia	ERS2693594	GCA_963562495.1	157	2	2.4	This study
DR0688	34956_7#37	34956_7#37	2017-05-11	2017	Blood	human	RoiET	Thailand	Asia	ERS4387450	GCA_963572675.1	Novel	1	1.others	This study
DR0689	27045_7#22	27045_7#22	2017-05-20	2017	Blood	human	RoiET	Thailand	Asia	ERS2693595	GCA_963561845.1	511	2	2.others	This study
DR0690	27045_7#23	27045_7#23	2017-05-20	2017	Urine	human	RoiET	Thailand	Asia	ERS2693596	GCA_963562635.1	1850	1	1.others	This study
DR0691	34926_8#147	34926_8#147	2017-05-23	2017	Blood	human	RoiET	Thailand	Asia	ERR6595892	GCA_963569245.1	197	4	NA	This study
DR0692	27045_7#24	27045_7#24	2017-05-25	2017	Blood	human	RoiET	Thailand	Asia	ERS2693597	GCA_963561855.1	1823	2	2.others	This study
DR0693	34926_8#149	34926_8#149	2017-05-25	2017	Urine	human	RoiET	Thailand	Asia	ERS4387452	GCA_963568945.1	174	10	NA	This study
DR0694	34926_8#151	34926_8#151	2017-05-30	2017	Blood	human	RoiET	Thailand	Asia	ERR6595896	GCA_963570095.1	498	11	NA	This study
DR0695	27045_7#25	27045_7#25	2017-05-30	2017	Blood	human	RoiET	Thailand	Asia	ERS2693598	GCA_963561835.1	1851	8	NA	This study
DR0696	27045_7#26	27045_7#26	2017-05-31	2017	Blood	human	RoiET	Thailand	Asia	ERS2693599	GCA_963562485.1	289	2	2.1	This study
DR0697	34956_7#39	34956_7#39	2017-06-01	2017	Blood	human	RoiET	Thailand	Asia	ERS4387454	GCA_963572665.1	306	1	1.2	This study
DR0698	34926_8#153	34926_8#153	2017-06-02	2017	Blood	human	RoiET	Thailand	Asia	ERR6595898	GCA_963569425.1	174	10	NA	This study
DR0699	34926_8#155	34926_8#155	2017-06-07	2017	Pus	human	RoiET	Thailand	Asia	ERS4387456	GCA_963568935.1	1786	1	1.2	This study
DR0700	27045_7#27	27045_7#27	2017-06-07	2017	Blood	human	RoiET	Thailand	Asia	ERS2693600	GCA_963561825.1	10	1	1.others	This study
DR0701	27045_7#28	27045_7#28	2017-06-09	2017	Body Fluid	human	RoiET	Thailand	Asia	ERS2693601	GCA_963561795.1	17	1	1.4	This study
DR0702	27045_7#29	27045_7#29	2017-06-12	2017	Blood	human	RoiET	Thailand	Asia	ERS2693602	GCA_963562865.1	205	20	NA	This study
DR0703	34956_7#41	34956_7#41	2017-06-12	2017	Blood	human	RoiET	Thailand	Asia	ERR6717938	GCA_963571795.1	99	3	3.others	This study
DR0704	27045_7#30	27045_7#30	2017-06-12	2017	Blood	human	RoiET	Thailand	Asia	ERS2693603	GCA_963563175.1	306	1	1.2	This study
DR0705	27045_7#31	27045_7#31	2017-06-12	2017	Pus	human	RoiET	Thailand	Asia	ERS2693604	GCA_963562665.1	306	1	1.2	This study
DR0706	34956_7#43	34956_7#43	2017-06-14	2017	Blood	human	RoiET	Thailand	Asia	ERS4387458	GCA_963571275.1	50	3	3.2	This study
DR0707	34926_8#157	34926_8#157	2017-06-15	2017	Pus	human	RoiET	Thailand	Asia	ERR6595902	GCA_963570605.1	34	4	NA	This study
DR0708	27045_7#32	27045_7#32	2017-06-15	2017	Blood	human	RoiET	Thailand	Asia	ERS2693605	GCA_963562655.1	70	2	2.4	This study
DR0709	27045_7#33	27045_7#33	2017-06-19	2017	Blood	human	RoiET	Thailand	Asia	ERS2693606	GCA_963563155.1	84	2	2.1	This study
DR0710	27045_7#34	27045_7#34	2017-06-19	2017	Urine	human	RoiET	Thailand	Asia	ERS2693607	GCA_963561425.1	206	1	1.others	This study
DR0711	27045_7#35	27045_7#35	2017-06-23	2017	Blood	human	RoiET	Thailand	Asia	ERS2693608	GCA_963563165.1	520	1	1.others	This study
DR0712	27045_7#36	27045_7#36	2017-06-29	2017	Blood	human	RoiET	Thailand	Asia	ERS2693609	GCA_963563145.1	70	2	2.others	This study
DR0713	34956_7#45	34956_7#45	2017-07-01	2017	Blood	human	RoiET	Thailand	Asia	ERS4387460	GCA_963572105.1	211	8	NA	This study
DR0714	34956_7#47	34956_7#47	2017-07-01	2017	Blood	human	RoiET	Thailand	Asia	ERR6717944	GCA_963571995.1	70	2	2.2	This study
DR0715	27045_7#37	27045_7#37	2017-07-04	2017	sputum	human	RoiET	Thailand	Asia	ERS2693610	GCA_963563105.1	17	1	1.4	This study
DR0716	34926_8#159	34926_8#159	2017-07-11	2017	Blood	human	RoiET	Thailand	Asia	ERS4387462	GCA_963570715.1	1786	1	1.2	This study
DR0717	27045_7#38	27045_7#38	2017-07-12	2017	Blood	human	RoiET	Thailand	Asia	ERS2693611	GCA_963563095.1	70	2	2.2	This study
DR0718	34956_7#49	34956_7#49	2017-07-12	2017	Pus	human	RoiET	Thailand	Asia	ERR6717946	GCA_963572125.1	93	3	3.others	This study
DR0719	27045_7#39	27045_7#39	2017-07-17	2017	Blood	human	RoiET	Thailand	Asia	ERS2693612	GCA_963562805.1	206	1	1.others	This study
DR0720	34926_8#161	34926_8#161	2017-07-18	2017	Blood	human	RoiET	Thailand	Asia	ERS4387464	GCA_963570695.1	Novel	3	3.2	This study
DR0721	27045_7#40	27045_7#40	2017-07-24	2017	Blood	human	RoiET	Thailand	Asia	ERS2693613	GCA_963563365.1	520	1	1.others	This study
DR0722	27045_7#41	27045_7#41	2017-07-27	2017	Blood	human	RoiET	Thailand	Asia	ERS2693614	GCA_963563075.1	205	7	NA	This study
DR0723	27045_7#42	27045_7#42	2017-07-28	2017	Blood	human	RoiET	Thailand	Asia	ERS2693615	GCA_963563405.1	495	16	NA	This study
DR0724	27045_7#43	27045_7#43	2017-07-28	2017	Blood	human	RoiET	Thailand	Asia	ERS2693616	GCA_963563065.1	70	2	2.2	This study
DR0725	27045_7#44	27045_7#44	2017-07-29	2017	Pus	human	RoiET	Thailand	Asia	ERS2693617	GCA_963563045.1	10	1	1.1	This study
DR0726	34956_7#51	34956_7#51	2017-08-04	2017	Sputum	human	RoiET	Thailand	Asia	ERS4387478	GCA_963571265.1	10	1	1.1	This study
DR0727	34956_7#53	34956_7#53	2017-08-07	2017	Blood	human	RoiET	Thailand	Asia	ERR6717950	GCA_963571925.1	163	5	NA	This study
DR0728	27045_7#45	27045_7#45	2017-08-07	2017	Blood	human	RoiET	Thailand	Asia	ERS2693618	GCA_963563375.1	307	39	NA	This study
DR0729	27045_7#46	27045_7#46	2017-08-08	2017	Blood	human	RoiET	Thailand	Asia	ERS2693619	GCA_963563355.1	306	1	1.2	This study
DR0730	27045_7#47	27045_7#47	2017-08-09	2017	Blood	human	RoiET	Thailand	Asia	ERS2693620	GCA_963563345.1	70	2	2.others	This study
DR0731	27045_7#48	27045_7#48	2017-08-12	2017	Blood	human	RoiET	Thailand	Asia	ERS2693621	GCA_963563335.1	70	2	2.others	This study
DR0732	27045_7#49	27045_7#49	2017-08-14	2017	Blood	human	RoiET	Thailand	Asia	ERS2693622	GCA_963561415.1	543	2	2.others	This study
DR0733	27045_7#50	27045_7#50	2017-08-14	2017	Blood	human	RoiET	Thailand	Asia	ERS2693623	GCA_963562405.1	208	12	NA	This study
DR0734	27045_7#51	27045_7#51	2017-08-15	2017	sputum	human	RoiET	Thailand	Asia	ERS2693624	GCA_963561315.1	1786	1	1.2	This study
DR0735	34926_8#163	34926_8#163	2017-08-15	2017	Blood	human	RoiET	Thailand	Asia	ERS4387480	GCA_963570675.1	654	2	2.others	This study
DR0736	27045_7#52	27045_7#52	2017-08-15	2017	Blood	human	RoiET	Thailand	Asia	ERS2693625	GCA_963562705.1	33	4	NA	This study
DR0737	27045_7#53	27045_7#53	2017-08-19	2017	Blood	human	RoiET	Thailand	Asia	ERS2693626	GCA_963561185.1	520	1	1.others	This study
DR0738	27045_7#54	27045_7#54	2017-08-19	2017	Blood	human	RoiET	Thailand	Asia	ERS2693627	GCA_963563265.1	1807	1	1.others	This study
DR0739	34926_8#166	34926_8#166	2017-08-23	2017	Blood	human	RoiET	Thailand	Asia	ERR6595911	GCA_963568905.1	Novel	3	3.2	This study
DR0740	27045_7#55	27045_7#55	2017-08-24	2017	sputum	human	RoiET	Thailand	Asia	ERS2693628	GCA_963561215.1	54	5	NA	This study
DR0741	27045_7#56	27045_7#56	2017-08-24	2017	Blood	human	RoiET	Thailand	Asia	ERS2693629	GCA_963561205.1	54	5	NA	This study
DR0742	27045_7#57	27045_7#57	2017-08-28	2017	Body Fluid	human	RoiET	Thailand	Asia	ERS2693630	GCA_963561195.1	1845	1	1.others	This study
DR0743	27045_7#58	27045_7#58	2017-09-01	2017	Blood	human	RoiET	Thailand	Asia	ERS2693631	GCA_963561225.1	512	2	2.4	This study
DR0744	27045_7#59	27045_7#59	2017-09-03	2017	Blood	human	RoiET	Thailand	Asia	ERS2693632	GCA_963562675.1	163	15	NA	This study
DR0745	27045_7#60	27045_7#60	2017-09-08	2017	Blood	human	RoiET	Thailand	Asia	ERS2693633	GCA_963561815.1	70	2	2.2	This study
DR0746	34926_8#168	34926_8#168	2017-09-08	2017	Blood	human	RoiET	Thailand	Asia	ERS4387482	GCA_963571035.1	78	1	1.others	This study
DR0747	27045_7#61	27045_7#61	2017-09-08	2017	Tissue	human	RoiET	Thailand	Asia	ERS2693634	GCA_963562395.1	78	1	1.others	This study
DR0748	34926_8#170	34926_8#170	2017-09-13	2017	Blood	human	RoiET	Thailand	Asia	ERR6595915	GCA_963570475.1	176	3	3.1	This study
DR0749	34926_8#172	34926_8#172	2017-09-15	2017	Body Fluid	human	RoiET	Thailand	Asia	ERS4387484	GCA_963569385.1	70	2	2.2	This study
DR0750	34926_8#174	34926_8#174	2017-09-18	2017	Blood	human	RoiET	Thailand	Asia	ERR6595919	GCA_963569375.1	99	3	3.2	This study
DR0751	27045_7#62	27045_7#62	2017-09-18	2017	Blood	human	RoiET	Thailand	Asia	ERS2693635	GCA_963562355.1	205	20	NA	This study
DR0752	27045_7#63	27045_7#63	2017-09-23	2017	Blood	human	RoiET	Thailand	Asia	ERS2693636	GCA_963562385.1	306	1	1.2	This study
DR0753	27045_7#64	27045_7#64	2017-10-06	2017	Blood	human	RoiET	Thailand	Asia	ERS2693637	GCA_963561325.1	306	1	1.2	This study
DR0754	27045_7#65	27045_7#65	2017-10-08	2017	Blood	human	RoiET	Thailand	Asia	ERS2693638	GCA_963562365.1	306	1	1.2	This study
DR0755	34926_8#176	34926_8#176	2017-10-09	2017	Blood	human	RoiET	Thailand	Asia	ERS4387486	GCA_963569365.1	70	2	2.3	This study
DR0756	27045_7#66	27045_7#66	2017-10-21	2017	Pus	human	RoiET	Thailand	Asia	ERS2693639	GCA_963561435.1	54	5	NA	This study
DR0757	27045_7#67	27045_7#67	2017-10-27	2017	sputum	human	RoiET	Thailand	Asia	ERS2693640	GCA_963572925.1	159	1	1.others	This study
DR0758	27045_7#68	27045_7#68	2017-10-30	2017	Blood	human	RoiET	Thailand	Asia	ERS2693641	GCA_963572835.1	70	2	2.others	This study
DR0759	27045_7#69	27045_7#69	2017-11-01	2017	Blood	human	RoiET	Thailand	Asia	ERS2693642	GCA_963572825.1	520	1	1.others	This study
DR0760	27045_7#70	27045_7#70	2017-11-07	2017	Blood	human	RoiET	Thailand	Asia	ERS2693643	GCA_963572855.1	1853	51	NA	This study
DR0761	27045_7#71	27045_7#71	2017-11-13	2017	Blood	human	RoiET	Thailand	Asia	ERS2693644	GCA_963572815.1	206	1	1.others	This study
DR0762	27045_7#72	27045_7#72	2017-11-14	2017	Blood	human	RoiET	Thailand	Asia	ERS2693645	GCA_963572335.1	306	1	1.2	This study
DR0763	27045_7#73	27045_7#73	2017-11-16	2017	Pus	human	RoiET	Thailand	Asia	ERS2693646	GCA_963572805.1	498	11	NA	This study
DR0764	27045_7#74	27045_7#74	2017-11-23	2017	Blood	human	RoiET	Thailand	Asia	ERS2693647	GCA_963572795.1	307	39	NA	This study
DR0765	27045_7#75	27045_7#75	2017-11-25	2017	Sputum	human	RoiET	Thailand	Asia	ERS2693648	GCA_963572845.1	306	1	1.2	This study
DR0766	34926_8#178	34926_8#178	2017-11-19	2017	Sputum	human	RoiET	Thailand	Asia	ERR6595923	GCA_963570995.1	520	1	1.others	This study
DR0767	27045_7#76	27045_7#76	2017-12-07	2017	Sputum	human	RoiET	Thailand	Asia	ERS2693649	GCA_963573875.1	531	13	NA	This study
DR0768	34926_8#179	34926_8#179	2017-12-07	2017	Sputum	human	RoiET	Thailand	Asia	ERS4387488	GCA_963570985.1	Novel	15	NA	This study
DR0769	27045_7#77	27045_7#77	2017-12-08	2017	Pus	human	RoiET	Thailand	Asia	ERS2693650	GCA_963573185.1	34	4	NA	This study
DR0770	34926_8#181	34926_8#181	2017-12-14	2017	Sputum	human	RoiET	Thailand	Asia	ERR6595926	GCA_963570965.1	9	1	1.1	This study
DR0771	34926_8#183	34926_8#183	2017-12-14	2017	Pus	human	RoiET	Thailand	Asia	ERS4387490	GCA_963570775.1	10	1	1.1	This study
DR0772	34926_8#185	34926_8#185	2017-12-26	2017	Urine	human	RoiET	Thailand	Asia	ERR6595930	GCA_963570535.1	520	1	1.others	This study
DR0773	34926_8#187	34926_8#187	2017-12-26	2017	Blood	human	RoiET	Thailand	Asia	ERS4387492	GCA_963570335.1	1814	28	NA	This study
DR0774	34926_8#189	34926_8#189	2017-12-31	2017	Sputum	human	RoiET	Thailand	Asia	ERR6595934	GCA_963570525.1	205	20	NA	This study
DR0775	27045_7#78	27045_7#78	2018-01-08	2018	Blood	human	RoiET	Thailand	Asia	ERS2693651	GCA_963572375.1	54	5	NA	This study
DR0776	27045_7#79	27045_7#79	2018-01-10	2018	Blood	human	RoiET	Thailand	Asia	ERS2693652	GCA_963572395.1	654	2	2.others	This study
DR0777	34926_8#191	34926_8#191	2018-01-15	2018	Pus	human	RoiET	Thailand	Asia	ERS4387494	GCA_963569325.1	23	1	1.others	This study
DR0778	34956_7#56	34956_7#56	2018-01-19	2018	Blood	human	RoiET	Thailand	Asia	ERR6717953	GCA_963572055.1	70	2	2.others	This study
DR0779	27045_7#80	27045_7#80	2018-02-04	2018	Blood	human	RoiET	Thailand	Asia	ERS2693653	GCA_963573245.1	1825	1	1.others	This study
DR0780	34873_7#2	34873_7#2	2018-02-15	2018	Pus	human	RoiET	Thailand	Asia	ERS4387496	GCA_963567225.1	306	1	1.2	This study
DR0781	34873_7#4	34873_7#4	2018-02-21	2018	Pus	human	RoiET	Thailand	Asia	ERR6560162	GCA_963566425.1	Novel	1	1.others	This study
DR0782	34873_7#6	34873_7#6	2018-02-28	2018	Blood	human	RoiET	Thailand	Asia	ERS4387498	GCA_963567855.1	174	10	NA	This study
DR0783	27045_7#81	27045_7#81	2018-03-03	2018	Blood	human	RoiET	Thailand	Asia	ERS2693654	GCA_963564305.1	531	13	NA	This study
DR0784	27045_7#82	27045_7#82	2018-03-08	2018	sputum	human	RoiET	Thailand	Asia	ERS2693655	GCA_963565315.1	167	3	3.1	This study
DR0785	27045_7#83	27045_7#83	2018-03-14	2018	Pus	human	RoiET	Thailand	Asia	ERS2693656	GCA_963564335.1	70	2	2.4	This study
DR0786	34873_7#8	34873_7#8	2018-03-18	2018	Blood	human	RoiET	Thailand	Asia	ERR6560166	GCA_963567155.1	70	2	2.others	This study
DR0787	27045_7#84	27045_7#84	2018-03-29	2018	Pus	human	RoiET	Thailand	Asia	ERS2693657	GCA_963564655.1	167	3	3.1	This study
DR0788	27045_7#85	27045_7#85	2018-04-07	2018	Blood	human	RoiET	Thailand	Asia	ERS2693658	GCA_963564495.1	15	11	NA	This study
DR0789	34873_7#10	34873_7#10	2018-04-14	2018	Sputum	human	RoiET	Thailand	Asia	ERS4387500	GCA_963566305.1	206	1	1.others	This study
DR0790	27045_7#86	27045_7#86	2018-04-14	2018	Blood	human	RoiET	Thailand	Asia	ERS2693659	GCA_963564385.1	522	2	2.others	This study
DR0791	34873_7#12	34873_7#12	2018-04-19	2018	Pus	human	RoiET	Thailand	Asia	ERR6560170	GCA_963567985.1	48	3	3.2	This study
DR0792	34873_7#13	34873_7#13	2018-04-22	2018	Blood	human	RoiET	Thailand	Asia	ERS4387502	GCA_963567535.1	46	3	3.2	This study
DR0793	34873_7#15	34873_7#15	2018-04-25	2018	Blood	human	RoiET	Thailand	Asia	ERR6560173	GCA_963567655.1	520	1	1.others	This study
DR0794	34873_7#17	34873_7#17	2018-05-03	2018	Pus	human	RoiET	Thailand	Asia	ERS4387504	GCA_963566185.1	70	2	2.2	This study
DR0795	34873_7#19	34873_7#19	2018-05-05	2018	Blood	human	RoiET	Thailand	Asia	ERR6560177	GCA_963568285.1	306	1	1.2	This study
DR0796	34873_7#21	34873_7#21	2018-05-07	2018	Blood	human	RoiET	Thailand	Asia	ERS4387506	GCA_963568265.1	70	2	2.others	This study
DR0797	34873_7#23	34873_7#23	2018-05-13	2018	Pus	human	RoiET	Thailand	Asia	ERR6560181	GCA_963567765.1	93	3	3.others	This study
DR0798	34873_7#25	34873_7#25	2018-05-29	2018	Blood	human	RoiET	Thailand	Asia	ERS4387508	GCA_963567955.1	93	26	NA	This study
DR0799	34873_7#28	34873_7#28	2018-05-31	2018	Blood	human	RoiET	Thailand	Asia	ERR6560186	GCA_963568155.1	538	1	1.1	This study
DR0800	34873_7#30	34873_7#30	2018-06-01	2018	Blood	human	RoiET	Thailand	Asia	ERS4387510	GCA_963568365.1	306	1	1.2	This study
DR0801	34873_7#32	34873_7#32	2018-06-03	2018	Blood	human	RoiET	Thailand	Asia	ERR6560190	GCA_963568225.1	70	2	2.2	This study
DR0802	34873_7#34	34873_7#34	2018-06-08	2018	Blood	human	RoiET	Thailand	Asia	ERS4387512	GCA_963568205.1	306	1	1.2	This study
DR0803	34873_7#36	34873_7#36	2018-06-11	2018	Blood	human	RoiET	Thailand	Asia	ERR6560194	GCA_963568195.1	34	4	NA	This study
DR0804	34873_7#38	34873_7#38	2018-06-11	2018	Blood	human	RoiET	Thailand	Asia	ERS4387514	GCA_963567585.1	167	3	3.1	This study
DR0805	34873_7#40	34873_7#40	2018-06-17	2018	Blood	human	RoiET	Thailand	Asia	ERS4387524	GCA_963566275.1	70	2	2.2	This study
DR0806	34873_7#42	34873_7#42	2018-06-24	2018	Blood	human	RoiET	Thailand	Asia	ERR6560200	GCA_963566265.1	205	20	NA	This study
DR0807	34873_7#44	34873_7#44	2018-06-28	2018	Blood	human	RoiET	Thailand	Asia	ERR6560202	GCA_963567575.1	70	2	2.3	This study
DR0808	34873_7#46	34873_7#46	2018-07-06	2018	Blood	human	RoiET	Thailand	Asia	ERS4387526	GCA_963567745.1	17	1	1.others	This study
DR0809	34873_7#48	34873_7#48	2018-07-06	2018	Sputum	human	RoiET	Thailand	Asia	ERR6560206	GCA_963566245.1	70	2	2.2	This study
DR0810	34873_7#50	34873_7#50	2018-07-06	2018	Blood	human	RoiET	Thailand	Asia	ERS4387528	GCA_963567415.1	1836	9	NA	This study
DR0811	34873_7#52	34873_7#52	2018-07-07	2018	Blood	human	RoiET	Thailand	Asia	ERR6560210	GCA_963566215.1	174	10	NA	This study
DR0812	34873_7#54	34873_7#54	2018-07-09	2018	Blood	human	RoiET	Thailand	Asia	ERS4387530	GCA_963567875.1	157	2	2.2	This study
DR0813	34956_7#58	34956_7#58	2018-07-10	2018	Blood	human	RoiET	Thailand	Asia	ERS4387532	GCA_963572195.1	70	2	2.others	This study
DR0814	34873_7#57	34873_7#57	2018-07-11	2018	Blood	human	RoiET	Thailand	Asia	ERR6560214	GCA_963567865.1	70	2	2.3	This study
DR0815	34873_7#59	34873_7#59	2018-07-19	2018	Blood	human	RoiET	Thailand	Asia	ERS4387534	GCA_963567095.1	70	2	2.others	This study
DR0816	34873_7#61	34873_7#61	2018-07-23	2018	Body Fluid	human	RoiET	Thailand	Asia	ERR6560218	GCA_963567835.1	923	4	NA	This study
DR0817	34873_7#63	34873_7#63	2018-07-25	2018	Blood	human	RoiET	Thailand	Asia	ERS4387536	GCA_963566615.1	208	12	NA	This study
DR0818	34873_7#65	34873_7#65	2018-08-01	2018	Blood	human	RoiET	Thailand	Asia	ERR6560222	GCA_963566395.1	307	1	1.3	This study
DR0819	34873_7#67	34873_7#67	2018-08-01	2018	Blood	human	RoiET	Thailand	Asia	ERS4387538	GCA_963566175.1	306	1	1.2	This study
DR0820	34873_7#70	34873_7#70	2018-08-05	2018	Blood	human	RoiET	Thailand	Asia	ERR6560227	GCA_963567795.1	10	1	1.1	This study
DR0821	34956_7#60	34956_7#60	2018-08-05	2018	Blood	human	RoiET	Thailand	Asia	ERS4387540	GCA_963571645.1	99	3	3.2	This study
DR0822	34873_7#72	34873_7#72	2018-08-06	2018	Blood	human	RoiET	Thailand	Asia	ERR6560229	GCA_963566595.1	538	1	1.1	This study
DR0823	34873_7#74	34873_7#74	2018-08-08	2018	Blood	human	RoiET	Thailand	Asia	ERS4387542	GCA_963567505.1	306	1	1.2	This study
DR0824	34873_7#76	34873_7#76	2018-08-10	2018	Blood	human	RoiET	Thailand	Asia	ERR6560233	GCA_963567495.1	56	3	3.2	This study
DR0825	34873_7#78	34873_7#78	2018-08-10	2018	Blood	human	RoiET	Thailand	Asia	ERS4387544	GCA_963568545.1	17	1	1.4	This study
DR0826	34873_7#80	34873_7#80	2018-08-11	2018	Pus	human	RoiET	Thailand	Asia	ERR6560237	GCA_963567905.1	1786	1	1.2	This study
DR0827	34873_7#82	34873_7#82	2018-08-13	2018	Blood	human	RoiET	Thailand	Asia	ERS4387546	GCA_963567425.1	208	12	NA	This study
DR0828	34873_7#84	34873_7#84	2018-08-16	2018	Sputum	human	RoiET	Thailand	Asia	ERR6560241	GCA_963566585.1	174	10	NA	This study
DR0829	34873_7#86	34873_7#86	2018-08-16	2018	Pus	human	MahaSarakham	Thailand	Asia	ERS4387548	GCA_963566115.1	208	12	NA	This study
DR0830	34956_7#62	34956_7#62	2018-08-20	2018	Sputum	human	RoiET	Thailand	Asia	ERR6717959	GCA_963571635.1	70	2	2.others	This study
DR0831	34873_7#88	34873_7#88	2018-08-25	2018	Sputum	human	RoiET	Thailand	Asia	ERS4387550	GCA_963568355.1	Novel	3	3.1	This study
DR0832	34873_7#90	34873_7#90	2018-08-27	2018	sputum	human	RoiET	Thailand	Asia	ERR6560247	GCA_963568415.1	70	2	2.others	This study
DR0833	34873_7#92	34873_7#92	2018-08-28	2018	Blood	human	RoiET	Thailand	Asia	ERS4387552	GCA_963566575.1	177	7	NA	This study
DR0834	34873_7#94	34873_7#94	2018-09-02	2018	Sputum	human	RoiET	Thailand	Asia	ERR6560251	GCA_963568395.1	306	1	1.2	This study
DR0835	34873_7#95	34873_7#95	2018-09-02	2018	Blood	human	RoiET	Thailand	Asia	ERS4387516	GCA_963566645.1	201	2	2.others	This study
DR0836	34873_7#97	34873_7#97	2018-09-03	2018	Blood	human	RoiET	Thailand	Asia	ERR6560254	GCA_963568505.1	307	1	1.2	This study
DR0837	34873_7#99	34873_7#99	2018-09-04	2018	Blood	human	RoiET	Thailand	Asia	ERS4387518	GCA_963566565.1	Novel	1	1.others	This study
DR0838	34873_7#101	34873_7#101	2018-09-07	2018	Blood	human	RoiET	Thailand	Asia	ERR6560258	GCA_963566505.1	174	10	NA	This study
DR0839	34873_7#103	34873_7#103	2018-09-13	2018	Blood	human	RoiET	Thailand	Asia	ERS4387520	GCA_963568635.1	56	3	3.2	This study
DR0840	34873_7#105	34873_7#105	2018-09-14	2018	Pus	human	RoiET	Thailand	Asia	ERR6560262	GCA_963567385.1	48	3	3.2	This study
DR0841	34873_7#107	34873_7#107	2018-09-14	2018	Blood	human	RoiET	Thailand	Asia	ERS4387522	GCA_963567375.1	Novel	1	1.others	This study
DR0842	34873_7#110	34873_7#110	2018-09-19	2018	Pus	human	RoiET	Thailand	Asia	ERR6560267	GCA_963567045.1	54	5	NA	This study
DR0843	34873_7#112	34873_7#112	2018-09-21	2018	Blood	human	RoiET	Thailand	Asia	ERS4387554	GCA_963567205.1	208	12	NA	This study
DR0844	34873_7#114	34873_7#114	2018-09-21	2018	Urine	human	RoiET	Thailand	Asia	ERR6560271	GCA_963567195.1	306	1	1.2	This study
DR0845	34873_7#116	34873_7#116	2018-09-24	2018	Blood	human	RoiET	Thailand	Asia	ERS4387556	GCA_963567975.1	Novel	4	NA	This study
DR0846	34873_7#118	34873_7#118	2018-10-01	2018	Blood	human	RoiET	Thailand	Asia	ERR6560275	GCA_963567145.1	306	1	1.2	This study
DR0847	34873_7#120	34873_7#120	2018-10-01	2018	Blood	human	RoiET	Thailand	Asia	ERS4387558	GCA_963567135.1	1823	2	2.others	This study
DR0848	34873_7#122	34873_7#122	2018-10-01	2018	Blood	human	RoiET	Thailand	Asia	ERR6560279	GCA_963566475.1	1482	2	2.others	This study
DR0849	34873_7#124	34873_7#124	2018-10-02	2018	Blood	human	RoiET	Thailand	Asia	ERS4387560	GCA_963568575.1	56	3	3.2	This study
DR0850	34873_7#126	34873_7#126	2018-10-02	2018	Blood	human	RoiET	Thailand	Asia	ERR6560283	GCA_963568115.1	526	1	1.others	This study
DR0851	34873_7#128	34873_7#128	2018-10-10	2018	Blood	human	RoiET	Thailand	Asia	ERS4387562	GCA_963567715.1	306	1	1.2	This study
DR0852	34873_7#130	34873_7#130	2018-10-10	2018	Sputum	human	RoiET	Thailand	Asia	ERR6560287	GCA_963567515.1	32	2	2.2	This study
DR0853	34873_7#132	34873_7#132	2018-10-11	2018	Blood	human	RoiET	Thailand	Asia	ERS4387564	GCA_963567565.1	70	2	2.2	This study
DR0854	34873_7#134	34873_7#134	2018-10-13	2018	Blood	human	RoiET	Thailand	Asia	ERR6560291	GCA_963567315.1	307	1	1.3	This study
DR0855	34873_7#136	34873_7#136	2018-10-16	2018	Sputum	human	RoiET	Thailand	Asia	ERS4387566	GCA_963567995.1	381	28	NA	This study
DR0856	34873_7#137	34873_7#137	2018-10-22	2018	Sputum	human	RoiET	Thailand	Asia	ERR6560294	GCA_963567805.1	46	3	3.2	This study
DR0857	34873_7#139	34873_7#139	2018-11-08	2018	Blood	human	RoiET	Thailand	Asia	ERS4387568	GCA_963568535.1	654	2	2.others	This study
DR0858	34873_7#141	34873_7#141	2018-11-23	2018	Blood	human	RoiET	Thailand	Asia	ERR6560298	GCA_963566405.1	93	47	NA	This study
DR0859	34873_7#143	34873_7#143	2018-12-05	2018	Blood	human	RoiET	Thailand	Asia	ERS4387570	GCA_963567085.1	48	3	3.others	This study
DR0860	34873_7#145	34873_7#145	2018-12-02	2018	Sputum	human	RoiET	Thailand	Asia	ERR6560302	GCA_963567075.1	48	3	3.others	This study
DR0861	34873_7#147	34873_7#147	2018-12-05	2018	Pus	human	RoiET	Thailand	Asia	ERS4387572	GCA_963568515.1	306	1	1.2	This study
DR0862	34873_7#149	34873_7#149	2018-12-09	2018	Blood	human	RoiET	Thailand	Asia	ERR6560306	GCA_963566705.1	208	12	NA	This study
DR0863	34873_7#152	34873_7#152	2018-12-17	2018	Blood	human	RoiET	Thailand	Asia	ERS4387574	GCA_963567625.1	34	4	NA	This study
DR0864	34873_7#154	34873_7#154	2018-12-19	2018	Sputum	human	RoiET	Thailand	Asia	ERR6560311	GCA_963568055.1	208	12	NA	This study
DR0865	27045_7#87	27045_7#87	2017-06-30	2017	Blood	human	Buriram	Thailand	Asia	ERS2693660	GCA_963564415.1	685	9	NA	This study
DR0866	27045_7#88	27045_7#88	2017-07-01	2017	Blood	human	Buriram	Thailand	Asia	ERS2693661	GCA_963564405.1	154	7	NA	This study
DR0867	27045_7#89	27045_7#89	2017-07-02	2017	Urine	human	Buriram	Thailand	Asia	ERS2693662	GCA_963662065.1	203	6	NA	This study
DR0868	27045_7#90	27045_7#90	2017-07-04	2017	Blood	human	Buriram	Thailand	Asia	ERS2693663	GCA_963564675.1	288	10	NA	This study
DR0869	27045_7#91	27045_7#91	2017-07-05	2017	Blood	human	Buriram	Thailand	Asia	ERS2693664	GCA_963564345.1	1829	33	NA	This study
DR0870	27045_7#92	27045_7#92	2017-07-06	2017	Blood	human	Buriram	Thailand	Asia	ERS2693665	GCA_963564565.1	70	2	2.4	This study
DR0871	34873_7#156	34873_7#156	2017-07-06	2017	Blood	human	Buriram	Thailand	Asia	ERS4387576	GCA_963568035.1	93	26	NA	This study
DR0872	34873_7#158	34873_7#158	2017-07-07	2017	Pus	human	Buriram	Thailand	Asia	ERR6560315	GCA_963566235.1	410	13	NA	This study
DR0873	27045_7#93	27045_7#93	2017-07-08	2017	Blood	human	Buriram	Thailand	Asia	ERS2693666	GCA_963563435.1	831	8	NA	This study
DR0874	27045_7#94	27045_7#94	2017-07-08	2017	Urine	human	Buriram	Thailand	Asia	ERS2693667	GCA_963564425.1	1849	2	2.others	This study
DR0875	27045_7#95	27045_7#95	2017-07-08	2017	Blood	human	Buriram	Thailand	Asia	ERS2693668	GCA_963564295.1	163	15	NA	This study
DR0876	27045_7#96	27045_7#96	2017-07-10	2017	Blood	human	Buriram	Thailand	Asia	ERS2693669	GCA_963566045.1	9	1	1.1	This study
DR0877	27045_7#97	27045_7#97	2017-07-11	2017	Body Fluid	human	Buriram	Thailand	Asia	ERS2693670	GCA_963565835.1	1817	1	1.others	This study
DR0878	27045_7#98	27045_7#98	2017-07-12	2017	Blood	human	Buriram	Thailand	Asia	ERS2693671	GCA_963564285.1	93	26	NA	This study
DR0879	27045_7#99	27045_7#99	2017-07-20	2017	Blood	human	Buriram	Thailand	Asia	ERS2693672	GCA_963565825.1	1858	2	2.4	This study
DR0880	27045_7#100	27045_7#100	2017-07-21	2017	Blood	human	Buriram	Thailand	Asia	ERS2693673	GCA_963563415.1	70	2	2.2	This study
DR0881	27045_7#101	27045_7#101	2017-07-28	2017	Blood	human	Buriram	Thailand	Asia	ERS2693674	GCA_963562855.1	1864	7	NA	This study
DR0882	27045_7#102	27045_7#102	2017-07-29	2017	Sputum	human	Buriram	Thailand	Asia	ERS2693675	GCA_963562875.1	51	6	NA	This study
DR0883	27045_7#103	27045_7#103	2017-07-30	2017	Blood	human	Buriram	Thailand	Asia	ERS2693676	GCA_963562955.1	70	2	2.others	This study
DR0884	27045_7#104	27045_7#104	2017-07-31	2017	Blood	human	Buriram	Thailand	Asia	ERS2693677	GCA_963562295.1	51	6	NA	This study
DR0885	27045_7#105	27045_7#105	2017-08-03	2017	Blood	human	Buriram	Thailand	Asia	ERS2693678	GCA_963562325.1	197	4	NA	This study
DR0886	27045_7#106	27045_7#106	2017-08-03	2017	Sputum	human	Buriram	Thailand	Asia	ERS2693679	GCA_963562585.1	228	29	NA	This study
DR0887	27045_7#108	27045_7#108	2017-08-07	2017	Blood	human	Buriram	Thailand	Asia	ERS2693681	GCA_963562575.1	206	1	1.others	This study
DR0888	27045_7#109	27045_7#109	2017-08-07	2017	Blood	human	Buriram	Thailand	Asia	ERS2693682	GCA_963561085.1	526	1	1.others	This study
DR0889	27045_7#110	27045_7#110	2017-08-07	2017	Pus	human	Buriram	Thailand	Asia	ERS2693683	GCA_963561935.1	157	2	2.others	This study
DR0890	27045_7#111	27045_7#111	2017-08-09	2017	Blood	human	Buriram	Thailand	Asia	ERS2693684	GCA_963563275.1	831	8	NA	This study
DR0891	27045_7#112	27045_7#112	2017-08-13	2017	Blood	human	Buriram	Thailand	Asia	ERS2693685	GCA_963561925.1	70	2	2.2	This study
DR0892	27045_7#113	27045_7#113	2017-08-15	2017	Pus	human	Buriram	Thailand	Asia	ERS2693686	GCA_963561175.1	206	1	1.others	This study
DR0893	34956_7#64	34956_7#64	2017-08-16	2017	Blood	human	Buriram	Thailand	Asia	ERS4387578	GCA_963571285.1	169	6	NA	This study
DR0894	27045_7#114	27045_7#114	2017-08-18	2017	Sputum	human	Buriram	Thailand	Asia	ERS2693687	GCA_963561965.1	1797	16	NA	This study
DR0895	27045_7#115	27045_7#115	2017-08-19	2017	Blood	human	Buriram	Thailand	Asia	ERS2693688	GCA_963561945.1	498	11	NA	This study
DR0896	34956_7#66	34956_7#66	2017-08-20	2017	Blood	human	Buriram	Thailand	Asia	ERR6717963	GCA_963572025.1	831	8	NA	This study
DR0897	34873_7#160	34873_7#160	2017-08-20	2017	Blood	human	Buriram	Thailand	Asia	ERS4387580	GCA_963568325.1	10	1	1.1	This study
DR0898	27045_7#116	27045_7#116	2017-08-20	2017	Blood	human	Buriram	Thailand	Asia	ERS2693689	GCA_963563325.1	93	26	NA	This study
DR0899	27045_7#117	27045_7#117	2017-08-28	2017	Blood	human	Buriram	Thailand	Asia	ERS2693690	GCA_963561365.1	1827	10	NA	This study
DR0900	27045_7#118	27045_7#118	2017-08-29	2017	Pus	human	Buriram	Thailand	Asia	ERS2693691	GCA_963561355.1	174	10	NA	This study
DR0901	34873_7#162	34873_7#162	2017-08-30	2017	Urine	human	Buriram	Thailand	Asia	ERR6560319	GCA_963568345.1	1776	77	NA	This study
DR0902	27045_7#119	27045_7#119	2017-09-01	2017	Pus	human	Buriram	Thailand	Asia	ERS2693692	GCA_963562845.1	93	30	NA	This study
DR0903	27045_7#120	27045_7#120	2017-09-06	2017	Pus	human	Buriram	Thailand	Asia	ERS2693693	GCA_963561345.1	197	4	NA	This study
DR0904	27045_7#121	27045_7#121	2017-09-12	2017	Pus	human	Buriram	Thailand	Asia	ERS2693694	GCA_963562775.1	23	1	1.others	This study
DR0905	27045_7#122	27045_7#122	2017-09-14	2017	Sputum	human	Buriram	Thailand	Asia	ERS2693695	GCA_963563135.1	157	2	2.3	This study
DR0906	27045_7#123	27045_7#123	2017-09-14	2017	Body Fluid	human	Buriram	Thailand	Asia	ERS2693696	GCA_963561335.1	167	3	3.1	This study
DR0907	27045_7#124	27045_7#124	2017-09-18	2017	Blood	human	Buriram	Thailand	Asia	ERS2693697	GCA_963563125.1	831	8	NA	This study
DR0908	27045_7#125	27045_7#125	2017-09-20	2017	Pus	human	Buriram	Thailand	Asia	ERS2693698	GCA_963561775.1	99	21	NA	This study
DR0909	27045_7#126	27045_7#126	2017-09-26	2017	Pus	human	Buriram	Thailand	Asia	ERS2693699	GCA_963561785.1	99	21	NA	This study
DR0910	27045_7#127	27045_7#127	2017-10-05	2017	Blood	human	Buriram	Thailand	Asia	ERS2693700	GCA_963561765.1	1810	5	NA	This study
DR0911	27045_7#128	27045_7#128	2017-10-06	2017	Blood	human	Buriram	Thailand	Asia	ERS2693701	GCA_963561735.1	307	1	1.3	This study
DR0912	27045_7#129	27045_7#129	2017-10-09	2017	Blood	human	Buriram	Thailand	Asia	ERS2693702	GCA_963561245.1	70	2	2.2	This study
DR0913	27045_7#130	27045_7#130	2017-10-11	2017	Blood	human	Buriram	Thailand	Asia	ERS2693703	GCA_963563245.1	169	6	NA	This study
DR0914	27045_7#131	27045_7#131	2017-10-17	2017	Blood	human	Buriram	Thailand	Asia	ERS2693704	GCA_963563255.1	1829	33	NA	This study
DR0915	27045_7#132	27045_7#132	2017-10-19	2017	Pus	human	Buriram	Thailand	Asia	ERS2693705	GCA_963560985.1	197	4	NA	This study
DR0916	27045_7#133	27045_7#133	2017-10-19	2017	Pus	human	Buriram	Thailand	Asia	ERS2693706	GCA_963561745.1	1859	4	NA	This study
DR0917	27045_7#134	27045_7#134	2017-10-20	2017	Pus	human	Buriram	Thailand	Asia	ERS2693707	GCA_963562725.1	392	23	NA	This study
DR0918	27045_7#135	27045_7#135	2017-10-22	2017	Blood	human	Buriram	Thailand	Asia	ERS2693708	GCA_963561705.1	46	3	3.2	This study
DR0919	27045_7#136	27045_7#136	2017-10-28	2017	Blood	human	Buriram	Thailand	Asia	ERS2693709	GCA_963561725.1	689	9	NA	This study
DR0920	27045_7#137	27045_7#137	2017-10-31	2017	Blood	human	Buriram	Thailand	Asia	ERS2693710	GCA_963562715.1	54	5	NA	This study
DR0921	27045_7#138	27045_7#138	2017-11-02	2017	Blood	human	Buriram	Thailand	Asia	ERS2693711	GCA_963562645.1	1827	10	NA	This study
DR0922	27045_7#139	27045_7#139	2017-11-02	2017	Blood	human	Buriram	Thailand	Asia	ERS2693712	GCA_963561695.1	1257	21	NA	This study
DR0923	27045_7#140	27045_7#140	2017-11-19	2017	Blood	human	Buriram	Thailand	Asia	ERS2693713	GCA_963561895.1	1813	18	NA	This study
DR0924	27045_7#141	27045_7#141	2017-11-21	2017	Blood	human	Buriram	Thailand	Asia	ERS2693714	GCA_963561685.1	307	1	1.3	This study
DR0925	27045_7#142	27045_7#142	2017-11-29	2017	Sputum	human	Buriram	Thailand	Asia	ERS2693715	GCA_963561675.1	1866	4	NA	This study
DR0926	27045_7#143	27045_7#143	2017-12-04	2017	Blood	human	Buriram	Thailand	Asia	ERS2693716	GCA_963561665.1	931	14	NA	This study
DR0927	27045_7#144	27045_7#144	2017-12-08	2017	Blood	human	Buriram	Thailand	Asia	ERS2693717	GCA_963561655.1	1004	24	NA	This study
DR0928	27045_7#145	27045_7#145	2017-12-14	2017	Blood	human	Buriram	Thailand	Asia	ERS2693718	GCA_963561235.1	677	4	NA	This study
DR0929	27045_7#146	27045_7#146	2017-12-21	2017	Pus	human	Buriram	Thailand	Asia	ERS2693719	GCA_963562005.1	1829	33	NA	This study
DR0930	27045_7#147	27045_7#147	2017-12-27	2017	Pus	human	Buriram	Thailand	Asia	ERS2693720	GCA_963561995.1	70	2	2.2	This study
DR0931	27045_7#148	27045_7#148	2018-01-07	2018	Blood	human	Buriram	Thailand	Asia	ERS2693721	GCA_963561985.1	167	3	3.1	This study
DR0932	27045_7#149	27045_7#149	2018-01-15	2018	Pus	human	Buriram	Thailand	Asia	ERS2693722	GCA_963561645.1	180	19	NA	This study
DR0933	27045_7#150	27045_7#150	2018-01-18	2018	Sputum	human	Buriram	Thailand	Asia	ERS2693723	GCA_963561635.1	232	46	NA	This study
DR0934	27045_7#151	27045_7#151	2018-01-19	2018	Blood	human	Buriram	Thailand	Asia	ERS2693724	GCA_963562455.1	34	4	NA	This study
DR0935	27045_7#152	27045_7#152	2018-01-22	2018	Pus	human	Buriram	Thailand	Asia	ERS2693725	GCA_963561625.1	1800	21	NA	This study
DR0936	27045_7#153	27045_7#153	2018-01-25	2018	Pus	human	Buriram	Thailand	Asia	ERS2693726	GCA_963562425.1	306	1	1.2	This study
DR0937	27045_7#154	27045_7#154	2018-01-29	2018	Blood	human	Buriram	Thailand	Asia	ERS2693727	GCA_963561615.1	70	2	2.others	This study
DR0938	27045_7#155	27045_7#155	2018-01-29	2018	Blood	human	Buriram	Thailand	Asia	ERS2693728	GCA_963562825.1	10	1	1.1	This study
DR0939	27045_7#156	27045_7#156	2018-01-30	2018	Blood	human	Buriram	Thailand	Asia	ERS2693729	GCA_963562315.1	167	21	NA	This study
DR0940	27045_7#157	27045_7#157	2018-01-31	2018	Pus	human	Buriram	Thailand	Asia	ERS2693730	GCA_963561605.1	16	18	NA	This study
DR0941	27045_7#158	27045_7#158	2018-02-13	2018	Blood	human	Buriram	Thailand	Asia	ERS2693731	GCA_963562305.1	306	1	1.2	This study
DR0942	27045_7#159	27045_7#159	2018-02-16	2018	Blood	human	Buriram	Thailand	Asia	ERS2693732	GCA_963562285.1	174	10	NA	This study
DR0943	27045_7#160	27045_7#160	2018-02-26	2018	Sputum	human	Buriram	Thailand	Asia	ERS2693733	GCA_963561575.1	512	2	2.4	This study
DR0944	27045_7#161	27045_7#161	2018-03-04	2018	Blood	human	Buriram	Thailand	Asia	ERS2693734	GCA_963563205.1	1800	21	NA	This study
DR0945	27045_7#162	27045_7#162	2018-03-04	2018	Blood	human	KhonKaen	Thailand	Asia	ERS2693735	GCA_963563185.1	1783	3	3.1	This study
DR0946	27045_7#163	27045_7#163	2018-03-05	2018	Pus	human	Buriram	Thailand	Asia	ERS2693736	GCA_963561585.1	1794	14	NA	This study
DR0947	27045_7#164	27045_7#164	2018-03-10	2018	Sputum	human	Buriram	Thailand	Asia	ERS2693737	GCA_963561565.1	205	13	NA	This study
DR0948	27045_7#165	27045_7#165	2018-03-12	2018	Urine	human	Buriram	Thailand	Asia	ERS2693738	GCA_963562765.1	163	37	NA	This study
DR0949	27045_7#166	27045_7#166	2018-03-19	2018	Blood	human	Buriram	Thailand	Asia	ERS2693739	GCA_963562755.1	10	1	1.1	This study
DR0950	27045_7#167	27045_7#167	2018-03-28	2018	Sputum	human	Buriram	Thailand	Asia	ERS2693740	GCA_963561545.1	180	19	NA	This study
DR0951	27045_7#168	27045_7#168	2018-04-07	2018	Blood	human	Buriram	Thailand	Asia	ERS2693741	GCA_963561535.1	831	8	NA	This study
DR0952	27045_7#169	27045_7#169	2018-04-13	2018	Pus	human	Buriram	Thailand	Asia	ERS2693742	GCA_963561555.1	1574	14	NA	This study
DR0953	27045_7#170	27045_7#170	2018-04-20	2018	Blood	human	Buriram	Thailand	Asia	ERS2693743	GCA_963562935.1	831	8	NA	This study
DR0954	27045_7#171	27045_7#171	2018-05-07	2018	Blood	human	NakhonPhanom	Thailand	Asia	ERS2693744	GCA_963561525.1	54	5	NA	This study
DR0955	27045_7#172	27045_7#172	2018-05-07	2018	Blood	human	Buriram	Thailand	Asia	ERS2693745	GCA_963562925.1	206	1	1.others	This study
DR0956	27045_7#173	27045_7#173	2018-05-09	2018	Blood	human	Buriram	Thailand	Asia	ERS2693746	GCA_963561515.1	84	2	2.1	This study
DR0957	27045_7#174	27045_7#174	2018-05-12	2018	Blood	human	Buriram	Thailand	Asia	ERS2693747	GCA_963562915.1	206	9	NA	This study
DR0958	27045_7#175	27045_7#175	2018-05-13	2018	Blood	human	Buriram	Thailand	Asia	ERS2693748	GCA_963561495.1	511	2	2.others	This study
DR0959	27045_7#176	27045_7#176	2018-05-17	2018	Blood	human	Buriram	Thailand	Asia	ERS2693749	GCA_963561065.1	1841	27	NA	This study
DR0960	27045_7#177	27045_7#177	2018-05-21	2018	Blood	human	Buriram	Thailand	Asia	ERS2693750	GCA_963561485.1	70	2	2.others	This study
DR0961	34873_7#164	34873_7#164	2018-05-22	2018	Blood	human	Buriram	Thailand	Asia	ERS4387582	GCA_963567265.1	180	19	NA	This study
DR0962	34873_7#166	34873_7#166	2018-05-22	2018	Blood	human	Buriram	Thailand	Asia	ERR6560323	GCA_963567285.1	Novel	6	NA	This study
DR0963	34873_7#170	34873_7#170	2018-05-29	2018	Blood	human	Buriram	Thailand	Asia	ERR6560326	GCA_963567255.1	531	13	NA	This study
DR0964	34873_7#172	34873_7#172	2018-06-06	2018	Blood	human	Buriram	Thailand	Asia	ERS4387586	GCA_963566165.1	174	10	NA	This study
DR0965	34873_7#174	34873_7#174	2018-06-09	2018	Blood	human	Buriram	Thailand	Asia	ERR6560330	GCA_963566465.1	949	1	1.others	This study
DR0966	34873_7#178	34873_7#178	2018-07-01	2018	Blood	human	Buriram	Thailand	Asia	ERR6560334	GCA_963568305.1	197	4	NA	This study
DR0967	34873_7#179	34873_7#179	2018-07-02	2018	Blood	human	Buriram	Thailand	Asia	ERS4387590	GCA_963567245.1	163	15	NA	This study
DR0968	34873_7#181	34873_7#181	2018-07-04	2018	Blood	human	Buriram	Thailand	Asia	ERR6560337	GCA_963567015.1	498	11	NA	This study
DR0969	34873_7#183	34873_7#183	2018-07-05	2018	Pus	human	Buriram	Thailand	Asia	ERS4387592	GCA_963568295.1	54	5	NA	This study
DR0970	34873_7#185	34873_7#185	2018-07-12	2018	Body fluid	human	Buriram	Thailand	Asia	ERR6560341	GCA_963567175.1	393	40	NA	This study
DR0971	34873_7#187	34873_7#187	2018-07-26	2018	Blood	human	Buriram	Thailand	Asia	ERS4387594	GCA_963568465.1	15	11	NA	This study
DR0972	34873_7#189	34873_7#189	2018-08-09	2018	Blood	human	Buriram	Thailand	Asia	ERR6560345	GCA_963568275.1	1849	2	2.others	This study
DR0973	34873_7#192	34873_7#192	2018-08-14	2018	Blood	human	Buriram	Thailand	Asia	ERS4387596	GCA_963566455.1	1797	16	NA	This study
DR0974	34873_7#1	34873_7#1	2018-08-21	2018	Sputum	human	Buriram	Thailand	Asia	ERR6560159	GCA_963566315.1	512	2	2.4	This study
DR0975	34873_7#3	34873_7#3	2018-08-30	2018	Blood	human	Buriram	Thailand	Asia	ERS4387598	GCA_963567755.1	694	4	NA	This study
DR0976	34873_7#5	34873_7#5	2018-08-30	2018	Blood	human	Buriram	Thailand	Asia	ERR6560163	GCA_963567725.1	Novel	11	NA	This study
DR0977	34873_7#7	34873_7#7	2018-08-31	2018	Pus	human	Buriram	Thailand	Asia	ERS4387600	GCA_963566605.1	154	10	NA	This study
DR0978	34873_7#9	34873_7#9	2018-09-01	2018	Blood	human	Buriram	Thailand	Asia	ERR6560167	GCA_963568435.1	228	40	NA	This study
DR0979	34873_7#11	34873_7#11	2018-09-09	2018	Blood	human	Buriram	Thailand	Asia	ERS4387602	GCA_963566735.1	309	16	NA	This study
DR0980	34873_7#14	34873_7#14	2018-09-16	2018	Blood	human	Buriram	Thailand	Asia	ERR6560172	GCA_963567335.1	183	4	NA	This study
DR0981	34873_7#16	34873_7#16	2018-09-22	2018	Blood	human	Buriram	Thailand	Asia	ERS4387604	GCA_963567035.1	931	14	NA	This study
DR0982	34873_7#18	34873_7#18	2018-10-07	2018	Pus	human	Buriram	Thailand	Asia	ERR6560176	GCA_963567785.1	831	8	NA	This study
DR0983	34873_7#20	34873_7#20	2018-11-07	2018	Blood	human	Buriram	Thailand	Asia	ERS4387606	GCA_963566445.1	831	8	NA	This study
DR0984	34873_7#22	34873_7#22	2018-11-18	2018	Blood	human	Buriram	Thailand	Asia	ERR6560180	GCA_963567545.1	93	26	NA	This study
DR0985	34873_7#24	34873_7#24	2018-11-25	2018	Blood	human	Buriram	Thailand	Asia	ERR6560182	GCA_963567965.1	309	16	NA	This study
DR0986	34873_7#26	34873_7#26	2018-11-29	2018	Blood	human	Buriram	Thailand	Asia	ERS4387609	GCA_963568255.1	70	2	2.2	This study
DR0987	27045_7#178	27045_7#178	2017-05-08	2017	Blood	human	Surin	Thailand	Asia	ERS2693751	GCA_963561505.1	531	13	NA	This study
DR0988	27045_7#179	27045_7#179	2017-05-09	2017	Blood	human	Surin	Thailand	Asia	ERS2693752	GCA_963561165.1	93	30	NA	This study
DR0989	27045_7#180	27045_7#180	2017-05-10	2017	Blood	human	Surin	Thailand	Asia	ERS2693753	GCA_963561475.1	32	2	2.others	This study
DR0990	27045_7#181	27045_7#181	2017-05-18	2017	Blood	human	Surin	Thailand	Asia	ERS2693754	GCA_963561465.1	1849	2	2.others	This study
DR0991	27045_7#182	27045_7#182	2017-05-20	2017	sputum	human	Surin	Thailand	Asia	ERS2693755	GCA_963561455.1	70	2	2.2	This study
DR0992	27045_7#183	27045_7#183	2017-05-22	2017	Urine	human	Surin	Thailand	Asia	ERS2693756	GCA_963561145.1	305	24	NA	This study
DR0993	27045_7#184	27045_7#184	2017-05-23	2017	Blood	human	Surin	Thailand	Asia	ERS2693757	GCA_963561135.1	531	13	NA	This study
DR0994	27045_7#185	27045_7#185	2017-05-28	2017	Sputum	human	Surin	Thailand	Asia	ERS2693758	GCA_963561125.1	498	11	NA	This study
DR0995	27045_7#186	27045_7#186	2017-05-31	2017	Blood	human	Surin	Thailand	Asia	ERS2693759	GCA_963561115.1	531	13	NA	This study
DR0996	27045_7#187	27045_7#187	2017-06-02	2017	Blood	human	Surin	Thailand	Asia	ERS2693760	GCA_963560905.1	531	13	NA	This study
DR0997	34873_7#27	34873_7#27	2017-06-02	2017	Blood	human	Surin	Thailand	Asia	ERS4387610	GCA_963566435.1	1832	76	NA	This study
DR0998	27045_7#188	27045_7#188	2017-06-03	2017	Blood	human	Surin	Thailand	Asia	ERS2693761	GCA_963560915.1	1793	62	NA	This study
DR0999	27045_7#189	27045_7#189	2017-06-03	2017	Blood	human	Surin	Thailand	Asia	ERS2693762	GCA_963562545.1	531	13	NA	This study
DR1000	27045_7#190	27045_7#190	2017-06-04	2017	Body Fluid	human	Surin	Thailand	Asia	ERS2693763	GCA_963561875.1	306	1	1.2	This study
DR1001	34873_7#29	34873_7#29	2017-06-05	2017	Blood	human	Surin	Thailand	Asia	ERR6560187	GCA_963568245.1	531	13	NA	This study
DR1002	27045_7#191	27045_7#191	2017-06-06	2017	Blood	human	Surin	Thailand	Asia	ERS2693764	GCA_963561885.1	306	1	1.2	This study
DR1003	34873_7#31	34873_7#31	2017-06-07	2017	Blood	human	Surin	Thailand	Asia	ERS4387612	GCA_963568235.1	309	16	NA	This study
DR1004	27045_7#192	27045_7#192	2017-06-09	2017	Blood	human	Surin	Thailand	Asia	ERS2693765	GCA_963562525.1	10	1	1.others	This study
DR1005	27045_8#1	27045_8#1	2017-06-10	2017	Blood	human	Surin	Thailand	Asia	ERS2693766	GCA_963565815.1	307	9	NA	This study
DR1006	27045_8#2	27045_8#2	2017-06-10	2017	Blood	human	Surin	Thailand	Asia	ERS2693767	GCA_963565665.1	1836	9	NA	This study
DR1007	27045_8#3	27045_8#3	2017-06-10	2017	Blood	human	Surin	Thailand	Asia	ERS2693768	GCA_963565015.1	10	1	1.1	This study
DR1008	27045_8#4	27045_8#4	2017-06-11	2017	Blood	human	Surin	Thailand	Asia	ERS2693769	GCA_963564905.1	219	15	NA	This study
DR1009	27045_8#5	27045_8#5	2017-06-11	2017	Blood	human	Surin	Thailand	Asia	ERS2693770	GCA_963564885.1	1833	13	NA	This study
DR1010	27045_8#6	27045_8#6	2017-06-11	2017	Blood	human	Surin	Thailand	Asia	ERS2693771	GCA_963564525.1	307	39	NA	This study
DR1011	27045_8#8	27045_8#8	2017-06-15	2017	Sputum	human	Surin	Thailand	Asia	ERS2693773	GCA_963563525.1	58	5	NA	This study
DR1012	27045_8#9	27045_8#9	2017-06-16	2017	Pus	human	Surin	Thailand	Asia	ERS2693774	GCA_963563805.1	211	5	NA	This study
DR1013	27045_8#10	27045_8#10	2017-06-16	2017	Blood	human	Surin	Thailand	Asia	ERS2693775	GCA_963563705.1	1849	2	2.others	This study
DR1014	27045_8#11	27045_8#11	2017-06-19	2017	Blood	human	Surin	Thailand	Asia	ERS2693776	GCA_963563535.1	167	3	3.1	This study
DR1015	27045_8#12	27045_8#12	2017-06-19	2017	Blood	human	Surin	Thailand	Asia	ERS2693779	GCA_963566055.1	498	11	NA	This study
DR1016	27045_8#13	27045_8#13	2017-06-20	2017	Blood	human	Surin	Thailand	Asia	ERS2693780	GCA_963564105.1	54	5	NA	This study
DR1017	27045_8#14	27045_8#14	2017-06-21	2017	Blood	human	Surin	Thailand	Asia	ERS2693781	GCA_963565335.1	306	1	1.2	This study
DR1018	27045_8#15	27045_8#15	2017-06-21	2017	Pus	human	Surin	Thailand	Asia	ERS2693782	GCA_963564375.1	307	1	1.3	This study
DR1019	27045_8#16	27045_8#16	2017-06-24	2017	Blood	human	Surin	Thailand	Asia	ERS2693783	GCA_963564315.1	70	2	2.2	This study
DR1020	27045_8#17	27045_8#17	2017-06-25	2017	Pus	human	Surin	Thailand	Asia	ERS2693784	GCA_963564875.1	70	2	2.2	This study
DR1021	27045_8#18	27045_8#18	2017-06-25	2017	Pus	human	Surin	Thailand	Asia	ERS2693785	GCA_963564935.1	931	14	NA	This study
DR1022	27045_8#19	27045_8#19	2017-06-26	2017	Blood	human	Surin	Thailand	Asia	ERS2693786	GCA_963564995.1	10	1	1.1	This study
DR1023	27045_8#20	27045_8#20	2017-06-27	2017	Blood	human	Surin	Thailand	Asia	ERS2693787	GCA_963565635.1	1867	24	NA	This study
DR1024	27045_8#21	27045_8#21	2017-06-27	2017	Blood	human	Surin	Thailand	Asia	ERS2693788	GCA_963564965.1	228	29	NA	This study
DR1025	27045_8#22	27045_8#22	2017-07-01	2017	Blood	human	Surin	Thailand	Asia	ERS2693789	GCA_963565625.1	208	12	NA	This study
DR1026	27045_8#23	27045_8#23	2017-07-03	2017	Blood	human	Surin	Thailand	Asia	ERS2693790	GCA_963565055.1	1812	1	1.others	This study
DR1027	27045_8#24	27045_8#24	2017-07-03	2017	Sputum	human	Surin	Thailand	Asia	ERS2693791	GCA_963565615.1	33	4	NA	This study
DR1028	27045_8#25	27045_8#25	2017-07-04	2017	Blood	human	Surin	Thailand	Asia	ERS2693792	GCA_963565045.1	1849	2	2.others	This study
DR1029	27045_8#26	27045_8#26	2017-07-04	2017	Blood	human	Surin	Thailand	Asia	ERS2693793	GCA_963565245.1	206	1	1.others	This study
DR1030	27045_8#27	27045_8#27	2017-07-04	2017	Blood	human	Surin	Thailand	Asia	ERS2693794	GCA_963565035.1	177	7	NA	This study
DR1031	27045_8#28	27045_8#28	2017-07-05	2017	Pus	human	Surin	Thailand	Asia	ERS2693795	GCA_963564355.1	203	6	NA	This study
DR1032	27045_8#29	27045_8#29	2017-07-05	2017	Blood	human	Surin	Thailand	Asia	ERS2693796	GCA_963564365.1	825	19	NA	This study
DR1033	27045_8#30	27045_8#30	2017-07-07	2017	Body Fluid	human	Surin	Thailand	Asia	ERS2693797	GCA_963565005.1	1868	2	2.others	This study
DR1034	34873_7#33	34873_7#33	2017-07-10	2017	Blood	human	Surin	Thailand	Asia	ERR6560191	GCA_963568215.1	17	1	1.others	This study
DR1035	27045_8#31	27045_8#31	2017-07-10	2017	Blood	human	Surin	Thailand	Asia	ERS2693798	GCA_963563995.1	1860	85	NA	This study
DR1036	34873_7#35	34873_7#35	2017-07-13	2017	Blood	human	Buriram	Thailand	Asia	ERS4387614	GCA_963567615.1	167	3	3.1	This study
DR1037	27045_8#32	27045_8#32	2017-07-14	2017	Blood	human	Surin	Thailand	Asia	ERS2693799	GCA_963564095.1	1823	2	2.others	This study
DR1038	27045_8#33	27045_8#33	2017-07-15	2017	Pus	human	Surin	Thailand	Asia	ERS2693800	GCA_963563935.1	306	1	1.2	This study
DR1039	27045_8#34	27045_8#34	2017-07-20	2017	Blood	human	Surin	Thailand	Asia	ERS2693777	GCA_963564085.1	228	40	NA	This study
DR1040	27045_8#35	27045_8#35	2017-07-20	2017	Blood	human	Surin	Thailand	Asia	ERS2693778	GCA_963564015.1	206	1	1.others	This study
DR1041	27045_8#36	27045_8#36	2017-07-21	2017	Blood	human	Surin	Thailand	Asia	ERS2693801	GCA_963564005.1	658	6	NA	This study
DR1042	27045_8#37	27045_8#37	2017-07-26	2017	Blood	human	Surin	Thailand	Asia	ERS2693802	GCA_963565095.1	306	1	1.2	This study
DR1043	27045_8#38	27045_8#38	2017-07-30	2017	Blood	human	Surin	Thailand	Asia	ERS2693803	GCA_963563925.1	58	5	NA	This study
DR1044	27045_8#39	27045_8#39	2017-07-30	2017	Blood	human	Surin	Thailand	Asia	ERS2693804	GCA_963565795.1	58	5	NA	This study
DR1045	27045_8#40	27045_8#40	2017-07-31	2017	Blood	human	Surin	Thailand	Asia	ERS2693805	GCA_963563915.1	1818	1	1.2	This study
DR1046	27045_8#41	27045_8#41	2017-08-03	2017	Blood	human	Surin	Thailand	Asia	ERS2693806	GCA_963563905.1	197	4	NA	This study
DR1047	27045_8#42	27045_8#42	2017-08-05	2017	Pus	human	Surin	Thailand	Asia	ERS2693807	GCA_963566025.1	163	50	NA	This study
DR1048	27045_8#43	27045_8#43	2017-08-05	2017	Blood	human	Surin	Thailand	Asia	ERS2693808	GCA_963563895.1	498	11	NA	This study
DR1049	27045_8#44	27045_8#44	2017-08-10	2017	Blood	human	Surin	Thailand	Asia	ERS2693809	GCA_963566095.1	70	2	2.2	This study
DR1050	34873_7#37	34873_7#37	2017-08-11	2017	Blood	human	Surin	Thailand	Asia	ERR6560195	GCA_963567605.1	531	13	NA	This study
DR1051	27045_8#45	27045_8#45	2017-08-15	2017	Blood	human	Surin	Thailand	Asia	ERS2693810	GCA_963563885.1	531	13	NA	This study
DR1052	27045_8#46	27045_8#46	2017-08-17	2017	Blood	human	Surin	Thailand	Asia	ERS2693811	GCA_963565215.1	196	8	NA	This study
DR1053	27045_8#47	27045_8#47	2017-08-17	2017	Blood	human	Surin	Thailand	Asia	ERS2693812	GCA_963563875.1	16	18	NA	This study
DR1054	27045_8#48	27045_8#48	2017-08-18	2017	Blood	human	Surin	Thailand	Asia	ERS2693813	GCA_963563545.1	831	8	NA	This study
DR1055	27045_8#49	27045_8#49	2017-08-20	2017	Blood	human	Surin	Thailand	Asia	ERS2693814	GCA_963566085.1	288	10	NA	This study
DR1056	27045_8#50	27045_8#50	2017-08-23	2017	Blood	human	Surin	Thailand	Asia	ERS2693815	GCA_963563945.1	16	18	NA	This study
DR1057	27045_8#51	27045_8#51	2017-09-02	2017	Pus	human	Surin	Thailand	Asia	ERS2693816	GCA_963563505.1	10	1	1.1	This study
DR1058	27045_8#52	27045_8#52	2017-09-03	2017	Sputum	human	Surin	Thailand	Asia	ERS2693817	GCA_963564775.1	307	1	1.3	This study
DR1059	27045_8#53	27045_8#53	2017-09-06	2017	Blood	human	Surin	Thailand	Asia	ERS2693818	GCA_963564805.1	70	2	2.2	This study
DR1060	34873_7#39	34873_7#39	2017-09-10	2017	Pus	human	Surin	Thailand	Asia	ERS4387616	GCA_963566285.1	197	4	NA	This study
DR1061	27045_8#54	27045_8#54	2017-09-11	2017	Blood	human	Surin	Thailand	Asia	ERS2693819	GCA_963563465.1	1849	2	2.others	This study
DR1062	34873_7#41	34873_7#41	2017-09-11	2017	Blood	human	Surin	Thailand	Asia	ERR6560199	GCA_963566415.1	512	2	2.4	This study
DR1063	27045_8#55	27045_8#55	2017-09-16	2017	Blood	human	Surin	Thailand	Asia	ERS2693820	GCA_963563655.1	512	2	2.4	This study
DR1064	27045_8#56	27045_8#56	2017-09-19	2017	Blood	human	Surin	Thailand	Asia	ERS2693821	GCA_963563645.1	70	2	2.2	This study
DR1065	27045_8#57	27045_8#57	2017-09-23	2017	Blood	human	Surin	Thailand	Asia	ERS2693822	GCA_963564585.1	58	5	NA	This study
DR1066	27045_8#58	27045_8#58	2017-09-23	2017	Blood	human	Surin	Thailand	Asia	ERS2693823	GCA_963565325.1	306	1	1.2	This study
DR1067	27045_8#59	27045_8#59	2017-09-25	2017	Blood	human	Surin	Thailand	Asia	ERS2693824	GCA_963564505.1	70	2	2.2	This study
DR1068	27045_8#60	27045_8#60	2017-10-02	2017	Blood	human	Surin	Thailand	Asia	ERS2693825	GCA_963565305.1	34	4	NA	This study
DR1069	34873_7#43	34873_7#43	2017-10-04	2017	Pus	human	Surin	Thailand	Asia	ERS4387618	GCA_963568185.1	183	4	NA	This study
DR1070	34873_7#45	34873_7#45	2017-10-06	2017	Pus	human	Surin	Thailand	Asia	ERR6560203	GCA_963566255.1	306	1	1.2	This study
DR1071	34956_7#68	34956_7#68	2017-10-14	2017	Blood	human	Surin	Thailand	Asia	ERS4387620	GCA_963572015.1	498	11	NA	This study
DR1072	27045_8#61	27045_8#61	2017-10-14	2017	Pus	human	Surin	Thailand	Asia	ERS2693826	GCA_963565285.1	93	30	NA	This study
DR1073	34873_7#49	34873_7#49	2017-10-16	2017	Blood	human	Surin	Thailand	Asia	ERS4387622	GCA_963566225.1	531	13	NA	This study
DR1074	34873_7#51	34873_7#51	2017-10-20	2017	Pus	human	Surin	Thailand	Asia	ERR6560209	GCA_963568385.1	491	1	1.1	This study
DR1075	34873_7#53	34873_7#53	2017-10-21	2017	Blood	human	Surin	Thailand	Asia	ERS4387652	GCA_963567405.1	178	14	NA	This study
DR1076	34873_7#56	34873_7#56	2017-10-29	2017	Blood	human	Surin	Thailand	Asia	ERR6560213	GCA_963566635.1	17	1	1.4	This study
DR1077	34873_7#58	34873_7#58	2017-10-30	2017	Blood	human	Surin	Thailand	Asia	ERS4387654	GCA_963567125.1	54	5	NA	This study
DR1078	34873_7#60	34873_7#60	2017-11-04	2017	Blood	human	Surin	Thailand	Asia	ERR6560217	GCA_963567845.1	306	1	1.2	This study
DR1079	34873_7#62	34873_7#62	2017-11-23	2017	Blood	human	Surin	Thailand	Asia	ERS4387656	GCA_963566625.1	9	1	1.1	This study
DR1080	27045_8#62	27045_8#62	2017-12-16	2017	Blood	human	Surin	Thailand	Asia	ERS2693827	GCA_963565415.1	10	1	1.1	This study
DR1081	27045_8#63	27045_8#63	2017-12-23	2017	Blood	human	Surin	Thailand	Asia	ERS2693828	GCA_963565895.1	197	4	NA	This study
DR1082	34873_7#64	34873_7#64	2017-12-23	2017	Blood	human	Surin	Thailand	Asia	ERR6560221	GCA_963568445.1	498	11	NA	This study
DR1083	34873_7#66	34873_7#66	2018-01-02	2018	Blood	human	Buriram	Thailand	Asia	ERS4387658	GCA_963567825.1	197	4	NA	This study
DR1084	27045_8#64	27045_8#64	2018-01-02	2018	Blood	human	Surin	Thailand	Asia	ERS2693829	GCA_963565405.1	70	2	2.3	This study
DR1085	27045_8#65	27045_8#65	2018-01-03	2018	Pus	human	Surin	Thailand	Asia	ERS2693830	GCA_963565395.1	176	3	3.1	This study
DR1086	34873_7#68	34873_7#68	2018-01-18	2018	Blood	human	Surin	Thailand	Asia	ERR6560225	GCA_963567935.1	228	29	NA	This study
DR1087	34873_7#69	34873_7#69	2018-01-18	2018	Blood	human	Surin	Thailand	Asia	ERS4387624	GCA_963567945.1	531	13	NA	This study
DR1088	27045_8#66	27045_8#66	2018-01-23	2018	Sputum	human	Surin	Thailand	Asia	ERS2693831	GCA_963565785.1	1109	84	NA	This study
DR1089	34873_7#71	34873_7#71	2018-01-28	2018	Blood	human	Surin	Thailand	Asia	ERR6560228	GCA_963567525.1	70	2	2.2	This study
DR1090	34873_7#73	34873_7#73	2018-02-08	2018	Blood	human	Surin	Thailand	Asia	ERS4387626	GCA_963566205.1	Novel	13	NA	This study
DR1091	34873_7#75	34873_7#75	2018-02-10	2018	Sputum	human	Surin	Thailand	Asia	ERR6560232	GCA_963567925.1	Novel	8	NA	This study
DR1092	27045_8#67	27045_8#67	2018-02-15	2018	Urine	human	Surin	Thailand	Asia	ERS2693832	GCA_963565775.1	531	13	NA	This study
DR1093	34873_7#77	34873_7#77	2018-02-20	2018	Blood	human	Surin	Thailand	Asia	ERS4387628	GCA_963567915.1	Novel	32	NA	This study
DR1094	27045_8#68	27045_8#68	2018-02-22	2018	Pus	human	Surin	Thailand	Asia	ERS2693833	GCA_963565445.1	54	5	NA	This study
DR1095	34873_7#79	34873_7#79	2018-02-26	2018	Blood	human	Surin	Thailand	Asia	ERR6560236	GCA_963568405.1	825	19	NA	This study
DR1096	34873_7#81	34873_7#81	2018-02-27	2018	Sputum	human	Surin	Thailand	Asia	ERS4387630	GCA_963567815.1	15	11	NA	This study
DR1097	34873_7#83	34873_7#83	2018-03-06	2018	Body Fluid	human	Surin	Thailand	Asia	ERR6560240	GCA_963567485.1	17	1	1.4	This study
DR1098	34873_7#85	34873_7#85	2018-03-13	2018	Blood	human	Surin	Thailand	Asia	ERS4387632	GCA_963567895.1	174	10	NA	This study
DR1099	34873_7#87	34873_7#87	2018-03-25	2018	Blood	human	Surin	Thailand	Asia	ERR6560244	GCA_963567885.1	208	12	NA	This study
DR1100	34873_7#89	34873_7#89	2018-04-05	2018	Pus	human	Surin	Thailand	Asia	ERS4387634	GCA_963567345.1	499	7	NA	This study
DR1101	34873_7#91	34873_7#91	2018-04-13	2018	Blood	human	Surin	Thailand	Asia	ERR6560248	GCA_963568145.1	1829	33	NA	This study
DR1102	34873_7#93	34873_7#93	2018-04-14	2018	Blood	human	Surin	Thailand	Asia	ERS4387636	GCA_963567065.1	206	1	1.others	This study
DR1103	34873_7#96	34873_7#96	2018-04-17	2018	Blood	human	Surin	Thailand	Asia	ERR6560253	GCA_963568425.1	831	8	NA	This study
DR1104	34873_7#98	34873_7#98	2018-04-17	2018	Blood	human	Surin	Thailand	Asia	ERS4387638	GCA_963568495.1	949	1	1.others	This study
DR1105	34873_7#100	34873_7#100	2018-04-22	2018	Blood	human	Surin	Thailand	Asia	ERR6560257	GCA_963567395.1	176	3	3.1	This study
DR1106	34873_7#102	34873_7#102	2018-05-07	2018	Blood	human	Surin	Thailand	Asia	ERS4387640	GCA_963566495.1	16	18	NA	This study
DR1107	34873_7#104	34873_7#104	2018-05-22	2018	Blood	human	Surin	Thailand	Asia	ERR6560261	GCA_963568625.1	526	1	1.others	This study
DR1108	34873_7#106	34873_7#106	2018-05-22	2018	Blood	human	Surin	Thailand	Asia	ERS4387642	GCA_963568615.1	1859	4	NA	This study
DR1109	34873_7#108	34873_7#108	2018-05-23	2018	Sputum	human	Surin	Thailand	Asia	ERR6560265	GCA_963568605.1	932	5	NA	This study
DR1110	34873_7#109	34873_7#109	2018-05-26	2018	Pus	human	Surin	Thailand	Asia	ERS4387644	GCA_963567365.1	531	13	NA	This study
DR1111	34873_7#111	34873_7#111	2018-05-27	2018	Blood	human	Surin	Thailand	Asia	ERR6560268	GCA_963567355.1	1836	9	NA	This study
DR1112	34873_7#113	34873_7#113	2018-06-01	2018	Sputum	human	Surin	Thailand	Asia	ERS4387646	GCA_963568555.1	831	8	NA	This study
DR1113	34873_7#115	34873_7#115	2018-06-01	2018	Blood	human	Surin	Thailand	Asia	ERR6560272	GCA_963567185.1	99	3	3.2	This study
DR1114	34873_7#117	34873_7#117	2018-06-03	2018	Blood	human	Surin	Thailand	Asia	ERS4387648	GCA_963566715.1	Novel	78	NA	This study
DR1115	34873_7#119	34873_7#119	2018-06-03	2018	Blood	human	Surin	Thailand	Asia	ERR6560276	GCA_963568475.1	180	19	NA	This study
DR1116	34873_7#121	34873_7#121	2018-06-08	2018	Blood	human	Surin	Thailand	Asia	ERS4387650	GCA_963566485.1	831	8	NA	This study
DR1117	34873_7#123	34873_7#123	2018-06-08	2018	Blood	human	Surin	Thailand	Asia	ERR6560280	GCA_963566145.1	220	2	2.4	This study
DR1118	34873_7#125	34873_7#125	2018-06-10	2018	Blood	human	Surin	Thailand	Asia	ERS4387660	GCA_963568565.1	307	1	1.3	This study
DR1119	34873_7#127	34873_7#127	2018-06-11	2018	Pus	human	Surin	Thailand	Asia	ERR6560284	GCA_963568105.1	708	8	NA	This study
DR1120	34873_7#129	34873_7#129	2018-06-21	2018	Blood	human	Surin	Thailand	Asia	ERS4387662	GCA_963567685.1	298	27	NA	This study
DR1121	34873_7#131	34873_7#131	2018-06-22	2018	Blood	human	Surin	Thailand	Asia	ERR6560288	GCA_963567555.1	Novel	32	NA	This study
DR1122	34873_7#133	34873_7#133	2018-06-22	2018	Body Fluid	human	Surin	Thailand	Asia	ERS4387664	GCA_963568525.1	825	19	NA	This study
DR1123	34873_7#135	34873_7#135	2018-06-22	2018	Sputum	human	Surin	Thailand	Asia	ERR6560292	GCA_963567635.1	410	8	NA	This study
DR1124	34873_7#138	34873_7#138	2018-06-29	2018	Blood	human	Surin	Thailand	Asia	ERS4387666	GCA_963568085.1	949	1	1.others	This study
DR1125	34873_7#140	34873_7#140	2018-06-29	2018	Sputum	human	Surin	Thailand	Asia	ERR6560297	GCA_963568375.1	70	2	2.2	This study
DR1126	34873_7#142	34873_7#142	2018-06-30	2018	Blood	human	Surin	Thailand	Asia	ERS4387668	GCA_963567325.1	32	2	2.others	This study
DR1127	34873_7#144	34873_7#144	2018-07-05	2018	Blood	human	Surin	Thailand	Asia	ERR6560301	GCA_963566135.1	531	13	NA	This study
DR1128	34873_7#146	34873_7#146	2018-07-05	2018	Blood	human	Surin	Thailand	Asia	ERS4387670	GCA_963566295.1	512	2	2.4	This study
DR1129	34873_7#148	34873_7#148	2018-07-08	2018	Urine	human	Surin	Thailand	Asia	ERR6560305	GCA_963566525.1	498	11	NA	This study
DR1130	34873_7#150	34873_7#150	2018-07-12	2018	Blood	human	Surin	Thailand	Asia	ERS4387672	GCA_963567645.1	531	13	NA	This study
DR1131	34873_7#151	34873_7#151	2018-07-13	2018	Blood	human	Surin	Thailand	Asia	ERR6560308	GCA_963568075.1	219	15	NA	This study
DR1132	34873_7#153	34873_7#153	2018-07-13	2018	Pus	human	Surin	Thailand	Asia	ERS4387674	GCA_963568065.1	Novel	1	1.others	This study
DR1133	34873_7#155	34873_7#155	2018-07-20	2018	Blood	human	Surin	Thailand	Asia	ERR6560312	GCA_963568045.1	206	1	1.others	This study
DR1134	34873_7#157	34873_7#157	2018-07-27	2018	Body Fluid	human	Surin	Thailand	Asia	ERS4387676	GCA_963568025.1	393	50	NA	This study
DR1135	34873_7#159	34873_7#159	2018-07-31	2018	Blood	human	Surin	Thailand	Asia	ERR6560316	GCA_963566545.1	58	5	NA	This study
DR1136	34873_7#161	34873_7#161	2018-08-02	2018	Blood	human	Surin	Thailand	Asia	ERS4387677	GCA_963568015.1	921	24	NA	This study
DR1137	34873_7#163	34873_7#163	2018-08-10	2018	Blood	human	Surin	Thailand	Asia	ERR6560320	GCA_963568125.1	206	1	1.others	This study
DR1138	34873_7#165	34873_7#165	2018-08-11	2018	Blood	human	Surin	Thailand	Asia	ERS4387680	GCA_963567295.1	70	2	2.others	This study
DR1139	34873_7#167	34873_7#167	2018-08-15	2018	Blood	human	Surin	Thailand	Asia	ERR6560324	GCA_963567275.1	498	11	NA	This study
DR1140	34873_7#169	34873_7#169	2018-08-15	2018	Sputum	human	Surin	Thailand	Asia	ERS4387682	GCA_963566195.1	176	3	3.1	This study
DR1141	34873_7#171	34873_7#171	2018-08-20	2018	Blood	human	Surin	Thailand	Asia	ERR6560327	GCA_963568315.1	306	1	1.2	This study
DR1142	34873_7#173	34873_7#173	2018-08-20	2018	Blood	human	Surin	Thailand	Asia	ERS4387684	GCA_963566155.1	498	11	NA	This study
DR1143	34873_7#175	34873_7#175	2018-08-22	2018	Blood	human	Surin	Thailand	Asia	ERR6560331	GCA_963566695.1	526	1	1.others	This study
DR1144	34873_7#177	34873_7#177	2018-08-28	2018	Blood	human	Surin	Thailand	Asia	ERS4387686	GCA_963567735.1	520	1	1.4	This study
DR1145	34873_7#180	34873_7#180	2018-09-10	2018	Blood	human	Surin	Thailand	Asia	ERR6560336	GCA_963567025.1	183	4	NA	This study
DR1146	34873_7#182	34873_7#182	2018-09-13	2018	Blood	human	Surin	Thailand	Asia	ERS4387688	GCA_963568595.1	163	15	NA	This study
DR1147	34873_7#184	34873_7#184	2018-09-16	2018	Pus	human	Surin	Thailand	Asia	ERR6560340	GCA_963567595.1	34	4	NA	This study
DR1148	34873_7#186	34873_7#186	2018-09-30	2018	Sputum	human	Sisaket	Thailand	Asia	ERS4387690	GCA_963567165.1	32	2	2.others	This study
DR1149	34873_7#188	34873_7#188	2018-10-12	2018	Pus	human	Surin	Thailand	Asia	ERR6560344	GCA_963568455.1	493	66	NA	This study
DR1150	34873_7#190	34873_7#190	2018-10-25	2018	Pus	human	Surin	Thailand	Asia	ERS4387692	GCA_963567775.1	307	1	1.3	This study
DR1151	34873_7#191	34873_7#191	2018-11-21	2018	Blood	human	Surin	Thailand	Asia	ERR6560347	GCA_963567235.1	Novel	13	NA	This study
DR1152	34957_1#1	34957_1#1	2018-11-21	2018	Blood	human	Surin	Thailand	Asia	ERS4387694	GCA_963571405.1	34	4	NA	This study
DR1153	34957_1#3	34957_1#3	2018-11-28	2018	Blood	human	Surin	Thailand	Asia	ERR6595940	GCA_963571715.1	174	10	NA	This study
DR1154	34957_1#5	34957_1#5	2018-12-01	2018	sputum	human	Surin	Thailand	Asia	ERS4387696	GCA_963571915.1	306	1	1.2	This study
DR1155	34957_1#7	34957_1#7	2018-12-02	2018	Blood	human	Surin	Thailand	Asia	ERR6595944	GCA_963571555.1	54	5	NA	This study
DR1156	34957_1#11	34957_1#11	2018-12-12	2018	Sputum	human	Surin	Thailand	Asia	ERR6595948	GCA_963571385.1	180	19	NA	This study
DR1157	34957_1#14	34957_1#14	2018-12-12	2018	Blood	human	Surin	Thailand	Asia	ERS4387704	GCA_963571865.1	70	2	2.others	This study
DR1158	34957_1#16	34957_1#16	2018-12-15	2018	Tissue	human	Surin	Thailand	Asia	ERR6595953	GCA_963571595.1	376	6	NA	This study
DR1159	34957_1#18	34957_1#18	2018-12-21	2018	Pus	human	Surin	Thailand	Asia	ERS4387706	GCA_963571395.1	Novel	1	1.others	This study
DR1160	34957_1#20	34957_1#20	2017-05-08	2017	Blood	human	Sisaket	Thailand	Asia	ERR6595957	GCA_963571235.1	Novel	75	NA	This study
DR1161	34957_1#22	34957_1#22	2017-05-12	2017	Pus	human	Sisaket	Thailand	Asia	ERS4387708	GCA_963571435.1	219	15	NA	This study
DR1162	27045_8#69	27045_8#69	2017-05-12	2017	Blood	human	Sisaket	Thailand	Asia	ERS2693834	GCA_963565435.1	206	1	1.others	This study
DR1163	27045_8#70	27045_8#70	2017-05-14	2017	Urine	human	Sisaket	Thailand	Asia	ERS2693835	GCA_963565755.1	167	3	3.1	This study
DR1164	27045_8#71	27045_8#71	2017-05-15	2017	Blood	human	Sisaket	Thailand	Asia	ERS2693836	GCA_963565905.1	34	48	NA	This study
DR1165	27045_8#72	27045_8#72	2017-05-29	2017	Sputum	human	Sisaket	Thailand	Asia	ERS2693837	GCA_963565695.1	677	41	NA	This study
DR1166	27045_8#73	27045_8#73	2017-06-02	2017	Sputum	human	Sisaket	Thailand	Asia	ERS2693838	GCA_963565685.1	33	4	NA	This study
DR1167	27045_8#74	27045_8#74	2017-06-03	2017	Blood	human	Sisaket	Thailand	Asia	ERS2693839	GCA_963565675.1	197	4	NA	This study
DR1168	27045_8#75	27045_8#75	2017-06-05	2017	Blood	human	Sisaket	Thailand	Asia	ERS2693840	GCA_963564055.1	1847	8	NA	This study
DR1169	27045_8#76	27045_8#76	2017-06-05	2017	Blood	human	Sisaket	Thailand	Asia	ERS2693841	GCA_963565645.1	219	15	NA	This study
DR1170	27045_8#77	27045_8#77	2017-06-06	2017	Pus	human	Sisaket	Thailand	Asia	ERS2693842	GCA_963564035.1	156	13	NA	This study
DR1171	34957_1#109	34957_1#109	2017-06-08	2017	Pus	human	Sisaket	Thailand	Asia	ERS2693843, ERS4387748	GCA_963571425.1	60	3	3.1	This study
DR1172	27045_8#79	27045_8#79	2017-06-09	2017	Blood	human	Sisaket	Thailand	Asia	ERS2693844	GCA_963564025.1	10	1	1.1	This study
DR1173	27045_8#80	27045_8#80	2017-06-14	2017	Blood	human	Sisaket	Thailand	Asia	ERS2693845	GCA_963564895.1	1804	67	NA	This study
DR1174	27045_8#81	27045_8#81	2017-06-16	2017	Blood	human	Sisaket	Thailand	Asia	ERS2693846	GCA_963563865.1	9	1	1.1	This study
DR1175	27045_8#82	27045_8#82	2017-06-18	2017	Blood	human	Sisaket	Thailand	Asia	ERS2693847	GCA_963563855.1	178	14	NA	This study
DR1176	27045_8#83	27045_8#83	2017-06-21	2017	Blood	human	Sisaket	Thailand	Asia	ERS2693848	GCA_963563845.1	58	5	NA	This study
DR1177	27045_8#84	27045_8#84	2017-06-25	2017	Blood	human	Sisaket	Thailand	Asia	ERS2693849	GCA_963563835.1	1796	32	NA	This study
DR1178	27045_8#85	27045_8#85	2017-06-25	2017	Blood	human	Sisaket	Thailand	Asia	ERS2693850	GCA_963564735.1	307	1	1.3	This study
DR1179	34957_1#24	34957_1#24	2017-06-30	2017	Blood	human	Sisaket	Thailand	Asia	ERR6595961	GCA_963571765.1	Novel	1	1.others	This study
DR1180	27045_8#86	27045_8#86	2017-07-02	2017	Pus	human	Sisaket	Thailand	Asia	ERS2693851	GCA_963563825.1	70	2	2.2	This study
DR1181	27045_8#87	27045_8#87	2017-07-03	2017	Blood	human	Sisaket	Thailand	Asia	ERS2693852	GCA_963564695.1	17	1	1.4	This study
DR1182	27045_8#88	27045_8#88	2017-07-08	2017	Blood	human	Sisaket	Thailand	Asia	ERS2693853	GCA_963563815.1	163	37	NA	This study
DR1183	27045_8#89	27045_8#89	2017-07-08	2017	Blood	human	Sisaket	Thailand	Asia	ERS2693854	GCA_963565855.1	219	15	NA	This study
DR1184	27045_8#90	27045_8#90	2017-07-09	2017	Blood	human	Sisaket	Thailand	Asia	ERS2693855	GCA_963565255.1	1837	9	NA	This study
DR1185	27045_8#91	27045_8#91	2017-07-15	2017	Sputum	human	Sisaket	Thailand	Asia	ERS2693856	GCA_963563795.1	54	5	NA	This study
DR1186	27045_8#92	27045_8#92	2017-07-20	2017	Blood	human	Sisaket	Thailand	Asia	ERS2693857	GCA_963563785.1	15	11	NA	This study
DR1187	27045_8#93	27045_8#93	2017-07-20	2017	Blood	human	Sisaket	Thailand	Asia	ERS2693858	GCA_963564605.1	54	5	NA	This study
DR1188	27045_8#94	27045_8#94	2017-07-25	2017	Blood	human	Sisaket	Thailand	Asia	ERS2693859	GCA_963564595.1	70	2	2.2	This study
DR1189	27035_8#27	27035_8#27	2017-07-26	2017	Blood	human	Sisaket	Thailand	Asia	ERS2693860	GCA_963562155.1	99	3	3.others	This study
DR1190	27045_8#95	27045_8#95	2017-07-26	2017	Blood	human	Sisaket	Thailand	Asia	ERS2693861	GCA_963563765.1	207	7	NA	This study
DR1191	34957_1#26	34957_1#26	2017-07-27	2017	Blood	human	Sisaket	Thailand	Asia	ERS4387710	GCA_963571585.1	180	19	NA	This study
DR1192	27045_8#96	27045_8#96	2017-07-27	2017	Blood	human	Sisaket	Thailand	Asia	ERS2693862	GCA_963565085.1	1257	21	NA	This study
DR1193	27045_8#97	27045_8#97	2017-07-28	2017	Blood	human	Sisaket	Thailand	Asia	ERS2693863	GCA_963565075.1	831	8	NA	This study
DR1194	27045_8#98	27045_8#98	2017-07-29	2017	Blood	human	Sisaket	Thailand	Asia	ERS2693864	GCA_963565065.1	1798	3	3.others	This study
DR1195	27045_8#99	27045_8#99	2017-07-30	2017	Blood	human	Sisaket	Thailand	Asia	ERS2693865	GCA_963563775.1	9	1	1.1	This study
DR1196	27045_8#100	27045_8#100	2017-08-03	2017	Blood	human	Sisaket	Thailand	Asia	ERS2693866	GCA_963563695.1	46	3	3.2	This study
DR1197	27045_8#101	27045_8#101	2017-08-04	2017	Blood	human	Sisaket	Thailand	Asia	ERS2693867	GCA_963563685.1	174	10	NA	This study
DR1198	27045_8#102	27045_8#102	2017-08-04	2017	Blood	human	Sisaket	Thailand	Asia	ERS2693868	GCA_963565205.1	309	16	NA	This study
DR1199	27045_8#103	27045_8#103	2017-08-05	2017	Blood	human	Sisaket	Thailand	Asia	ERS2693869	GCA_963565195.1	526	1	1.others	This study
DR1200	34957_1#27	34957_1#27	2017-08-06	2017	Sputum	human	Sisaket	Thailand	Asia	ERR6595964	GCA_963571755.1	174	10	NA	This study
DR1201	34957_1#29	34957_1#29	2017-08-09	2017	Blood	human	Sisaket	Thailand	Asia	ERS2693870, ERS4387711	GCA_963571875.1	526	1	1.others	This study
DR1202	34957_1#31	34957_1#31	2017-08-10	2017	Sputum	human	Sisaket	Thailand	Asia	ERR6595968	GCA_963571575.1	33	4	NA	This study
DR1203	27045_8#104	27045_8#104	2017-08-13	2017	Blood	human	Sisaket	Thailand	Asia	ERS2693871	GCA_963565185.1	1811	10	NA	This study
DR1204	27045_8#105	27045_8#105	2017-08-18	2017	Sputum	human	Sisaket	Thailand	Asia	ERS2693872	GCA_963565845.1	1109	24	NA	This study
DR1205	27045_8#106	27045_8#106	2017-08-21	2017	Blood	human	Sisaket	Thailand	Asia	ERS2693873	GCA_963564265.1	70	2	2.others	This study
DR1206	34957_1#33	34957_1#33	2017-08-29	2017	Blood	human	Sisaket	Thailand	Asia	ERS4387714	GCA_963571375.1	33	4	NA	This study
DR1207	34957_1#35	34957_1#35	2017-08-31	2017	Sputum	human	Sisaket	Thailand	Asia	ERR6595972	GCA_963571515.1	70	2	2.others	This study
DR1208	34957_1#37	34957_1#37	2017-09-05	2017	Blood	human	Sisaket	Thailand	Asia	ERS4387716	GCA_963571705.1	207	7	NA	This study
DR1209	27045_8#107	27045_8#107	2017-09-06	2017	Pus	human	Sisaket	Thailand	Asia	ERS2693874	GCA_963564245.1	50	3	3.2	This study
DR1210	27045_8#108	27045_8#108	2017-09-11	2017	Blood	human	Sisaket	Thailand	Asia	ERS2693875	GCA_963566105.1	1871	5	NA	This study
DR1211	27045_8#109	27045_8#109	2017-09-18	2017	Urine	human	Sisaket	Thailand	Asia	ERS2693876	GCA_963564255.1	201	2	2.others	This study
DR1212	27045_8#110	27045_8#110	2017-09-21	2017	Blood	human	Sisaket	Thailand	Asia	ERS2693877	GCA_963564235.1	306	1	1.2	This study
DR1213	27045_8#111	27045_8#111	2017-09-25	2017	Sputum	human	Sisaket	Thailand	Asia	ERS2693878	GCA_963564225.1	93	3	3.others	This study
DR1214	27045_8#112	27045_8#112	2017-09-29	2017	Pus	human	Sisaket	Thailand	Asia	ERS2693879	GCA_963564455.1	9	1	1.1	This study
DR1215	27045_8#113	27045_8#113	2017-10-01	2017	Pus	human	Sisaket	Thailand	Asia	ERS2693880	GCA_963564465.1	10	1	1.1	This study
DR1216	27045_8#114	27045_8#114	2017-10-01	2017	Blood	human	Sisaket	Thailand	Asia	ERS2693881	GCA_963564205.1	167	3	3.1	This study
DR1217	27045_8#115	27045_8#115	2017-10-08	2017	Blood	human	Sisaket	Thailand	Asia	ERS2693882	GCA_963564195.1	34	48	NA	This study
DR1218	27045_8#116	27045_8#116	2017-10-17	2017	Blood	human	Sisaket	Thailand	Asia	ERS2693883	GCA_963564185.1	219	15	NA	This study
DR1219	27045_8#117	27045_8#117	2017-10-17	2017	Blood	human	Sisaket	Thailand	Asia	ERS2693884	GCA_963564175.1	219	15	NA	This study
DR1220	27045_8#118	27045_8#118	2017-10-19	2017	Pus	human	Sisaket	Thailand	Asia	ERS2693885	GCA_963563485.1	54	5	NA	This study
DR1221	27045_8#119	27045_8#119	2017-10-20	2017	Blood	human	Sisaket	Thailand	Asia	ERS2693886	GCA_963564165.1	309	16	NA	This study
DR1222	27045_8#120	27045_8#120	2017-11-01	2017	Blood	human	Sisaket	Thailand	Asia	ERS2693887	GCA_963564155.1	203	6	NA	This study
DR1223	27045_8#121	27045_8#121	2017-11-13	2017	Blood	human	Sisaket	Thailand	Asia	ERS2693888	GCA_963566035.1	208	12	NA	This study
DR1224	27045_8#122	27045_8#122	2017-11-19	2017	Body Fluid	human	Sisaket	Thailand	Asia	ERS2693889	GCA_963564145.1	309	16	NA	This study
DR1225	27045_8#123	27045_8#123	2017-11-20	2017	Blood	human	Sisaket	Thailand	Asia	ERS2693890	GCA_963565805.1	34	4	NA	This study
DR1226	27045_8#124	27045_8#124	2017-11-21	2017	Blood	human	Sisaket	Thailand	Asia	ERS2693891	GCA_963564135.1	54	5	NA	This study
DR1227	27045_8#125	27045_8#125	2017-11-24	2017	Sputum	human	Sisaket	Thailand	Asia	ERS2693892	GCA_963564485.1	70	2	2.others	This study
DR1228	27045_8#126	27045_8#126	2017-12-23	2017	Blood	human	Sisaket	Thailand	Asia	ERS2693893	GCA_963564475.1	197	4	NA	This study
DR1229	27045_8#127	27045_8#127	2018-01-11	2018	Pus	human	Sisaket	Thailand	Asia	ERS2693894	GCA_963564125.1	10	1	1.1	This study
DR1230	27045_8#128	27045_8#128	2018-01-23	2018	Blood	human	Sisaket	Thailand	Asia	ERS2693895	GCA_963564115.1	832	25	NA	This study
DR1231	27045_8#129	27045_8#129	2018-02-07	2018	Blood	human	Sisaket	Thailand	Asia	ERS2693896	GCA_963564445.1	17	1	1.4	This study
DR1232	27045_8#130	27045_8#130	2018-02-09	2018	Blood	human	Sisaket	Thailand	Asia	ERS2693897	GCA_963564435.1	1842	86	NA	This study
DR1233	27045_8#131	27045_8#131	2018-02-26	2018	Blood	human	Sisaket	Thailand	Asia	ERS2693898	GCA_963563495.1	180	19	NA	This study
DR1234	27045_8#132	27045_8#132	2018-03-15	2018	Blood	human	Sisaket	Thailand	Asia	ERS2693899	GCA_963563515.1	34	4	NA	This study
DR1235	27045_8#133	27045_8#133	2018-03-16	2018	Body Fluid	human	Sisaket	Thailand	Asia	ERS2693900	GCA_963564325.1	183	4	NA	This study
DR1236	34957_1#39	34957_1#39	2018-05-14	2018	Blood	human	Sisaket	Thailand	Asia	ERR6595976	GCA_963571855.1	10	1	1.1	This study
DR1237	34957_1#41	34957_1#41	2018-05-22	2018	Blood	human	Sisaket	Thailand	Asia	ERS4387718	GCA_963571195.1	392	23	NA	This study
DR1238	34957_1#43	34957_1#43	2018-06-11	2018	Blood	human	Sisaket	Thailand	Asia	ERR6595980	GCA_963571695.1	167	3	3.1	This study
DR1239	34957_1#45	34957_1#45	2018-06-11	2018	Blood	human	Sisaket	Thailand	Asia	ERS4387720	GCA_963571745.1	211	38	NA	This study
DR1240	34957_1#47	34957_1#47	2018-06-25	2018	Tissue	human	Sisaket	Thailand	Asia	ERR6595984	GCA_963571845.1	205	13	NA	This study
DR1241	34957_1#49	34957_1#49	2018-06-26	2018	Pus	human	Sisaket	Thailand	Asia	ERS4387722	GCA_963571685.1	Novel	69	NA	This study
DR1242	34957_1#51	34957_1#51	2018-06-27	2018	Blood	human	Sisaket	Thailand	Asia	ERR6595988	GCA_963571355.1	300	29	NA	This study
DR1243	34957_1#53	34957_1#53	2018-07-18	2018	Blood	human	Sisaket	Thailand	Asia	ERS4387724	GCA_963571905.1	70	2	2.others	This study
DR1244	34957_1#56	34957_1#56	2018-07-20	2018	Pus	human	Sisaket	Thailand	Asia	ERR6595993	GCA_963571895.1	527	3	3.2	This study
DR1245	34957_1#58	34957_1#58	2018-07-22	2018	Blood	human	Sisaket	Thailand	Asia	ERS4387726	GCA_963571365.1	70	2	2.others	This study
DR1246	34957_1#60	34957_1#60	2018-08-02	2018	Blood	human	Sisaket	Thailand	Asia	ERR6595997	GCA_963571505.1	220	2	2.others	This study
DR1247	34957_1#62	34957_1#62	2018-08-06	2018	Blood	human	Sisaket	Thailand	Asia	ERS4387728	GCA_963571495.1	220	2	2.others	This study
DR1248	34957_1#64	34957_1#64	2018-08-08	2018	Sputum	human	Sisaket	Thailand	Asia	ERR6596001	GCA_963571815.1	70	2	2.2	This study
DR1249	34957_1#66	34957_1#66	2018-08-08	2018	Blood	human	Sisaket	Thailand	Asia	ERS4387730	GCA_963571335.1	197	4	NA	This study
DR1250	34957_1#68	34957_1#68	2018-08-09	2018	Blood	human	Buriram	Thailand	Asia	ERR6596005	GCA_963571345.1	58	5	NA	This study
DR1251	34957_1#69	34957_1#69	2018-08-09	2018	Pus	human	Sisaket	Thailand	Asia	ERS4387732	GCA_963571675.1	512	2	2.4	This study
DR1252	34957_1#71	34957_1#71	2018-08-14	2018	Blood	human	Sisaket	Thailand	Asia	ERR6596008	GCA_963571565.1	50	15	NA	This study
DR1253	34957_1#73	34957_1#73	2018-08-31	2018	Blood	human	Sisaket	Thailand	Asia	ERS4387734	GCA_963571885.1	309	16	NA	This study
DR1254	34957_1#75	34957_1#75	2018-09-04	2018	Blood	human	Sisaket	Thailand	Asia	ERS4387700	GCA_963571525.1	Novel	74	NA	This study
DR1255	34957_1#77	34957_1#77	2018-09-11	2018	Blood	human	Sisaket	Thailand	Asia	ERR6596014	GCA_963571545.1	167	3	3.1	This study
DR1256	34957_1#79	34957_1#79	2018-09-17	2018	Pus	human	Sisaket	Thailand	Asia	ERS4387702	GCA_963571775.1	201	2	2.others	This study
DR1257	34957_1#81	34957_1#81	2018-09-24	2018	Blood	human	Sisaket	Thailand	Asia	ERR6596018	GCA_963572115.1	520	1	1.others	This study
DR1258	34957_1#83	34957_1#83	2018-09-26	2018	Pus	human	Sisaket	Thailand	Asia	ERR6596020	GCA_963571785.1	304	5	NA	This study
DR1259	34957_1#85	34957_1#85	2018-09-29	2018	Blood	human	Sisaket	Thailand	Asia	ERS4387736	GCA_963571225.1	70	2	2.others	This study
DR1260	34957_1#87	34957_1#87	2018-10-05	2018	Blood	human	Sisaket	Thailand	Asia	ERR6596024	GCA_963571655.1	930	14	NA	This study
DR1261	34957_1#89	34957_1#89	2018-10-29	2018	Pus	human	Sisaket	Thailand	Asia	ERS4387738	GCA_963571215.1	54	5	NA	This study
DR1262	34957_1#91	34957_1#91	2018-11-12	2018	Blood	human	Sisaket	Thailand	Asia	ERR6596028	GCA_963571205.1	Novel	45	NA	This study
DR1263	34957_1#93	34957_1#93	2018-11-16	2018	blood	human	Sisaket	Thailand	Asia	ERS4387740	GCA_963571825.1	54	5	NA	This study
DR1264	34957_1#96	34957_1#96	2018-11-18	2018	blood	human	Sisaket	Thailand	Asia	ERR6596033	GCA_963571835.1	84	2	2.1	This study
DR1265	34957_1#98	34957_1#98	2018-12-17	2018	Blood	human	Sisaket	Thailand	Asia	ERS4387742	GCA_963571535.1	306	1	1.2	This study
K96243	BX571965	BX571965	NA	1996	NA	Human	Khon Kaen	Thailand	Asia	NA	BX571965,BX571966	10	1	1.1	Holden et al 2004. Proc. Natl. Acad. Sci. U.S.A. 2004
NA	10156_5#31	10156_5#31	2010-10-26	2010	NA	Environment	Ubon	Thailand	Asia	ERR339219	GCA_900594495.2	354	43	NA	Chewapreecha et al. Communications biology 2019
NA	10156_5#41	10156_5#41	2010-09-16	2010	NA	Environment	Ubon	Thailand	Asia	ERR339229	GCA_900594595.2	176	3	3.1	Chewapreecha et al. Communications biology 2019
NA	10156_5#51	10156_5#51	2010-10-27	2010	NA	Environment	Ubon	Thailand	Asia	ERR339239	GCA_900594665.2	54	5	NA	Chewapreecha et al. Communications biology 2019
NA	10156_5#52	10156_5#52	2010-09-30	2010	NA	Environment	Ubon	Thailand	Asia	ERR339240	GCA_900594675.2	48	3	3.others	Chewapreecha et al. Communications biology 2019
NA	10156_6#12	10156_6#12	2010-11-02	2010	NA	Environment	Ubon	Thailand	Asia	ERR339260	GCA_900594875.2	174	10	NA	Chewapreecha et al. Communications biology 2019
NA	10156_6#2	10156_6#2	2010-09-14	2010	NA	Environment	Ubon	Thailand	Asia	ERR339250	GCA_900594775.2	305	4	NA	Chewapreecha et al. Communications biology 2019
NA	10156_6#22	10156_6#22	2010-11-17	2010	NA	Environment	Ubon	Thailand	Asia	ERR339270	GCA_900594985.2	220	2	2.4	Chewapreecha et al. Communications biology 2019
NA	10156_6#32	10156_6#32	2010-10-26	2010	NA	Environment	Ubon	Thailand	Asia	ERR339280	GCA_900595085.2	926	64	NA	Chewapreecha et al. Communications biology 2019
NA	10156_6#42	10156_6#42	2010-10-27	2010	NA	Environment	Ubon	Thailand	Asia	ERR339290	GCA_900595195.2	48	3	3.others	Chewapreecha et al. Communications biology 2019
NA	10156_6#52	10156_6#52	2011-06-27	2011	NA	Environment	Ubon	Thailand	Asia	ERR339300	GCA_900595295.2	68	2	2.others	Chewapreecha et al. Communications biology 2019
NA	10156_7#13	10156_7#13	2011-10-27	2011	NA	Environment	Ubon	Thailand	Asia	ERR339321	GCA_900596595.2	218	36	NA	Chewapreecha et al. Communications biology 2019
NA	10156_7#2	10156_7#2	2011-10-19	2011	NA	Environment	Ubon	Thailand	Asia	ERR339310	GCA_900596505.2	154	42	NA	Chewapreecha et al. Communications biology 2019
NA	10156_7#22	10156_7#22	2011-12-15	2011	NA	Environment	Ubon	Thailand	Asia	ERR339330	GCA_900596705.2	197	4	NA	Chewapreecha et al. Communications biology 2019
NA	10156_7#32	10156_7#32	2012-01-05	2012	NA	Environment	Ubon	Thailand	Asia	ERR339340	GCA_900596765.2	48	3	3.others	Chewapreecha et al. Communications biology 2019
NA	10156_7#42	10156_7#42	2012-01-05	2012	NA	Environment	Ubon	Thailand	Asia	ERR339350	GCA_900596855.2	48	3	3.others	Chewapreecha et al. Communications biology 2019
NA	10156_7#52	10156_7#52	2010-10-07	2010	NA	Environment	Ubon	Thailand	Asia	ERR339360	GCA_900596925.2	705	6	NA	Chewapreecha et al. Communications biology 2019
NA	10156_7#58	10156_7#58	2011-06-26	2011	NA	Environment	Ubon	Thailand	Asia	ERR339366	GCA_900597045.2	705	6	NA	Chewapreecha et al. Communications biology 2019
NA	10156_8#18	10156_8#18	2011-03-15	2011	NA	Environment	Ubon	Thailand	Asia	ERR339386	GCA_900597175.2	1820	3	3.others	Chewapreecha et al. Communications biology 2019
NA	10156_8#28	10156_8#28	2011-06-15	2011	NA	Environment	Ubon	Thailand	Asia	ERR339396	GCA_900597285.2	58	5	NA	Chewapreecha et al. Communications biology 2019
NA	10156_8#29	10156_8#29	2011-07-21	2011	NA	Environment	Ubon	Thailand	Asia	ERR339397	GCA_900597335.2	176	3	3.1	Chewapreecha et al. Communications biology 2019
NA	10156_8#39	10156_8#39	2011-09-13	2011	NA	Environment	Ubon	Thailand	Asia	ERR339407	GCA_900597385.2	298	27	NA	Chewapreecha et al. Communications biology 2019
NA	10156_8#49	10156_8#49	2011-11-26	2011	NA	Environment	Ubon	Thailand	Asia	ERR339417	GCA_900597485.2	197	4	NA	Chewapreecha et al. Communications biology 2019
NA	10156_8#59	10156_8#59	2011-11-17	2011	NA	Environment	Ubon	Thailand	Asia	ERR339427	GCA_900597565.2	70	2	2.others	Chewapreecha et al. Communications biology 2019
NA	10156_8#8	10156_8#8	2011-02-23	2011	NA	Environment	Ubon	Thailand	Asia	ERR339376	GCA_900597065.2	1801	23	NA	Chewapreecha et al. Communications biology 2019
NA	10208_7#19	10208_7#19	2010-09-01	2010	NA	Environment	Ubon	Thailand	Asia	ERR341135	GCA_900597785.2	32	2	2.others	Chewapreecha et al. Communications biology 2019
NA	10208_7#29	10208_7#29	2010-09-30	2010	NA	Environment	Ubon	Thailand	Asia	ERR341145	GCA_900597865.2	52	4	NA	Chewapreecha et al. Communications biology 2019
NA	10208_7#39	10208_7#39	2010-11-18	2010	NA	Environment	Ubon	Thailand	Asia	ERR341155	GCA_900597995.2	Novel	36	NA	Chewapreecha et al. Communications biology 2019
NA	10208_7#49	10208_7#49	2011-06-27	2011	NA	Environment	Ubon	Thailand	Asia	ERR341165	GCA_900598125.2	Novel	55	NA	Chewapreecha et al. Communications biology 2019
NA	10208_7#59	10208_7#59	2011-03-15	2011	NA	Environment	Ubon	Thailand	Asia	ERR341175	GCA_900598185.2	54	5	NA	Chewapreecha et al. Communications biology 2019
NA	10208_7#9	10208_7#9	2011-11-23	2011	NA	Environment	Ubon	Thailand	Asia	ERR341125	GCA_900597675.2	156	57	NA	Chewapreecha et al. Communications biology 2019
NA	10208_8#11	10208_8#11	2011-07-29	2011	NA	Environment	Ubon	Thailand	Asia	ERR341187	GCA_900598295.2	54	5	NA	Chewapreecha et al. Communications biology 2019
NA	10208_8#21	10208_8#21	2011-10-04	2011	NA	Environment	Ubon	Thailand	Asia	ERR341197	GCA_900598385.2	677	41	NA	Chewapreecha et al. Communications biology 2019
NA	10208_8#31	10208_8#31	2011-09-20	2011	NA	Environment	Ubon	Thailand	Asia	ERR341207	GCA_900598495.2	313	21	NA	Chewapreecha et al. Communications biology 2019
NA	10208_8#42	10208_8#42	2011-11-24	2011	NA	Environment	Ubon	Thailand	Asia	ERR341218	GCA_900598595.2	163	5	NA	Chewapreecha et al. Communications biology 2019
NA	10208_8#51	10208_8#51	2011-12-07	2011	NA	Environment	Ubon	Thailand	Asia	ERR341227	GCA_900598705.2	70	2	2.others	Chewapreecha et al. Communications biology 2019
NA	10208_8#9	10208_8#9	2011-02-25	2011	NA	Environment	Ubon	Thailand	Asia	ERR341185	GCA_900598305.2	163	15	NA	Chewapreecha et al. Communications biology 2019
NA	10250_7#12	10250_7#12	2011-08-24	2011	NA	Environment	Ubon	Thailand	Asia	ERR343806	GCA_900596065.2	206	1	1.others	Chewapreecha et al. Communications biology 2019
NA	10250_7#2	10250_7#2	2011-10-19	2011	NA	Environment	Ubon	Thailand	Asia	ERR343796	GCA_900595965.2	54	5	NA	Chewapreecha et al. Communications biology 2019
NA	10250_7#25	10250_7#25	2011-09-01	2011	NA	Environment	Ubon	Thailand	Asia	ERR343818	GCA_900596175.2	176	3	3.1	Chewapreecha et al. Communications biology 2019
NA	10250_7#32	10250_7#32	2011-09-22	2011	NA	Environment	Ubon	Thailand	Asia	ERR343825	GCA_900596185.2	17	58	NA	Chewapreecha et al. Communications biology 2019
NA	10250_7#42	10250_7#42	2011-11-02	2011	NA	Environment	Ubon	Thailand	Asia	ERR343835	GCA_900596305.2	9	1	1.1	Chewapreecha et al. Communications biology 2019
NA	10250_7#52	10250_7#52	2011-09-28	2011	NA	Environment	Ubon	Thailand	Asia	ERR343845	GCA_900596395.2	70	2	2.others	Chewapreecha et al. Communications biology 2019
NA	10395_4#12	10395_4#12	2011-02-23	2011	NA	Environment	Ubon	Thailand	Asia	ERR352187	GCA_900595475.2	42	56	NA	Chewapreecha et al. Communications biology 2019
NA	10395_4#2	10395_4#2	2011-03-02	2011	NA	Environment	Ubon	Thailand	Asia	ERR352177	GCA_900595385.2	60	3	3.1	Chewapreecha et al. Communications biology 2019
NA	10395_4#22	10395_4#22	2011-03-30	2011	NA	Environment	Ubon	Thailand	Asia	ERR352197	GCA_900595585.2	168	44	NA	Chewapreecha et al. Communications biology 2019
NA	10395_4#32	10395_4#32	2011-06-28	2011	NA	Environment	Ubon	Thailand	Asia	ERR352207	GCA_900595655.2	58	5	NA	Chewapreecha et al. Communications biology 2019
NA	10395_4#42	10395_4#42	2011-07-29	2011	NA	Environment	Ubon	Thailand	Asia	ERR352217	GCA_900595795.2	58	5	NA	Chewapreecha et al. Communications biology 2019
NA	10395_4#52	10395_4#52	2011-08-30	2011	NA	Environment	Ubon	Thailand	Asia	ERR352227	GCA_900595895.2	218	36	NA	Chewapreecha et al. Communications biology 2019
NA	6998_1#16	6998_1#16	NA	1997	NA	Human	NA	Malaysia	Asia	ERR069579	GCA_001212405.2	2528	6	NA	Nandi et al Genome Research 2015
NA	6998_1#17	6998_1#17	NA	1997	NA	Human	NA	Malaysia	Asia	ERR069580	GCA_001207785.2	84	2	2.1	Nandi et al Genome Research 2015
NA	6998_1#18	6998_1#18	NA	1997	NA	Human	NA	Malaysia	Asia	ERR069581	GCA_001212705.2	46	3	3.2	Nandi et al Genome Research 2015
NA	6998_1#19	6998_1#19	NA	1997	NA	Human	NA	Malaysia	Asia	ERR069582	GCA_001326935.2	46	3	3.2	Nandi et al Genome Research 2015
NA	6998_1#20	6998_1#20	NA	1997	NA	Human	NA	Malaysia	Asia	ERR069583	GCA_001326955.2	84	2	2.1	Nandi et al Genome Research 2015
NA	6998_1#22	6998_1#22	NA	1997	NA	Human	NA	Malaysia	Asia	ERR069585	GCA_001327135.2	414	6	NA	Nandi et al Genome Research 2015
NA	7910_5#25	7910_5#25	NA	1997	NA	Human	NA	Malaysia	Asia	ERR160907	GCA_001320065.2	169	6	NA	Nandi et al Genome Research 2015
NA	7910_7#10	7910_7#10	NA	2000	NA	Environment	NA	Singapore	Asia	ERR160925	GCA_001209325.2	423	2	2.1	Nandi et al Genome Research 2015
NA	7910_7#12	7910_7#12	NA	2000	NA	Environment	NA	Singapore	Asia	ERR160927	GCA_001327375.2	423	2	2.1	Nandi et al Genome Research 2015
NA	7910_7#13	7910_7#13	NA	2000	NA	Environment	NA	Thailand	Asia	ERR160928	GCA_001327495.2	300	1	1.others	Nandi et al Genome Research 2015
NA	7910_7#16	7910_7#16	NA	2000	NA	Environment	NA	Singapore	Asia	ERR160931	GCA_001197355.2	423	2	2.1	Nandi et al Genome Research 2015
NA	7910_7#2	7910_7#2	NA	1997	NA	Animal	NA	Malaysia	Asia	ERR160917	GCA_001209045.2	51	6	NA	Nandi et al Genome Research 2015
NA	7910_7#21	7910_7#21	NA	NA	NA	Environment	NA	Thailand	Asia	ERR160936	GCA_001327555.2	163	5	NA	Nandi et al Genome Research 2015
NA	7910_7#31	7910_7#31	NA	NA	NA	Environment	NA	Thailand	Asia	ERR160946	GCA_001195065.2	13	73	NA	Nandi et al Genome Research 2015
NA	7910_7#33	7910_7#33	NA	NA	NA	Environment	NA	Thailand	Asia	ERR160948	GCA_001327435.2	767	4	NA	Nandi et al Genome Research 2015
NA	7910_7#6	7910_7#6	NA	2000	NA	Environment	NA	Singapore	Asia	ERR160921	GCA_001327475.2	423	2	2.1	Nandi et al Genome Research 2015
NA	7910_7#7	7910_7#7	NA	2000	NA	Environment	NA	Singapore	Asia	ERR160922	GCA_001198755.2	423	2	2.1	Nandi et al Genome Research 2015
NA	7910_7#9	7910_7#9	NA	1997	NA	Animal	NA	Malaysia	Asia	ERR160924	GCA_001327455.2	51	6	NA	Nandi et al Genome Research 2015
NA	7915_5#25	7915_5#25	NA	2000	NA	Environment	NA	Singapore	Asia	ERR156324	GCA_001327215.2	51	6	NA	Nandi et al Genome Research 2015
NA	7915_5#26	7915_5#26	NA	1996	NA	Environment	NA	Singapore	Asia	ERR156325	GCA_001327055.2	51	6	NA	Nandi et al Genome Research 2015
NA	7915_5#27	7915_5#27	NA	2000	NA	Environment	NA	Singapore	Asia	ERR156326	GCA_001327235.2	51	6	NA	Nandi et al Genome Research 2015
NA	7915_5#28	7915_5#28	NA	1996	NA	Environment	NA	Singapore	Asia	ERR156327	GCA_001327295.2	51	6	NA	Nandi et al Genome Research 2015
NA	7915_5#30	7915_5#30	NA	1996	NA	Environment	NA	Singapore	Asia	ERR156329	GCA_001327255.2	51	6	NA	Nandi et al Genome Research 2015
NA	7915_5#32	7915_5#32	NA	1996	NA	Environment	NA	Singapore	Asia	ERR156331	GCA_001327335.2	51	6	NA	Nandi et al Genome Research 2015
NA	7915_5#33	7915_5#33	NA	1996	NA	Environment	NA	Singapore	Asia	ERR156332	GCA_001327355.2	51	6	NA	Nandi et al Genome Research 2015
NA	7915_5#7	7915_5#7	NA	2002	NA	Human	NA	Malaysia	Asia	ERR156306	GCA_001327035.2	1057	5	NA	Nandi et al Genome Research 2015
NA	SRR11097772	SRR11097772	NA	2016	NA	Environment	Paksan	Lao	Asia	SRR11097772	NA	1852	7	NA	Liechti et al. Microbiol Resour Announc. 2021
NA	SRR11097773	SRR11097773	NA	2016	NA	Environment	Bolikhamsai	Lao	Asia	SRR11097773	NA	1801	35	NA	Liechti et al. Microbiol Resour Announc. 2021
NA	SRR11097774	SRR11097774	NA	2016	NA	Environment	Khammouane	Lao	Asia	SRR11097774	NA	1815	35	NA	Liechti et al. Microbiol Resour Announc. 2021
NA	SRR11097775	SRR11097775	NA	2016	NA	Environment	Khammouane	Lao	Asia	SRR11097775	NA	1801	54	NA	Liechti et al. Microbiol Resour Announc. 2021
NA	SRR11097776	SRR11097776	NA	2016	NA	Environment	Savannakhet	Lao	Asia	SRR11097776	NA	1815	54	NA	Liechti et al. Microbiol Resour Announc. 2021
NA	SRR11097777	SRR11097777	NA	2016	NA	Environment	Savannakhet	Lao	Asia	SRR11097777	NA	1801	35	NA	Liechti et al. Microbiol Resour Announc. 2021
NA	SRR11097778	SRR11097778	NA	2016	NA	Environment	Salavan	Lao	Asia	SRR11097778	NA	1787	35	NA	Liechti et al. Microbiol Resour Announc. 2021
NA	SRR11097779	SRR11097779	NA	2016	NA	Environment	Vientiane	Lao	Asia	SRR11097779	NA	1869	16	NA	Liechti et al. Microbiol Resour Announc. 2021
NA	SRR11097780	SRR11097780	NA	2016	NA	Environment	Vientiane	Lao	Asia	SRR11097780	NA	1869	16	NA	Liechti et al. Microbiol Resour Announc. 2021
NA	SRR11097781	SRR11097781	NA	2016	NA	Environment	Vientiane	Lao	Asia	SRR11097781	NA	1852	7	NA	Liechti et al. Microbiol Resour Announc. 2021
NA	SRR11097782	SRR11097782	NA	2016	NA	Environment	Vientiane	Lao	Asia	SRR11097782	NA	1852	7	NA	Liechti et al. Microbiol Resour Announc. 2021
NA	SRR11097783	SRR11097783	NA	2016	NA	Environment	Vientiane	Lao	Asia	SRR11097783	NA	54	5	NA	Liechti et al. Microbiol Resour Announc. 2021
NA	SRR11097784	SRR11097784	NA	2016	NA	Environment	Bolikhamsai	Lao	Asia	SRR11097784	NA	54	5	NA	Liechti et al. Microbiol Resour Announc. 2021
NA	SRR11097785	SRR11097785	NA	2016	NA	Environment	Salavan	Lao	Asia	SRR11097785	NA	1801	53	NA	Liechti et al. Microbiol Resour Announc. 2021
NA	SRR11097786	SRR11097786	NA	2016	NA	Environment	Pakse	Lao	Asia	SRR11097786	NA	1787	53	NA	Liechti et al. Microbiol Resour Announc. 2021
NA	SRR12527864	SRR12527864	June to July 2018	2018	NA	Environment	Vientiane	Lao	Asia	SRR12527864	NA	535	4	NA	Rachlin et al. Appl Environ Microbiol. 2020
NA	SRR12527865	SRR12527865	June to July 2018	2018	NA	Environment	Vientiane	Lao	Asia	SRR12527865	NA	507	2	2.others	Rachlin et al. Appl Environ Microbiol. 2020
NA	SRR12527866	SRR12527866	June to July 2018	2018	NA	Environment	Vientiane	Lao	Asia	SRR12527866	NA	507	2	2.others	Rachlin et al. Appl Environ Microbiol. 2020
NA	SRR12527867	SRR12527867	June to July 2018	2018	NA	Environment	Vientiane	Lao	Asia	SRR12527867	NA	507	2	2.others	Rachlin et al. Appl Environ Microbiol. 2020
NA	SRR12527868	SRR12527868	June to July 2018	2018	NA	Environment	Vientiane	Lao	Asia	SRR12527868	NA	507	2	2.others	Rachlin et al. Appl Environ Microbiol. 2020
NA	SRR12527869	SRR12527869	June to July 2018	2018	NA	Environment	Vientiane	Lao	Asia	SRR12527869	NA	654	2	2.others	Rachlin et al. Appl Environ Microbiol. 2020
NA	SRR12527870	SRR12527870	June to July 2018	2018	NA	Environment	Vientiane	Lao	Asia	SRR12527870	NA	70	2	2.4	Rachlin et al. Appl Environ Microbiol. 2020
NA	SRR12527871	SRR12527871	June to July 2018	2018	NA	Environment	Vientiane	Lao	Asia	SRR12527871	NA	507	2	2.others	Rachlin et al. Appl Environ Microbiol. 2020
NA	SRR12527872	SRR12527872	June to July 2018	2018	NA	Environment	Vientiane	Lao	Asia	SRR12527872	NA	507	2	2.others	Rachlin et al. Appl Environ Microbiol. 2020
NA	SRR12527873	SRR12527873	June to July 2018	2018	NA	Environment	Vientiane	Lao	Asia	SRR12527873	NA	507	2	2.others	Rachlin et al. Appl Environ Microbiol. 2020
NA	SRR12527874	SRR12527874	June to July 2018	2018	NA	Environment	Vientiane	Lao	Asia	SRR12527874	NA	507	2	2.others	Rachlin et al. Appl Environ Microbiol. 2020
NA	SRR12527875	SRR12527875	June to July 2018	2018	NA	Environment	Vientiane	Lao	Asia	SRR12527875	NA	1792	6	NA	Rachlin et al. Appl Environ Microbiol. 2020
NA	SRR12527876	SRR12527876	June to July 2018	2018	NA	Environment	Vientiane	Lao	Asia	SRR12527876	NA	70	2	2.4	Rachlin et al. Appl Environ Microbiol. 2020
NA	SRR12527877	SRR12527877	June to July 2018	2018	NA	Environment	Vientiane	Lao	Asia	SRR12527877	NA	368	6	NA	Rachlin et al. Appl Environ Microbiol. 2020
NA	SRR12527878	SRR12527878	June to July 2018	2018	NA	Environment	Vientiane	Lao	Asia	SRR12527878	NA	368	6	NA	Rachlin et al. Appl Environ Microbiol. 2020
NA	SRR12527879	SRR12527879	June to July 2018	2018	NA	Environment	Vientiane	Lao	Asia	SRR12527879	NA	203	6	NA	Rachlin et al. Appl Environ Microbiol. 2020
NA	SRR12527880	SRR12527880	June to July 2018	2018	NA	Environment	Vientiane	Lao	Asia	SRR12527880	NA	376	6	NA	Rachlin et al. Appl Environ Microbiol. 2020
NA	SRR12527881	SRR12527881	June to July 2018	2018	NA	Environment	Vientiane	Lao	Asia	SRR12527881	NA	376	6	NA	Rachlin et al. Appl Environ Microbiol. 2020
NA	SRR12527882	SRR12527882	June to July 2018	2018	NA	Environment	Vientiane	Lao	Asia	SRR12527882	NA	376	6	NA	Rachlin et al. Appl Environ Microbiol. 2020
NA	SRR12527883	SRR12527883	June to July 2018	2018	NA	Environment	Vientiane	Lao	Asia	SRR12527883	NA	203	6	NA	Rachlin et al. Appl Environ Microbiol. 2020
NA	SRR12527884	SRR12527884	June to July 2018	2018	NA	Environment	Vientiane	Lao	Asia	SRR12527884	NA	507	2	2.others	Rachlin et al. Appl Environ Microbiol. 2020
NA	SRR12527885	SRR12527885	June to July 2018	2018	NA	Environment	Vientiane	Lao	Asia	SRR12527885	NA	52	4	NA	Rachlin et al. Appl Environ Microbiol. 2020
NA	SRR12527886	SRR12527886	June to July 2018	2018	NA	Environment	Vientiane	Lao	Asia	SRR12527886	NA	46	3	3.2	Rachlin et al. Appl Environ Microbiol. 2020
NA	SRR12527887	SRR12527887	June to July 2018	2018	NA	Environment	Vientiane	Lao	Asia	SRR12527887	NA	507	2	2.others	Rachlin et al. Appl Environ Microbiol. 2020
NA	SRR12527888	SRR12527888	June to July 2018	2018	NA	Environment	Vientiane	Lao	Asia	SRR12527888	NA	507	2	2.others	Rachlin et al. Appl Environ Microbiol. 2020
NA	SRR12983327	SRR12983327	NA	2018	NA	Environment	Paukkhaung township, Bago region	Myanmar	Asia	SRR12983327	NA	1753	31	NA	Webb et al. Sci Rep 2020
NA	SRR12983328	SRR12983328	NA	2018	NA	Environment	Kyikemaraw township, Mon state	Myanmar	Asia	SRR12983328	NA	1752	72	NA	Webb et al. Sci Rep 2020
NA	SRR12983336	SRR12983336	NA	2018	NA	Environment	Magway township, Magway region	Myanmar	Asia	SRR12983336	NA	1765	71	NA	Webb et al. Sci Rep 2020
NA	SRR12983337	SRR12983337	NA	2018	NA	Environment	Magway township, Magway region	Myanmar	Asia	SRR12983337	NA	1770	70	NA	Webb et al. Sci Rep 2020
NA	SRR12983338	SRR12983338	NA	2018	NA	Environment	Shwe Taung township, Bago region	Myanmar	Asia	SRR12983338	NA	1753	31	NA	Webb et al. Sci Rep 2020
NA	SRR12983339	SRR12983339	NA	2018	NA	Environment	Shwe Taung township, Bago region	Myanmar	Asia	SRR12983339	NA	1753	31	NA	Webb et al. Sci Rep 2020
NA	SRR12983340	SRR12983340	NA	2018	NA	Environment	Paukkhaung township, Bago region	Myanmar	Asia	SRR12983340	NA	1753	31	NA	Webb et al. Sci Rep 2020
NA	UKMD286	UKMD286	NA	1986	NA	Human	NA	Malaysia	Asia	ERS3410625	GCA_902141795.1	289	2	2.1	Ghazali et al Microbiol Spectr. 2021
NA	UKMH10	UKMH10	NA	1995	NA	Human	NA	Malaysia	Asia	ERS3410626	NZ_LR595892.1; NZ_LR595893.1	46	3	3.2	Ghazali et al Microbiol Spectr. 2021
NA	UKMPMC2000	UKMPMC2000	NA	2000	NA	Human	NA	Malaysia	Asia	ERS3410624	NA	84	2	2.1	Ghazali et al Microbiol Spectr. 2021
NA	UKMR15	UKMR15	NA	2005	NA	Human	NA	Malaysia	Asia	ERS3410623	NA	289	2	2.1	Ghazali et al Microbiol Spectr. 2021
MSHR5619*	9554_8#8	9554_8#8	NA	2011	NA	NA	NA	Australia	Australasia	ERR298346	GCA_963571805.1	999	NA	NA	Chewapreecha et al. Nat Microbiol 2017
*Australian strain used to root the phylogeny
