# Supplementary material for: Genetic diversity, determinants, and dissemination of Burkholderia pseudomallei lineages implicated in melioidosis in Northeast Thailand
Source: Nat Commun. 2024 Jul 7;15:5699. doi: 10.1038/s41467-024-50067-9 (PMC11228029; doi:10.1038/s41467-024-50067-9)
Supplement: Supplementary file 5 — Supplementary Data 2 [file 41467_2024_50067_MOESM5_ESM.xlsx]

## Sheet: Esan-Bp.Supplementary.data1
genome_id	depth_of_coverage	depth_of_coverage_sd	no_contigs	avg_contig_Length	N50	contigs_in_N50	ANI_value_to_k96243 (%)	completeness_by_CheckM (%)	contamination_by_CheckM (%)
27035_8#100	90.12	28.14	128	55574.3	102166	21	99.5671	100	0.36
27035_8#101	85.08	27.96	125	56118.1	105843	21	99.5152	100	0.2
27035_8#102	90.78	25.44	168	42215.4	83664	27	99.9309	99.89	0.11
27035_8#103	81.06	26.64	160	44696.8	98166	22	99.5117	100	0.11
27035_8#104	89.1	24.48	178	40724.6	87524	25	99.7635	100	0.22
27035_8#105	79	21.4	108	66576.2	133184	17	99.763	100	0.5
27035_8#106	78.4	24.05	104	68536.1	130749	17	99.5132	100	0.11
27035_8#107	80.7	22.26	125	57051.7	100000	24	99.8792	100	0.33
27035_8#108	78.72	25.92	134	53176.1	116731	20	99.5664	100	0.11
27035_8#109	79.56	25.32	155	46337.1	86579	22	99.5247	99.97	0.21
27035_8#11	78.95	24.1	158	45002.2	89484	25	99.5207	99.89	0.11
27035_8#110	82.92	26.1	157	45709.8	92091	25	99.559	100	0.15
27035_8#111	94.98	23.76	179	39819.2	85004	30	99.9553	100	0.11
27035_8#112	99.26	32.2	106	68045.1	163360	16	99.5325	100	0.11
27035_8#113	90.42	29.28	97	73687.4	186213	13	99.4985	100	0.11
27035_8#114	82.2	26.82	103	68280.2	120832	18	99.5171	100	0.11
27035_8#115	86.28	22.38	93	76381.8	145700	15	99.874	100	0.11
27035_8#116	80.16	25.62	128	55695.4	109597	21	99.509	100	0.33
27035_8#117	100.94	24.36	122	58635.7	98723	25	99.9376	100	0.11
27035_8#118	77.55	25.3	148	48071.8	116470	21	99.5236	100	0.11
27035_8#119	74.1	23.25	142	50278.2	94759	23	99.525	99.89	0.15
27035_8#12	72.3	24.55	162	44343.4	82428	27	99.534	100	0.17
27035_8#120	89.46	27.66	132	54189.7	121918	21	99.5595	100	0.15
27035_8#121	83.28	25.74	102	70087.5	180293	12	99.5484	100	0.15
27035_8#122	79.92	24.9	98	73239.6	162406	15	99.5369	100	0.11
27035_8#123	81.72	26.64	103	69305.1	146937	16	99.5056	100	0.11
27035_8#124	82.44	25.56	138	52249	120854	18	99.4932	100	0.11
27035_8#125	88.5	28.62	114	62333.5	120611	16	99.4666	100	0.11
27035_8#126	76.15	24.45	140	50483.8	93909	23	99.5178	100	0.11
27035_8#127	78.6	19.1	130	55204.6	103421	24	99.9336	99.89	0.11
27035_8#128	78.36	24.12	106	68082.9	136347	19	99.5489	100	0.45
27035_8#129	84.3	26.34	101	70556.7	141194	13	99.5292	100	0.14
27035_8#13	90.78	25.5	183	39221.4	85213	29	99.792	100	0.33
27035_8#130	80.82	25.26	132	54201.2	114146	21	99.5647	100	0.15
27035_8#131	77.6	23.8	117	61061.3	120427	17	99.5327	100	0.15
27035_8#132	76.2	24	116	61427	137972	18	99.5357	100	0.14
27035_8#133	84.18	27.12	118	60386.8	153440	16	99.5679	99.89	0.11
27035_8#134	83.58	26.94	119	59804	158079	16	99.5211	99.89	0.11
27035_8#135	84.84	22.2	117	60807.4	117201	20	99.9358	100	0.11
27035_8#136	87.12	27.84	100	72147.7	146839	14	99.5195	100	0.11
27035_8#137	83.04	27.18	140	50117	94769	24	99.5234	100	0.17
27035_8#138	78.9	19.45	124	57574.6	107040	18	99.8724	100	0.11
27035_8#139	82.68	27.06	142	50605.6	86655	25	99.5212	99.89	0.11
27035_8#140	81	26.46	141	50868.6	93305	26	99.519	100	0.11
27035_8#141	86.82	26.76	130	55034.5	122638	18	99.5279	100	0.11
27035_8#142	83.16	25.62	122	58715.5	128151	20	99.5104	99.97	0.15
27035_8#143	83.22	26.22	94	74944.1	156393	16	99.5189	100	0.11
27035_8#144	99.96	31.99	107	65644.3	141114	17	99.5425	100	0.11
27035_8#145	76	23.7	107	65919.8	129822	18	99.5284	100	0.11
27035_8#146	78.48	24.42	149	48410.5	96249	22	99.4856	100	0.11
27035_8#147	84.66	26.94	154	46377.5	100609	21	99.5104	99.89	0.11
27035_8#148	81.84	26.7	100	70058.4	129361	17	99.5293	100	0.2
27035_8#149	92.04	22.86	109	66249.4	124514	20	99.9314	99.97	0.11
27035_8#15	83.04	27.66	219	32602.4	72658	30	99.5075	99.89	0.11
27035_8#150	80.04	26.22	111	64033.4	133616	18	99.5397	100	0.14
27035_8#151	82.62	25.02	121	58902.6	159952	17	99.4923	100	0.2
27035_8#152	95.34	30.31	101	70444.5	198630	13	99.4813	100	0.15
27035_8#153	90	28.32	157	45115.3	85830	26	99.5075	100	0.11
27035_8#154	76.6	25.45	184	38698.8	70374	33	99.5116	99.96	0.17
27035_8#155	85.44	21.66	152	46817.1	92253	28	99.9328	99.89	0.11
27035_8#156	84.06	27.18	131	54724.2	115630	18	99.5221	100	0.11
27035_8#157	87.42	21.6	104	68381.4	120309	19	99.9504	100	0.22
27035_8#158	82.44	25.92	108	66154.4	124544	17	99.4978	99.89	0.2
27035_8#159	79.8	21.66	93	77439.8	166878	15	99.7662	99.89	0.11
27035_8#16	84.48	28.08	214	33436.8	59999	36	99.4718	100	0.17
27035_8#160	79.92	24.78	106	66738	151867	15	99.5294	100	0.11
27035_8#161	80.52	23.1	138	51752.8	100831	26	99.7689	100	0.11
27035_8#162	79.8	26.16	150	47592.9	87650	26	99.4978	99.89	0.11
27035_8#163	83.22	26.58	158	44546.4	82325	25	99.5112	100	0.17
27035_8#164	75.25	25.05	136	53525.8	119707	19	99.495	99.8	0.11
27035_8#165	83.34	25.14	116	62198.3	135229	17	99.5083	100	0.11
27035_8#166	94.43	29.26	98	72201.1	151918	15	99.5063	100	0.11
27035_8#167	91.49	29.4	110	64832.1	182592	13	99.5289	100	0.11
27035_8#168	86.28	28.62	100	70798	178697	13	99.525	100	0.11
27035_8#169	86.1	27.66	90	79579.3	184193	13	99.5065	100	0.11
27035_8#17	90.48	23.1	116	61353.5	117762	18	99.9199	100	0.11
27035_8#170	83.82	27.72	132	53904.9	102773	22	99.5201	100	0.11
27035_8#171	84.18	25.98	141	50851.7	105715	20	99.4536	100	0.11
27035_8#172	78.35	25.05	112	62715.8	146856	14	99.5071	100	0.11
27035_8#173	80.88	25.5	108	66688.7	147161	14	99.5144	100	0.11
27035_8#174	77.5	25.6	95	75086.4	206869	14	99.5007	99.89	0.11
27035_8#175	81.84	25.26	92	78416.8	178501	14	99.5026	100	0.11
27035_8#176	93.31	30.94	87	80822.6	136431	16	99.5447	100	0.11
27035_8#177	80.1	25.2	101	72059.5	148603	14	99.4725	100	0.11
27035_8#178	83.4	27.66	116	62709	156050	15	99.5083	100	0.11
27035_8#179	72.35	22.95	135	52548.9	91253	22	99.5247	99.89	0.45
27035_8#18	75.95	24.05	144	50399.9	105150	21	99.4818	100	0.11
27035_8#180	76.3	24.45	98	71297	120068	18	99.4866	100	0.2
27035_8#181	76.15	23.65	99	72147.4	148460	15	99.5257	100	0.33
27035_8#182	75.35	23.6	92	78516.8	188793	11	99.5704	99.89	0.11
27035_8#183	79.15	21.6	88	81286.6	156166	14	99.7047	100	0.11
27035_8#184	80.7	22.8	87	82373.9	157443	13	99.7574	100	0.11
27035_8#185	76	24.7	144	49661.7	124828	19	99.5129	100	0.45
27035_8#186	69.25	22.7	95	74707.1	147844	15	99.4933	100	0.11
27035_8#187	78.05	24.7	92	76334.5	169426	14	99.5226	100	0.11
27035_8#188	75.5	19.15	101	70705.8	166828	13	99.9475	100	0.11
27035_8#189	79.68	25.32	118	61136.2	169314	13	99.4854	100	0.11
27035_8#19	79.98	26.04	125	56992.3	130494	17	99.5078	99.89	0.49
27035_8#190	78.18	25.14	97	73711.9	158061	14	99.5292	100	0.15
27035_8#191	74	23.8	84	84660	166840	16	99.4987	100	0.33
27035_8#192	79.62	25.32	84	85124.8	230446	10	99.5041	100	0.11
27035_8#20	80	20	123	58334	100023	20	99.9171	100	0.11
27035_8#21	83.76	27.48	104	69009.7	147297	16	99.5202	100	0.11
27035_8#22	75.6	25.25	183	39384.6	84129	28	99.4984	99.83	0.33
27035_8#23	79.26	27.06	199	35583.1	81105	29	99.5032	100	0.15
27035_8#24	84.12	27.18	214	33329	71313	30	99.5046	100	0.11
27035_8#26	77.35	19.9	96	74510.1	146911	15	99.7792	100	0.11
27035_8#27	78.55	24.55	97	72672.3	141016	14	99.5148	100	0.15
27035_8#28	72.4	22.95	104	68657	141642	18	99.49	100	0.45
27035_8#29	77.5	24.7	109	65485.4	159867	17	99.4885	99.89	0.11
27035_8#30	74.65	24.75	129	54925.7	105191	23	99.5156	100	0.11
27035_8#31	78.48	25.26	175	40826.6	80525	31	99.505	100	0.17
27035_8#32	82.02	21.12	189	37968.2	74234	32	99.9269	99.89	0.17
27035_8#33	75.2	23.15	93	77045.4	208079	10	99.5178	100	0.11
27035_8#34	77.5	24.6	95	75040.1	190435	12	99.502	100	0.11
27035_8#35	74.9	23.75	94	76371	153052	11	99.5609	100	0.11
27035_8#36	75.05	24.05	79	90644.8	209531	12	99.5232	100	0.2
27035_8#37	75.9	24.15	119	59426.7	158983	14	99.5097	99.89	0.11
27035_8#38	77.45	24.5	111	64631.3	126777	19	99.5064	99.89	0.11
27035_8#39	79.26	26.34	128	55952.5	121727	19	99.4817	100	0.11
27035_8#40	79.74	26.34	186	37714.7	70666	32	99.5135	100	0.15
27035_8#41	75.85	18.35	70	102674	233197	11	99.9345	100	0.33
27035_8#42	74.1	17.5	96	75601.3	257547	10	99.9284	100	0.33
27035_8#43	75	19.15	90	78692.8	200541	11	99.9282	100	0.11
27035_8#44	80.6	19.2	72	99365	184034	13	99.9487	100	0.11
27035_8#45	93.72	21.72	80	90520.1	179413	15	99.9037	100	0.33
27035_8#46	80.28	26.1	104	68828.1	185920	15	99.4888	100	0.11
27035_8#47	79.1	20.7	139	50940.6	89864	25	99.9493	99.89	0.22
27035_8#48	82.2	27.48	196	36136.6	75938	29	99.5413	100	0.11
27035_8#49	75	18.6	69	103456	271929	8	99.9229	99.78	0
27035_8#50	78.25	20.5	68	105182	236411	10	99.9235	100	0.11
27035_8#51	76.45	24.45	85	84315.2	177324	11	99.5284	100	0.11
27035_8#52	82.2	22.26	77	92303.6	241932	12	99.7966	100	0.33
27035_8#53	90.3	29.12	93	77596.2	162606	12	99.5034	100	0.11
27035_8#54	73.3	23.5	130	54446.8	106850	18	99.5269	100	0.11
27035_8#55	73.05	23.55	168	42884.5	85799	28	99.4772	100	0.21
27035_8#56	81.66	27.18	187	38227.4	84783	27	99.5044	99.96	0.11
27035_8#57	82.32	26.28	83	86406.5	256601	9	99.5243	100	0.11
27035_8#58	76.9	23.55	75	94190.3	258113	9	99.5204	100	0.11
27035_8#59	74.15	24.15	78	90556.8	205854	11	99.5196	100	0.45
27035_8#60	76	24.35	88	80316.1	164642	14	99.5175	100	0.11
27035_8#61	81.12	27.24	92	76887.3	133217	18	99.5296	100	0.11
27035_8#62	75.4	24.3	130	54246.5	105448	23	99.5774	100	0.15
27035_8#63	73.3	21.3	175	40311.4	90040	27	99.7681	100	0.11
27035_8#64	72.75	24.7	212	33457.9	71657	30	99.4681	100	0.11
27035_8#65	74.5	21.25	83	85338.2	173929	13	99.8024	99.89	0.33
27035_8#66	76.3	22.75	83	85921.1	203345	11	99.5213	100	0.11
27035_8#67	75.4	24.1	104	67607.4	161847	13	99.523	100	0.11
27035_8#68	72.65	22.8	116	62000.7	122553	16	99.4941	100	0.11
27035_8#69	75	24.3	124	56855	112706	20	99.5359	100	0.11
27035_8#70	77.85	21.05	139	50994.9	92124	26	99.8759	100	0.11
27035_8#71	86.88	27.24	184	38472.4	80399	29	99.4894	100	0.11
27035_8#72	85.74	23.88	211	33585.3	61351	38	99.9521	99.89	0.17
27035_8#73	78.4	23.9	125	56765.5	130591	18	99.5171	100	0.11
27035_8#74	76.05	23.95	134	53472.6	106841	21	99.5195	100	0.11
27035_8#75	72.25	20.2	124	57930.4	112552	20	99.7779	99.89	0.11
27035_8#76	67	21.4	126	56680.3	103619	20	99.5462	100	0.11
27035_8#77	82.26	21.66	152	47102.9	89812	28	99.9098	99.89	0.33
27035_8#78	75.1	20.75	190	37256.7	77317	30	99.9102	99.89	0.11
27035_8#79	75.95	19.4	262	27212.9	60433	40	99.9215	99.89	0.17
27035_8#80	88.68	24.12	254	28016.3	58524	41	99.9109	99.78	0.22
27035_8#81	79.62	26.04	112	62525.1	133144	16	99.5275	100	0.2
27035_8#82	74.7	23.3	144	49621.9	103089	20	99.5123	100	0.11
27035_8#83	68.3	22.65	205	34703.2	69492	33	99.4851	99.89	0.51
27035_8#84	67.8	21.75	233	30370.7	58351	39	99.5016	99.89	0.11
27035_8#85	79.44	26.88	238	30059.2	56558	36	99.5195	99.78	0.22
27035_8#86	70.8	24.1	289	24750.4	48085	45	99.487	100	0.26
27035_8#87	70.25	23.3	303	23461.3	46511	47	99.5197	99.55	0.62
27035_8#88	77.35	25.6	300	23568.8	48869	41	99.5282	99.55	0.28
27035_8#89	78	25.2	186	38100.6	73471	30	99.5469	99.94	0.15
27035_8#90	68.55	22	164	43756.7	83790	27	99.4829	100	0.11
27035_8#91	65.7	21.25	202	35445.6	81984	29	99.5093	99.89	0.17
27035_8#92	76.1	22.5	238	29483.3	64049	36	99.7491	99.89	0.2
27035_8#93	73.85	24.3	266	26916.9	58581	39	99.4903	100	0.29
27035_8#94	76.8	22.25	293	24440.6	52679	42	99.782	99.89	0.67
27035_8#95	70.7	24.45	315	22370	46014	47	99.4788	99.89	0.23
27035_8#96	71.95	23.7	312	22960	49923	45	99.4694	99.89	0.37
27035_8#97	84.18	27.42	104	68817.4	192154	14	99.5425	100	0.11
27035_8#98	79.6	20.2	91	78394.6	139319	18	99.8804	100	0.33
27035_8#99	82.38	26.4	113	63275.7	145610	17	99.4879	100	0.11
27045_7#1	54.12	19.36	162	44882.8	119725	22	99.4971	99.89	0.11
27045_7#10	59.12	18.24	195	36899.7	125858	20	99.7495	100	0.11
27045_7#100	65.6	23.5	277	25413.4	48132	44	99.494	99.55	0.22
27045_7#101	81	28.02	290	24669.2	51339	42	99.53	99.89	0.22
27045_7#102	74.9	26.65	251	28037.2	63351	35	99.4705	99.92	0.21
27045_7#103	73.8	26.3	292	24278	49533	46	99.5194	99.84	0.59
27045_7#104	64.72	23.52	286	24601.6	56189	39	99.4692	99.55	0.21
27045_7#105	58.72	19.96	276	25677.5	71527	33	99.5353	99.55	0.17
27045_7#106	65.05	23.5	263	27177	59887	37	99.5157	99.89	0.28
27045_7#108	58.24	19.28	265	26908.1	56918	38	99.7321	99.89	0.53
27045_7#109	84.48	24.72	253	28335.3	59563	37	99.7593	99.89	0.22
27045_7#11	70.85	20.8	124	57966.3	122312	18	99.7658	100	0.11
27045_7#110	77.5	26.6	246	29221.5	58589	39	99.4796	99.89	0.21
27045_7#111	79.5	28.92	250	28822.7	60917	36	99.4771	99.89	0.38
27045_7#112	78.3	27.4	266	26535.2	51617	41	99.497	99.89	0.22
27045_7#113	78.75	23.9	203	34649.3	76951	33	99.7433	99.89	0.2
27045_7#114	65.35	23.7	259	27707.1	61747	36	99.502	100	0.32
27045_7#115	68.1	24.25	221	32540.3	70968	34	99.5023	100	0.33
27045_7#116	58.36	20.72	240	30039.7	61220	34	99.4968	99.89	0.17
27045_7#117	70.65	24.5	210	33600.6	84205	26	99.5551	99.89	0.21
27045_7#118	73.45	25.45	310	22778.3	58361	39	99.5338	99.78	0.36
27045_7#119	65.4	22.9	218	33019.4	71550	32	99.5468	99.87	0.19
27045_7#12	58.08	19.84	126	56686.6	107867	19	99.5164	100	0.11
27045_7#120	73.65	25.6	252	28402.1	60280	34	99.5143	99.89	0.49
27045_7#121	65.28	20.08	208	34551.1	73891	35	99.7873	99.89	0.11
27045_7#122	63.12	22.64	208	34391.2	65509	34	99.5016	99.89	0.56
27045_7#123	67.95	24.05	202	35198.4	77668	28	99.5497	100	0.21
27045_7#124	70.45	25.1	192	37662.8	76078	31	99.5184	99.89	0.39
27045_7#125	68.5	23.6	180	39497.6	80990	26	99.5419	100	0.14
27045_7#126	70.6	24.4	186	38527.4	71779	29	99.5128	99.89	0.14
27045_7#127	74.2	24.6	172	41416.2	92207	27	99.5068	99.96	0.11
27045_7#128	71.5	21.75	210	34244.3	77668	29	99.7538	99.83	0.17
27045_7#129	66.45	25.05	189	38060.8	81255	28	99.496	100	0.11
27045_7#13	77.2	22.2	104	68800.9	158837	16	99.7407	100	0.11
27045_7#130	71.35	23.9	155	46185.2	114307	19	99.534	100	0.17
27045_7#131	76.65	25.1	180	39575.8	92427	25	99.5433	99.89	0.11
27045_7#132	70.95	23.5	152	47306.6	136471	19	99.5081	100	0.17
27045_7#133	66.25	22.05	153	46883.6	90891	26	99.5112	99.89	0.11
27045_7#134	69.45	22.8	152	47730.4	96950	25	99.4855	100	0.22
27045_7#135	81.54	28.5	173	41371.9	79950	26	99.4689	100	0.22
27045_7#136	77.94	26.64	159	45575.4	106045	21	99.4936	100	0.11
27045_7#137	64.04	21.56	162	43352.3	92902	24	99.5343	99.89	0.11
27045_7#138	61.44	21.16	179	39320.5	86589	26	99.5541	99.89	0.22
27045_7#139	59.48	20.68	184	38877.2	80632	27	99.5099	99.89	0.25
27045_7#14	81	26.52	112	64051.5	151895	14	99.4976	100	0.11
27045_7#140	70	23.45	137	51822.8	126084	20	99.5196	100	0.11
27045_7#141	71.55	21.8	139	51753.1	114051	21	99.754	100	0.22
27045_7#142	70.15	23.7	307	23557.7	72564	30	99.5254	99.89	0.56
27045_7#143	73.7	24.45	147	48402.2	92346	23	99.5059	100	0.11
27045_7#144	77.45	25.45	148	48405.7	109556	20	99.459	100	0.11
27045_7#145	61.44	20.68	164	43713	86042	26	99.4902	99.89	0.11
27045_7#146	65.85	22.15	154	46110.6	108459	22	99.5312	99.96	0.45
27045_7#147	68.15	23.65	134	52577.3	107866	20	99.5159	99.89	0.11
27045_7#148	71.45	23.45	125	57229.7	115930	19	99.5529	99.89	0.49
27045_7#149	68.2	22.75	118	61112	164238	15	99.5068	100	0.14
27045_7#15	75.45	25.8	114	62945.4	143955	15	99.4919	99.92	0.45
27045_7#150	71.2	24.4	145	49062.6	92210	24	99.5218	100	0.14
27045_7#151	78.55	25.2	147	48633.8	102021	23	99.4969	100	0.11
27045_7#152	87.9	29.16	149	48029	117137	22	99.4723	100	0.14
27045_7#153	74.15	22.9	178	40363.9	82108	28	99.7564	100	0.22
27045_7#154	69.1	23.25	146	48677.2	88723	23	99.5138	100	0.11
27045_7#155	75.65	19	114	62701.8	120334	19	99.945	99.92	0.11
27045_7#156	73.55	24.25	111	64529.2	141548	15	99.5441	100	0.14
27045_7#157	66.5	21.75	109	65539.5	141194	17	99.5208	100	0.11
27045_7#158	74.1	21.3	100	71808.9	164567	15	99.7558	100	0.11
27045_7#159	70.35	23.2	126	56586.2	152436	15	99.5214	100	0.22
27045_7#16	86.28	25.38	99	72575.7	169202	16	99.7555	100	0.11
27045_7#160	63.6	21.32	130	54806.2	107357	21	99.4924	99.89	0.11
27045_7#161	66.2	22.8	165	43362.9	84661	24	99.4958	99.89	0.14
27045_7#162	68.95	23.1	120	59675.9	118599	19	99.5463	100	0.15
27045_7#163	68	23.5	127	55567.5	129101	20	99.5387	100	0.11
27045_7#164	71.6	23.25	85	83588	201364	12	99.5431	100	0.15
27045_7#165	64.4	21.8	103	69868.9	162560	11	99.4851	100	0.11
27045_7#166	67.48	18	101	70237.5	131124	16	99.9555	100	0.11
27045_7#167	77.76	25.92	113	63815.2	149849	16	99.5194	99.92	0.14
27045_7#168	63.9	22.95	156	46198.1	120102	21	99.5038	99.89	0.11
27045_7#169	70.05	24.8	171	41162.1	83662	27	99.5678	100	0.11
27045_7#170	65.25	23.05	169	42806.2	96798	24	99.5279	100	0.33
27045_7#171	72.85	24.1	117	60214.6	134462	18	99.5302	100	0.11
27045_7#172	67.7	20.65	100	70824.5	174493	13	99.7408	100	0.42
27045_7#173	69.6	23.95	106	66785.9	157993	13	99.527	100	0.67
27045_7#174	67.65	23.25	96	74970.1	141454	16	99.528	100	0.11
27045_7#175	77.65	26.1	111	64433.9	141789	16	99.4928	100	0.11
27045_7#176	76.35	23.95	127	56005	108036	21	99.5145	100	0.17
27045_7#177	61.8	21.24	161	44321.6	83013	30	99.5068	100	0.17
27045_7#178	69.95	23.9	156	45156.1	97924	21	99.5376	100	0.27
27045_7#179	63.28	20.72	136	52712.3	140607	17	99.508	100	0.15
27045_7#18	60.56	20.96	122	57530	124715	18	99.5291	99.89	0.11
27045_7#180	67.6	22.65	116	60728.6	144993	17	99.5124	100	0.11
27045_7#181	63.64	21.24	122	57666.9	124260	18	99.5227	100	0.11
27045_7#182	72.2	23.55	130	54792.8	103833	19	99.5104	99.89	0.11
27045_7#183	68.8	22.85	121	58546	123717	18	99.5107	100	0.11
27045_7#184	66.05	22	138	51497.1	104194	22	99.52	100	0.15
27045_7#185	65	23.45	156	46207.8	88940	27	99.4948	100	0.33
27045_7#186	60.68	20.4	134	52633.7	109434	22	99.5437	100	0.27
27045_7#187	61.48	20.84	145	48587.3	97632	22	99.5452	99.89	0.21
27045_7#188	62.32	20.56	136	52740.5	84731	25	99.5032	99.89	0.18
27045_7#189	62.4	20.16	126	56490.5	119404	19	99.5388	100	0.37
27045_7#19	63.24	17.64	92	77661.9	157168	13	99.9351	100	0.22
27045_7#190	61	18.88	139	51801.9	106665	23	99.7223	99.97	0.11
27045_7#191	67.75	20.95	181	39836.7	82968	29	99.7142	100	0.26
27045_7#192	64.12	19.2	165	43338.4	84136	29	99.8109	100	0.33
27045_7#20	52.88	18.24	111	63993.5	137030	17	99.5153	99.89	0.11
27045_7#21	66.75	23.05	96	74080.4	167977	12	99.484	100	0.22
27045_7#22	62.52	21.76	109	65246	141796	15	99.5172	100	0.11
27045_7#23	63.36	19.24	101	72266.9	136408	17	99.7391	100	0.5
27045_7#24	68.7	23.1	118	60860.9	122565	17	99.4819	100	0.45
27045_7#25	55.6	19.76	105	68744.6	169550	14	99.512	99.89	0.33
27045_7#26	54.64	18.8	106	67820.7	156017	15	99.4987	99.83	0.11
27045_7#27	65.04	19.08	90	80100.4	169182	14	99.7859	99.97	0.33
27045_7#28	63.72	19.08	83	85678.2	230722	12	99.7935	99.72	0.33
27045_7#29	67.6	22.45	90	79797.6	217842	12	99.534	100	0.11
27045_7#3	69.1	22.9	135	52994.2	136405	17	99.5404	100	0.15
27045_7#30	71.65	20.8	92	78617.2	182186	14	99.7556	100	0.11
27045_7#31	73.25	21.4	94	75770	156798	15	99.7508	100	0.11
27045_7#32	71.75	24.6	103	68793	134381	15	99.4894	100	0.11
27045_7#33	59.04	19.88	82	85882.6	216012	11	99.5071	100	0.11
27045_7#34	61.28	18.68	77	91743.2	218631	10	99.7527	99.93	0.42
27045_7#35	63.08	19.12	190	37875.1	102342	21	99.76	100	0.42
27045_7#36	63.36	21.64	85	83366.4	191702	11	99.5217	100	0.11
27045_7#37	67.1	20.4	94	75641.7	179946	13	99.8029	100	0.33
27045_7#38	70.45	23.35	98	72229.2	206407	11	99.5097	100	0.2
27045_7#39	77.5	23.4	88	80510.7	190051	11	99.7191	100	0.2
27045_7#4	62.8	16.4	147	48609.6	94613	24	99.9535	100	0.11
27045_7#40	76.35	22.25	87	81597.6	197459	13	99.7393	100	0.42
27045_7#41	50.07	17.31	91	79111.3	201931	12	99.5259	100	0.45
27045_7#42	59.16	19.56	77	93307.4	244972	10	99.4946	100	0.11
27045_7#43	55.48	19.36	94	75523.7	154057	14	99.5091	100	0.11
27045_7#44	69.3	18.4	82	86927.3	274639	9	99.9554	100	0.22
27045_7#45	70.2	22.85	75	96325.8	211640	11	99.5119	100	0.11
27045_7#46	65.84	19.84	88	81493.4	175162	13	99.7299	100	0.11
27045_7#47	72.55	24.65	82	86850.1	196537	12	99.4902	100	0.11
27045_7#48	82.32	27.3	99	72174	141663	16	99.4931	100	0.11
27045_7#49	54.56	19.12	105	68037.1	202523	12	99.5276	100	0.11
27045_7#5	63.16	21.04	137	52144.4	97478	25	99.4869	99.92	0.14
27045_7#50	60.32	20	85	83572.9	185884	15	99.516	100	0.11
27045_7#51	68.8	21.45	82	87107.3	215503	11	99.7451	100	0.33
27045_7#52	60.4	19.04	98	73467.7	207563	10	99.4821	100	0.11
27045_7#53	63.28	18.68	77	92518	250371	10	99.7375	100	0.42
27045_7#54	61.72	19.36	79	90285.5	215065	12	99.7317	100	0.2
27045_7#55	83.52	27.84	73	96994.6	298466	8	99.5175	100	0.11
27045_7#56	69.5	23.3	99	71101.4	178856	12	99.5315	100	0.11
27045_7#57	63.08	18.64	70	102195	240055	8	99.7349	100	0.42
27045_7#58	58.48	19.32	79	90659.1	230667	10	99.5189	100	0.2
27045_7#59	61.72	21.24	83	86151.3	206031	11	99.5153	100	0.45
27045_7#6	59.12	19.72	115	62895.2	145621	18	99.5035	99.92	0.22
27045_7#60	62.28	20.8	79	90117.9	214087	11	99.5074	99.89	0.2
27045_7#61	45.48	14.64	90	78905.6	183681	12	99.8068	99.55	0.11
27045_7#62	59.8	19.64	87	82038.8	227825	11	99.5376	100	0.11
27045_7#63	69.05	20.15	82	87731.5	238919	9	99.7425	100	0.11
27045_7#64	59.84	18.08	100	71774.9	175090	13	99.7551	100	0.11
27045_7#65	66.28	19.2	86	83343.1	230456	11	99.7138	100	0.11
27045_7#66	63.92	19.92	76	93467.1	270174	10	99.5229	100	0.45
27045_7#67	66.84	19.16	71	99194.9	275805	9	99.7708	100	0.11
27045_7#68	66.1	21.85	81	88258.8	210954	10	99.4918	100	0.11
27045_7#69	64.96	19.32	70	101704	230267	10	99.7572	100	0.42
27045_7#7	65.95	21.75	129	55907.3	134148	18	99.5061	99.89	0.2
27045_7#70	64.75	21.25	79	92146.8	198078	11	99.4617	100	0.11
27045_7#71	81.54	24.48	87	81256.4	233368	12	99.7511	100	0.42
27045_7#72	73.45	20.9	93	76870.8	156821	14	99.7399	100	0.11
27045_7#73	57.8	19.56	93	77707.2	215785	11	99.5054	100	0.67
27045_7#74	59.92	19.64	89	81211.3	179587	13	99.5166	100	0.11
27045_7#75	57.68	17.36	77	93095.7	224137	11	99.7503	99.89	0.11
27045_7#76	53.08	17.96	74	95510.8	247233	10	99.5368	100	0.15
27045_7#77	63.48	20.8	249	29361	110443	20	99.4717	99.8	0.18
27045_7#78	55.04	18.76	79	88872.5	183928	11	99.5411	100	0.11
27045_7#79	63.16	20.8	114	63610	205110	11	99.4566	100	0.11
27045_7#8	72.15	23.65	134	52876.6	122076	19	99.5489	100	0.11
27045_7#80	73.75	21.4	98	73153.9	162094	14	99.8193	100	0.33
27045_7#81	60.32	19.64	72	97611.8	271736	9	99.5509	100	0.15
27045_7#82	65.4	23.8	89	80340.6	191172	11	99.5277	100	0.15
27045_7#83	54.72	20.36	68	101721	206858	10	99.5271	100	0.45
27045_7#84	56.88	18.84	93	76897.9	219281	11	99.5458	99.89	0.15
27045_7#85	60.36	20.08	86	83052.1	210499	11	99.5347	100	0.33
27045_7#86	57.12	19.72	92	76911.5	197551	11	99.5098	100	0.11
27045_7#87	69.15	23.1	92	77963.5	205915	12	99.4988	100	0.11
27045_7#88	56.08	19.56	118	60097.8	131010	20	99.5677	100	0.11
27045_7#89	53.32	18.68	94	76036.9	196872	11	99.478	99.83	0.11
27045_7#9	50.88	16.38	124	57219.4	122108	19	99.5382	100	0.11
27045_7#90	46.98	15.96	103	68311.8	191169	10	99.5275	100	0.11
27045_7#91	58.92	19.28	109	65304.1	147754	16	99.5396	100	0.11
27045_7#92	62.4	20.88	101	71437.2	187700	12	99.5132	100	0.11
27045_7#93	57.32	19.72	121	59410.2	148818	16	99.5276	100	0.11
27045_7#94	60.08	20.36	102	68844.4	147088	14	99.512	100	0.45
27045_7#95	68.55	21.65	120	59123.4	162494	14	99.503	99.89	0.11
27045_7#96	67.76	16.96	95	75222.8	156795	15	99.9032	100	0.11
27045_7#97	64.4	20.32	266	27050.5	58302	39	99.7535	99.89	0.26
27045_7#98	61.72	22.16	311	22838.6	49957	42	99.5289	99.89	0.41
27045_7#99	67.55	24.6	277	25328	51160	42	99.5319	99.66	0.59
27045_8#1	62.44	21.4	330	22005.8	54991	42	99.5132	99.55	0.17
27045_8#10	72.3	24.9	238	29783.7	60333	38	99.5097	99.89	0.15
27045_8#100	82.14	27.78	193	37101.3	74457	28	99.4649	100	0.25
27045_8#101	87.42	28.32	196	36109.9	91205	25	99.5264	99.96	0.22
27045_8#102	81.78	27.12	230	31205.2	65275	36	99.4802	99.89	0.22
27045_8#103	83.94	22.86	231	31242.2	68534	35	99.7691	99.89	0.17
27045_8#104	71.9	23.05	180	39401.5	81242	27	99.541	100	0.15
27045_8#105	78.12	25.74	140	51330.8	106074	21	99.4936	100	0.22
27045_8#106	72.3	23	171	41972.1	83839	31	99.4891	99.89	0.22
27045_8#107	77.5	24.65	150	47442.7	98813	24	99.5021	100	0.17
27045_8#108	85.62	26.58	157	45128.3	92659	24	99.5069	100	0.11
27045_8#109	88.8	29.04	197	36434.5	69950	32	99.5032	99.89	0.17
27045_8#11	67.05	23.1	244	29317.5	70753	31	99.544	99.89	0.15
27045_8#110	97.44	28	205	35069.4	74827	32	99.7408	99.89	0.11
27045_8#111	91.42	31.08	234	30516.5	70445	33	99.4939	100	0.15
27045_8#112	85.08	20.34	124	57668.5	108787	21	99.9002	99.89	0.11
27045_8#113	88.62	23.04	124	57181	109973	21	99.9051	99.89	0.11
27045_8#114	78.84	25.8	120	59789.1	124256	19	99.5407	100	0.15
27045_8#115	72.45	22.2	122	59594.7	124725	18	99.5207	100	0.34
27045_8#116	84.3	26.94	137	52769.2	116123	19	99.4819	100	0.11
27045_8#117	88.26	28.26	150	47845.7	107079	22	99.5122	100	0.11
27045_8#118	84	27.24	171	41191.1	91991	25	99.5331	100	0.11
27045_8#119	92.61	30.66	222	32317.6	70550	32	99.5021	99.89	0.17
27045_8#12	70.7	23.75	261	27511.4	58598	37	99.5042	99.89	0.22
27045_8#120	73.4	23.95	102	70058.7	183690	12	99.4286	100	0.11
27045_8#121	80.46	24.78	102	69661.1	141532	16	99.5167	100	0.11
27045_8#122	76	24.9	102	70366.7	183228	15	99.4997	100	0.11
27045_8#123	76.95	23.55	111	64808	160283	14	99.4852	100	0.11
27045_8#124	79.8	26.64	102	69068.3	146531	13	99.5109	100	0.11
27045_8#125	79.02	27.24	126	56631.8	120113	18	99.4859	100	0.25
27045_8#126	83.76	26.82	164	43156.8	103079	22	99.5222	100	0.17
27045_8#127	77.65	20.15	180	39729	82114	28	99.9568	99.89	0.33
27045_8#128	71.7	22	96	74229.9	186393	14	99.5152	100	0.11
27045_8#129	85.74	24.12	78	91143	178929	12	99.7857	100	0.33
27045_8#13	75.7	24.85	241	29439.6	68719	34	99.5304	99.89	0.17
27045_8#130	65.6	21.1	92	79624.5	188079	12	99.4794	100	0.11
27045_8#131	75.3	23.9	84	85764.8	219491	10	99.5147	100	0.14
27045_8#132	79.86	25.08	107	66753.3	182862	12	99.5003	100	0.2
27045_8#133	85.68	27.18	133	54122.7	135621	16	99.4895	100	0.11
27045_8#14	77.25	23.15	238	30206.9	69663	33	99.7571	99.89	0.28
27045_8#15	94.78	28.42	217	33153	74080	30	99.772	99.89	0.22
27045_8#16	60.16	20.84	272	26147.9	50161	45	99.487	99.89	0.56
27045_8#17	73.5	25.05	250	28257.5	55707	39	99.4984	99.89	0.32
27045_8#18	74.25	24.9	245	29129.1	70651	31	99.5054	99.89	0.32
27045_8#19	81.3	23.28	199	36092	76460	34	99.9519	100	0.33
27045_8#2	64.95	22.9	285	25485.4	58169	38	99.5007	99.89	0.44
27045_8#20	75	25.2	188	37854.1	76083	29	99.5143	99.78	0.14
27045_8#21	79.74	27.54	202	35630.3	75936	30	99.5251	100	0.11
27045_8#22	75.95	24.8	200	35834.2	86586	29	99.4937	99.89	0.11
27045_8#23	92.4	26.4	186	37946.4	76535	29	99.7425	100	0.21
27045_8#24	60.44	20.16	231	30996.4	71667	32	99.494	100	0.11
27045_8#25	69.5	23.25	204	34898.4	70817	31	99.5275	100	0.22
27045_8#26	77.2	23.05	187	37656.4	80452	28	99.7357	99.89	0.23
27045_8#27	72.45	23.2	191	38010	75650	31	99.4995	100	0.15
27045_8#28	76.5	24.95	165	43565.1	93945	24	99.4762	100	0.33
27045_8#29	79.02	25.44	157	46199.4	106394	23	99.5256	99.89	0.19
27045_8#3	74.25	20.3	255	28060.7	61054	38	99.9518	99.89	0.32
27045_8#30	76.3	24.25	160	44275.4	83134	25	99.496	99.89	0.11
27045_8#31	83.7	27.3	216	32806.2	67462	33	99.4793	99.89	0.17
27045_8#32	58.92	19.48	226	31322.6	66774	35	99.5022	99.89	0.17
27045_8#33	64.8	18.6	179	40129.3	85303	29	99.7603	99.89	0.11
27045_8#34	74.4	24.8	173	40851.5	77575	27	99.5763	99.89	0.11
27045_8#35	73.15	21.45	151	46592.4	101653	24	99.7452	100	0.2
27045_8#36	69.45	23.25	149	47076.4	97835	22	99.5096	100	0.2
27045_8#37	73.05	20.95	130	55167.8	109780	21	99.7476	100	0.11
27045_8#38	77.4	23.8	144	49330.2	113758	21	99.5186	100	0.22
27045_8#39	87.12	27.96	211	33857.3	74183	30	99.5242	99.89	0.11
27045_8#4	69.7	23.8	276	25979.2	57981	36	99.4674	99.8	0.11
27045_8#40	59.12	17.68	169	42456.1	84022	28	99.739	99.78	0.11
27045_8#41	62.48	20.64	178	40201.1	83701	24	99.5062	99.89	0.17
27045_8#42	65.6	21.55	252	28918.9	79788	28	99.49	100	0.24
27045_8#43	66.7	21.7	149	48134.1	105982	23	99.512	99.89	0.11
27045_8#44	75.55	24.75	143	49788.2	101530	22	99.4959	100	0.17
27045_8#45	78.15	25	130	54534.5	125886	19	99.5259	100	0.21
27045_8#46	74.6	25.25	160	45091.6	95688	24	99.5264	100	0.11
27045_8#47	77.4	23.75	136	52949	113153	21	99.5186	100	0.17
27045_8#48	64.85	22.25	188	38461.1	95683	25	99.5036	100	0.5
27045_8#49	66.45	21.2	163	43843.7	92484	25	99.5098	99.89	0.22
27045_8#5	77.2	25.5	281	25215.3	60374	38	99.5211	99.85	0.3
27045_8#50	69.15	21.75	136	52520.9	108072	22	99.5217	100	0.11
27045_8#51	77	19.9	124	57926.3	114230	22	99.899	100	0.11
27045_8#52	75.1	21.45	136	52883	115167	23	99.7601	100	0.22
27045_8#53	75.1	24.45	113	62445.6	157969	15	99.5165	100	0.22
27045_8#54	84.18	27.24	122	57702.6	122628	20	99.5287	100	0.11
27045_8#55	87.9	28.32	125	57146.5	137851	19	99.4854	100	0.11
27045_8#56	62	20.24	144	48908.7	102327	21	99.5207	100	0.11
27045_8#57	70.65	22.75	153	46671.6	99908	23	99.4901	99.83	0.2
27045_8#58	76.1	21.45	132	54413.6	138286	19	99.7667	99.89	0.11
27045_8#59	77.9	25.3	110	64691.5	124800	17	99.5005	100	0.11
27045_8#6	76.55	25.35	241	30208.7	64335	32	99.5031	99.89	0.33
27045_8#60	77.85	24.5	124	57597.6	145602	18	99.5318	100	0.11
27045_8#61	75.7	24.45	100	71455.3	169270	13	99.5413	100	0.15
27045_8#62	80.4	21.78	108	66453.8	142323	16	99.8693	100	0.11
27045_8#63	80.34	26.04	99	72055.6	170515	14	99.518	100	0.45
27045_8#64	53	17.48	161	44396.4	100305	25	99.5304	100	0.11
27045_8#65	69.7	23.1	157	44941.5	86704	24	99.5182	100	0.21
27045_8#66	74.85	24.3	126	56424.4	105572	21	99.4969	100	0.11
27045_8#67	70.65	22.8	97	72647.9	171084	14	99.5283	100	0.15
27045_8#68	87.42	27.84	90	78164.4	217900	10	99.5221	100	0.11
27045_8#69	79	22.25	88	80927.3	240785	11	99.7171	100	0.2
27045_8#70	72.4	22.9	99	72278.8	159977	14	99.5291	100	0.24
27045_8#71	90.42	27.06	95	76018.6	178920	14	99.5196	100	0.12
27045_8#72	62.6	19.52	146	48915.1	108578	22	99.4835	100	0.11
27045_8#73	72.05	21.9	148	48174.8	102823	21	99.4984	100	0.11
27045_8#74	71.9	22.75	291	24448.2	76827	31	99.54	100	0.24
27045_8#75	67.4	23	132	54402.7	132850	19	99.4997	100	0.11
27045_8#76	66.2	21.85	98	72538.2	175178	13	99.5049	100	0.11
27045_8#77	79.2	24.78	93	76418.4	217061	10	99.5225	100	0.15
27045_8#79	80.55	19	107	67192.2	145718	16	99.9026	99.89	0.11
27045_8#8	56.16	19.36	283	24851.3	52151	40	99.5342	99.72	0.26
27045_8#80	57.96	18.16	120	59394.7	114773	16	99.5458	99.89	0.11
27045_8#81	65.52	15.92	144	49951.4	92689	25	99.8937	100	0.33
27045_8#82	73.15	24.1	174	40887.1	87137	25	99.5001	100	0.22
27045_8#83	65.48	20.72	142	49414.3	109198	21	99.5374	100	0.11
27045_8#84	68.05	21.45	93	77805.7	167394	15	99.511	100	0.33
27045_8#85	76.75	20.95	122	58608	146311	17	99.7574	99.89	0.22
27045_8#86	71.95	22.8	114	62364.3	130914	17	99.506	100	0.16
27045_8#87	73.25	20.75	121	59413.2	120258	20	99.7574	100	0.42
27045_8#88	51.21	16.65	147	49254.8	100534	21	99.5015	100	0.11
27045_8#89	60.56	19.92	182	39035.2	85897	27	99.4916	100	0.11
27045_8#9	71.6	23.4	231	30758.5	69485	32	99.4841	100	0.2
27045_8#90	63.75	22	131	55285.7	107290	22	99.5137	100	0.11
27045_8#91	67.95	22.7	114	61365.5	109437	19	99.5272	99.66	0.11
27045_8#92	67.85	21.55	156	45943.6	102006	22	99.534	100	0.11
27045_8#93	65.48	20.24	133	53204.1	113752	20	99.5464	100	0.11
27045_8#94	69.45	22.15	140	50568.4	100782	23	99.5179	100	0.11
27045_8#95	76	23.8	152	46975.4	105046	24	99.5597	100	0.11
27045_8#96	50.7	16.8	193	36778.6	77903	31	99.5183	100	0.14
27045_8#97	84.66	28.14	225	31946.8	68133	32	99.5212	100	0.17
27045_8#98	78.25	25.35	172	41363.7	91032	24	99.5349	99.89	0.21
27045_8#99	95.76	24.64	160	44693.8	89726	27	99.9009	100	0.11
27097_8#1	58.88	19.12	105	67487.7	141725	16	99.5331	100	0.11
27097_8#10	57.04	19.72	109	65588.4	157803	14	99.5167	100	0.11
27097_8#100	51.96	17.72	205	35060.7	74334	31	99.5526	100	0.14
27097_8#101	63.68	20.12	229	31758.2	71851	31	99.5012	100	0.11
27097_8#102	45.81	16.05	268	26501.8	50131	43	99.4919	99.89	0.21
27097_8#103	63.88	21.16	209	34168.5	69144	30	99.5086	99.89	0.49
27097_8#104	65.75	23.25	231	30844.6	60209	38	99.4939	100	0.11
27097_8#105	52.44	17.68	172	41748.2	92055	26	99.5481	100	0.14
27097_8#107	61.36	21.68	170	41756.4	76604	28	99.4493	99.55	0.21
27097_8#108	54.88	18.08	185	38661.7	76479	29	99.5012	99.92	0.22
27097_8#109	63.32	20.28	153	47067.7	101979	21	99.5196	100	0.33
27097_8#11	55.88	18.84	113	62994.4	145632	14	99.5183	100	0.14
27097_8#110	55	19.04	209	33720.3	65301	33	99.5172	99.89	0.17
27097_8#111	79.14	27.24	204	34714.8	71607	32	99.4646	100	0.47
27097_8#113	66.5	21.5	122	58223.3	120605	19	99.5157	100	0.11
27097_8#114	59.68	19.72	146	48986.8	105870	22	99.4977	100	0.11
27097_8#115	64.52	19	119	59944.2	117940	20	99.7706	99.92	0.67
27097_8#116	71.8	17.5	105	68381.2	136481	18	99.9945	100	0.11
27097_8#117	65.75	21.75	130	55576	121078	22	99.406	100	0.22
27097_8#118	58	17.84	173	40994.3	85145	28	99.7999	100	0.33
27097_8#119	65.3	22.25	197	36024.9	71947	34	99.5266	99.89	0.22
27097_8#12	72.35	24	89	79361.5	200232	11	99.5081	99.89	0.11
27097_8#120	82.98	21.78	201	35767.6	78327	33	99.9067	100	0.33
27097_8#121	55.52	17.6	123	58331.8	139474	19	99.4766	99.92	0.45
27097_8#122	60.44	19.72	120	59540.3	124576	16	99.4908	100	0.33
27097_8#123	59.36	20.08	106	66813.2	154085	13	99.5102	100	0.11
27097_8#124	64.44	21.28	106	66556.6	124621	16	99.5257	100	0.11
27097_8#125	65.16	20.92	85	84226.7	220898	10	99.5212	100	0.11
27097_8#126	61.44	20.76	152	47313	100748	22	99.5043	100	0.25
27097_8#127	70.45	21.15	173	41554.3	81132	31	99.757	99.89	0.22
27097_8#128	67.65	24.15	214	33586.9	62247	37	99.4948	100	0.45
27097_8#129	61.36	17.96	99	71950.6	156658	14	99.7785	100	0.11
27097_8#13	74.2	23.3	88	79959.2	180040	10	99.5153	100	0.11
27097_8#130	57.76	19.56	97	72968.1	164400	13	99.5123	100	0.45
27097_8#131	54.32	18.4	95	74987.6	178678	13	99.5201	100	0.11
27097_8#132	57.16	18.56	84	84530.6	187105	13	99.5427	99.66	0.34
27097_8#133	57.56	18.8	160	45014.7	94960	24	99.5226	99.89	0.25
27097_8#134	63.28	20.48	112	63622.2	160765	17	99.5021	100	0.11
27097_8#135	67.1	22.3	142	50715.3	102807	26	99.498	100	0.11
27097_8#136	65.32	22	207	33988.3	70525	31	99.5223	100	0.11
27097_8#137	48	16.32	86	84790.1	213738	12	99.4719	100	0.11
27097_8#138	53.2	17.32	77	93023.8	274229	10	99.5166	100	0.11
27097_8#139	55.36	18.68	84	84384.1	206316	10	99.4901	100	0.11
27097_8#14	43.62	13.17	122	58654.6	120375	21	99.745	100	0.11
27097_8#140	63.36	20.88	100	71278.6	151953	14	99.5198	100	0.11
27097_8#141	67.7	22.45	96	74536.5	169317	16	99.5051	100	0.45
27097_8#142	60.92	20.36	116	60596.2	136487	17	99.5232	100	0.11
27097_8#143	65.75	21.65	168	42666.3	91422	27	99.5178	100	0.26
27097_8#144	70.65	20.85	190	37480.1	80413	31	99.7589	100	0.15
27097_8#145	55.68	16.8	61	116204	285429	8	99.7973	100	0.22
27097_8#146	58.36	18.84	88	82181.6	194916	11	99.5047	100	0.33
27097_8#147	63.64	20.44	82	88508.8	193429	11	99.4912	99.89	0.33
27097_8#148	59.24	19.12	107	67368.3	168287	12	99.4932	100	0.11
27097_8#149	66.75	22.35	110	64218.1	126660	17	99.5133	99.89	0.11
27097_8#15	88.62	29.58	104	69326.3	176062	11	99.4905	100	0.11
27097_8#150	61.6	19.96	120	59466.8	131471	17	99.5198	100	0.33
27097_8#151	69.7	22.25	163	43588.3	93403	24	99.5346	100	0.11
27097_8#152	65.4	20.56	210	34082.9	76738	31	99.5288	100	0.11
27097_8#153	66.88	15.6	73	99184.2	242965	10	99.9489	100	0.33
27097_8#155	63.08	19.88	97	73632.2	232046	11	99.5079	100	0.11
27097_8#156	68.45	19.95	88	79866.9	176577	12	99.748	100	0.2
27097_8#157	65.32	17.32	94	75370.2	158964	15	99.9147	100	0.11
27097_8#158	63.32	19.84	142	50431.3	107988	23	99.5073	100	0.11
27097_8#159	69.8	20.55	161	43899.1	88036	26	99.7603	100	0.11
27097_8#16	80.22	25.86	100	70916.3	179455	16	99.5298	100	0.11
27097_8#161	55.92	18.36	85	84877.1	263330	10	99.5072	100	0.11
27097_8#162	59.56	19.84	76	94866.8	261947	12	99.5286	100	0.11
27097_8#163	63.6	15.52	95	75551.3	162613	15	99.897	100	0.26
27097_8#164	61.32	20.84	107	66491.1	146986	16	99.4925	100	0.11
27097_8#165	62.64	20.76	136	52948	112142	19	99.5247	100	0.26
27097_8#166	66.8	21.05	162	44133.4	88575	27	99.7299	100	0.11
27097_8#167	71.2	25.25	184	39192.9	94142	27	99.4875	99.96	0.11
27097_8#168	74.95	21.7	230	31422	69595	34	99.776	99.89	0.11
27097_8#169	58.08	19.44	140	50883.3	100344	24	99.4606	99.66	0.11
27097_8#17	67.85	22.8	84	85674.7	244190	10	99.489	100	0.11
27097_8#170	57.8	19.96	184	38733.9	88101	23	99.4985	100	0.17
27097_8#171	58.4	19.92	137	51863.1	111954	18	99.5058	99.89	0.11
27097_8#173	61.6	17.16	163	44071.6	85300	27	99.9475	99.89	0.33
27097_8#174	55.72	19.44	207	34423.2	67746	35	99.5318	99.93	0.17
27097_8#175	70.65	24.5	245	29126.3	55536	41	99.4706	99.55	0.37
27097_8#176	69.05	19.8	259	27672.7	59475	38	99.7519	99.89	0.34
27097_8#177	60.16	16.36	161	44279.7	83794	29	99.9111	100	0.11
27097_8#178	66.76	19.04	180	39423.8	75919	30	99.7487	99.89	0.11
27097_8#179	57.48	16.32	210	33788.3	70146	32	99.9493	99.89	0.11
27097_8#18	65.4	18.76	88	82088.2	175190	14	99.7298	99.97	0.11
27097_8#180	55.16	18.92	219	32589.6	60904	36	99.4886	100	0.28
27097_8#181	59.64	20.68	222	31910.9	68799	33	99.5135	99.89	0.17
27097_8#182	57.16	15.52	265	27280.8	56217	41	99.8986	99.89	0.55
27097_8#183	64.24	22.24	292	24589.3	50033	45	99.4668	100	0.27
27097_8#184	61.28	21.48	334	21094.4	44954	49	99.499	99.89	0.32
27097_8#185	52.64	17.76	248	29730.8	72258	34	99.4559	99.89	0.44
27097_8#186	56.96	19.72	197	35652.3	70700	31	99.5178	100	0.11
27097_8#187	55.68	17.84	231	30703	76224	32	99.7883	100	0.44
27097_8#188	57.68	18	248	28614.3	62915	35	99.7594	99.89	0.53
27097_8#189	56.32	19.84	285	24853.8	48086	44	99.5065	99.89	0.48
27097_8#19	64.8	22.24	90	78791.5	157175	15	99.5135	100	0.23
27097_8#190	54.88	18.8	302	23887.1	52219	40	99.4747	99.89	0.54
27097_8#191	63.6	21.4	299	23984.6	49705	47	99.4789	99.55	0.21
27097_8#192	56.08	18.96	378	19099.1	43949	51	99.497	99.55	0.6
27097_8#2	59.68	19.36	103	69347.2	169242	14	99.5374	99.89	0.11
27097_8#20	70.45	24.15	76	93947.9	260373	9	99.4988	100	0.11
27097_8#21	86.28	24.9	81	88129.2	238896	9	99.7987	100	0.33
27097_8#22	44.94	15.03	104	69115.7	147863	15	99.5079	100	0.33
27097_8#23	71.65	22.45	93	76355.9	175864	14	99.517	100	0.11
27097_8#24	74	24.25	92	77082.1	208255	12	99.5076	100	0.33
27097_8#25	58.8	19.68	100	71081.9	151841	15	99.5108	100	0.11
27097_8#27	62	20.36	96	72962.6	193053	11	99.5246	100	0.11
27097_8#28	71.2	19.15	73	97302.1	241096	10	99.9127	99.89	0.11
27097_8#29	65.25	21.85	63	112393	301214	8	99.5223	99.89	0.42
27097_8#3	65.3	21.15	98	73438	166901	15	99.5301	100	0.11
27097_8#30	43.83	14.52	107	66759.2	171366	15	99.5134	100	0.33
27097_8#31	70.05	21.65	80	89589.6	232384	10	99.5123	100	0.11
27097_8#32	59.96	18.88	99	71963.2	168911	12	99.4959	100	0.11
27097_8#33	58.04	18.32	97	73890.6	185001	11	99.5091	100	0.11
27097_8#34	58.2	18.96	82	87304.9	211741	9	99.4853	100	0.47
27097_8#35	58.12	19.88	93	76952.6	196210	14	99.507	100	0.33
27097_8#36	59.68	19.56	94	76515.9	212649	12	99.5297	99.99	0.33
27097_8#37	57.08	18.72	102	70230.2	152128	15	99.5184	100	0.11
27097_8#38	51.36	16.96	102	70973.1	205017	12	99.5081	100	0.11
27097_8#39	71.95	23.95	77	91293.9	231674	10	99.529	99.97	0.11
27097_8#4	69.8	22.4	89	80276.6	159281	12	99.4886	100	0.11
27097_8#40	69.55	23.75	97	74206.8	186403	13	99.4815	100	0.11
27097_8#41	57.84	14.92	89	80064.6	156718	13	99.9315	100	0.11
27097_8#42	55.6	17.04	95	74708.1	169355	14	99.7371	100	0.42
27097_8#43	58.16	18.72	79	91298.9	264459	10	99.5098	100	0.33
27097_8#44	60.76	19.8	92	77965.9	166847	12	99.5391	100	0.15
27097_8#45	64.84	20.64	92	77650.2	179125	15	99.5036	100	0.11
27097_8#46	58.92	18.72	102	69258.6	191135	11	99.521	100	0.11
27097_8#47	71.8	22.65	86	83530.7	222298	10	99.5177	100	0.11
27097_8#48	70.8	23.35	90	78440.7	189577	13	99.5098	100	0.11
27097_8#49	51.09	16.62	117	61796.7	147427	15	99.5045	99.55	0.33
27097_8#5	77.15	24.9	79	91388.5	224841	9	99.4949	100	0.11
27097_8#50	55.56	18.52	101	69501.7	156637	14	99.5308	100	0.11
27097_8#51	60.12	23.04	101	70832.9	155836	14	99.5512	100	0.2
27097_8#52	60.44	20.76	102	69400.4	146740	16	99.5259	100	0.11
27097_8#53	65.7	21.45	92	77236.5	191406	13	99.5151	100	0.11
27097_8#54	58.84	19.24	103	69765	168189	11	99.5033	100	0.15
27097_8#55	74.1	23	111	65456.2	175553	15	99.5316	100	0.11
27097_8#56	75.2	21.05	83	85524.9	207044	11	99.7754	100	0.11
27097_8#57	62.44	20.24	114	62029.3	163541	13	99.5028	99.89	0.11
27097_8#58	61.92	16.88	90	78963.7	154852	15	99.951	100	0.11
27097_8#59	64.2	17.28	86	82645	146201	18	99.9344	100	0.11
27097_8#6	37.8	12.7	131	53922.2	103082	23	99.511	100	0.56
27097_8#60	60.64	20.88	98	72804.1	143167	14	99.5098	100	0.11
27097_8#62	67.25	23	172	41030.5	147352	14	99.5288	100	0.15
27097_8#63	69.4	23.7	302	23615.3	131340	13	99.5126	99.98	0.37
27097_8#64	59.72	15.36	94	75813.7	168729	14	99.9098	100	0.11
27097_8#65	55.16	18.32	110	65102.8	140742	15	99.5408	99.89	0.11
27097_8#66	58.28	19.76	108	66147.7	130499	16	99.4878	99.89	0.11
27097_8#67	56.44	18.24	106	68140.3	165238	15	99.5273	99.66	0.36
27097_8#68	61.24	20.04	103	69861.8	185392	14	99.4916	99.66	0.11
27097_8#69	64.9	21.85	93	76906.4	222117	11	99.5188	100	0.15
27097_8#7	78.15	25.25	85	83347	221308	11	99.505	100	0.11
27097_8#70	65.35	21.95	123	59381.3	138741	19	99.5098	100	0.28
27097_8#71	71.95	24.7	92	78193.5	240750	9	99.4955	100	0.11
27097_8#72	73.35	24.95	90	78878.5	190297	13	99.5006	100	0.15
27097_8#73	61.88	16.72	100	70952.2	141153	16	99.9336	99.89	0.11
27097_8#74	55.48	18.84	108	65835.4	136244	18	99.5432	100	0.15
27097_8#75	59.88	19.36	112	63749.4	146002	16	99.5089	100	0.11
27097_8#76	65.12	21.16	80	87763.6	243769	10	99.5424	100	0.11
27097_8#77	62.48	20.28	125	57831.8	138390	18	99.5022	100	0.33
27097_8#78	54	18	99	70957	152021	15	99.5119	99.66	0.11
27097_8#79	63.72	21.28	113	62958.3	141659	16	99.526	100	0.11
27097_8#8	65.35	21.3	100	71577.1	188251	12	99.4922	100	0.45
27097_8#80	71.3	22.4	104	69540.2	200801	12	99.4658	100	0.11
27097_8#81	59.36	15.4	102	69757.5	145839	16	99.9117	100	0.11
27097_8#82	61.68	16.36	105	67546	120302	17	99.9368	100	0.11
27097_8#83	54.2	17.72	135	53196.7	108997	19	99.5103	100	0.49
27097_8#85	63.12	17.6	108	65368.8	118954	18	99.9189	100	0.11
27097_8#86	54.36	19.24	150	47614.7	93843	25	99.5286	100	0.45
27097_8#88	59.36	19.6	118	61331.4	123965	17	99.528	99.89	0.33
27097_8#89	52.44	13.44	89	80737.2	174069	13	99.9453	100	0.33
27097_8#9	56.44	19	109	65627.6	156069	14	99.4832	99.92	0.11
27097_8#90	50.43	16.56	132	53972.3	111620	18	99.4979	100	0.11
27097_8#91	56.52	16.76	117	60438.2	115037	21	99.7384	100	0.42
27097_8#92	57.56	18.52	134	54108.5	132738	20	99.5137	99.55	0.11
27097_8#93	62.12	19.68	130	55675.6	124570	21	99.4972	100	0.11
27097_8#94	54.4	17.28	142	51106.2	108925	22	99.4746	99.85	0.11
27097_8#95	59.44	19.72	124	57264.3	130420	18	99.5161	100	0.11
27097_8#96	58.08	20.16	152	47893.9	102362	25	99.4848	100	0.11
27097_8#98	58.92	16.68	178	40152.8	82160	31	99.9535	100	0.33
27097_8#99	57.36	19.84	212	33869.8	73962	33	99.5396	99.89	0.49
34873_7#1	79.5	26.82	144	49604.5	94806	25	99.481	100	0.11
34873_7#10	71.55	21.7	181	38846.7	80568	31	99.7487	100	0.2
34873_7#100	67.75	22.55	83	85030.9	216651	9	99.5268	100	0.15
34873_7#101	74.6	24.3	143	49853.4	133636	18	99.5169	100	0.11
34873_7#102	75.95	23.35	69	103595	385344	8	99.5152	100	0.11
34873_7#103	71.25	23.5	140	50882.5	128069	21	99.5179	99.8	0.15
34873_7#104	85.68	22.14	74	96906.9	298798	10	99.78	99.89	0.11
34873_7#105	75.3	24.45	145	49234.1	110542	21	99.534	100	0.11
34873_7#106	74.25	22.75	309	23662.8	140431	17	99.4924	100	1.13
34873_7#107	77.05	21.55	117	61311.7	128519	20	99.7063	100	0.42
34873_7#108	80.94	25.5	91	77444.3	216558	10	99.5175	100	0.2
34873_7#109	85.14	27.6	83	85536.4	247181	11	99.5209	100	0.37
34873_7#11	79.56	26.04	119	60366.4	158111	13	99.484	100	0.11
34873_7#110	79.74	25.8	109	64651.5	138681	15	99.5337	100	0.11
34873_7#111	86.34	27.9	96	75101	180964	13	99.5096	100	0.33
34873_7#112	78.72	24.6	103	69484.3	136322	18	99.5187	100	0.11
34873_7#113	70.65	23.75	129	55738.3	154619	16	99.4915	100	0.11
34873_7#114	63.56	18.64	171	42016.8	94905	24	99.7528	99.8	0.11
34873_7#115	76.4	24.4	95	74990.4	194436	11	99.4863	100	0.11
34873_7#116	71.15	22.7	150	47422.8	102163	19	99.5136	100	0.33
34873_7#117	85.14	26.4	98	73311	156403	13	99.4435	100	0.11
34873_7#118	72	20.85	143	50309.7	114320	21	99.7438	100	0.11
34873_7#119	74.85	23.45	71	102066	329474	9	99.5224	100	0.14
34873_7#12	61.84	21.08	164	43655.6	94768	25	99.494	100	0.17
34873_7#120	64.44	21.12	140	51477.8	104231	21	99.4817	100	0.11
34873_7#121	79.14	27.24	89	80997.3	213803	11	99.5187	100	0.33
34873_7#122	70.9	23.7	120	59406.2	114964	17	99.4884	100	0.11
34873_7#123	83.1	26.64	80	88433.2	231708	10	99.5087	100	0.11
34873_7#124	77.65	25.15	132	53597.8	113304	20	99.5487	99.89	0.11
34873_7#125	94.22	26.46	88	81790.9	219801	11	99.7612	100	0.11
34873_7#126	74.65	19.75	129	55805.7	120111	21	99.8156	100	0.11
34873_7#127	80.34	26.04	123	58719.2	113650	20	99.5144	100	0.11
34873_7#128	69.65	20.1	114	63043.6	141480	17	99.7543	100	0.11
34873_7#129	71.25	21.85	111	64427.6	155709	18	99.5152	100	0.11
34873_7#13	78.84	27.48	181	39732.2	84166	26	99.5009	100	0.11
34873_7#130	69.85	23.5	157	45308.9	84115	26	99.514	100	0.21
34873_7#131	73.3	22.9	89	80566.8	194678	12	99.5272	100	0.11
34873_7#132	68.05	22.75	138	51299.6	102309	23	99.5041	100	0.17
34873_7#133	79.8	25.2	75	95987.9	349620	9	99.5229	100	0.14
34873_7#134	70.8	20.4	137	52514.8	112876	21	99.7583	100	0.11
34873_7#135	76.8	25.35	90	80278.3	269876	10	99.5045	100	0.33
34873_7#136	79.5	24.96	129	55894.2	107747	22	99.5256	100	0.2
34873_7#137	70	23.7	150	47822.8	108987	22	99.4478	100	0.28
34873_7#138	78.75	20.65	84	85175.3	207513	11	99.7905	100	0.2
34873_7#139	65.85	21.65	171	42388	102573	22	99.4984	100	0.11
34873_7#14	73.15	24.1	159	45202	107325	22	99.5044	100	0.17
34873_7#140	78.35	25	96	73959.8	168052	12	99.5179	100	0.11
34873_7#141	79.2	25.86	112	64130.5	148540	14	99.5026	100	0.45
34873_7#142	90.42	28.26	96	73773	214288	11	99.511	100	0.25
34873_7#143	76.02	25.44	128	57615.9	162701	18	99.4532	100	0.43
34873_7#144	76.85	25.55	176	40064.4	90017	25	99.521	100	0.21
34873_7#145	64.55	22	160	46039.7	104229	23	99.4223	99.89	0.43
34873_7#146	65.45	22.1	147	48563.9	103030	22	99.4751	100	0.11
34873_7#147	61.44	17.88	165	43853.4	88357	27	99.7452	100	0.33
34873_7#148	78.84	25.62	111	64586.6	157798	16	99.5183	100	0.33
34873_7#149	66.15	21.3	155	46311.5	108216	22	99.5218	100	0.11
34873_7#15	76.55	22.3	155	46157	94888	24	99.7135	99.89	0.53
34873_7#150	73.85	23.45	76	93985.7	217336	11	99.5294	100	0.15
34873_7#151	73.1	23.9	97	73913.3	167516	13	99.4887	100	0.11
34873_7#152	69.65	22.65	146	48908.8	107609	20	99.4974	100	0.11
34873_7#153	83.46	23.16	115	63042.6	200262	12	99.7755	100	0.42
34873_7#154	77.65	24.3	126	56375.2	108289	20	99.5239	100	0.11
34873_7#155	86.16	24.72	83	85292.8	230166	12	99.745	100	0.42
34873_7#156	66.05	22.2	141	50829.5	100674	22	99.4798	100	0.11
34873_7#157	89.22	28.44	111	64959.2	145268	16	99.4936	100	0.15
34873_7#158	71.25	23.05	124	57795.8	137862	18	99.4968	100	0.15
34873_7#159	83.64	29.7	434	16346.3	37246	56	99.5225	99.4	0.49
34873_7#16	77.9	25.65	204	34885.8	80776	26	99.5129	100	0.17
34873_7#160	54.92	15.48	119	60024	120123	19	99.9483	100	0.11
34873_7#161	66.55	22.7	123	57920.8	146257	17	99.5085	100	0.11
34873_7#162	66.1	22.95	180	40222.5	80394	29	99.4727	99.99	0.33
34873_7#163	74	21.4	95	74655.9	153347	17	99.7412	100	0.42
34873_7#164	71.25	22.95	162	44656.3	109426	24	99.529	100	0.14
34873_7#165	75.95	24.35	133	53712	113199	19	99.4854	100	0.11
34873_7#166	65.28	20.48	153	46611.2	113930	21	99.525	100	0.17
34873_7#167	68.6	22.2	122	59241	124867	18	99.5146	100	0.11
34873_7#169	81.72	27.12	104	67933.7	206614	13	99.5268	100	0.15
34873_7#17	65.16	21.48	156	45333.4	85046	24	99.5062	99.89	0.25
34873_7#170	71.45	23.5	143	49311.7	104517	20	99.5301	100	0.15
34873_7#171	74.25	21.2	96	74039.4	166512	14	99.7016	100	0.11
34873_7#172	74.45	24.6	141	50251.9	109800	20	99.5155	99.92	0.11
34873_7#173	86.04	29.28	241	29978.9	67765	32	99.5195	99.89	0.33
34873_7#174	87	24.78	138	51447.1	113044	21	99.8086	100	0.11
34873_7#175	71.85	19.3	142	50806.9	120272	21	99.8005	100	0.11
34873_7#177	83.88	25.38	185	38355.4	82646	28	99.7904	99.89	0.33
34873_7#178	64.8	20.32	143	49886.6	119590	21	99.5197	100	0.11
34873_7#179	75.25	23.35	154	46106.8	112316	21	99.5086	100	0.11
34873_7#18	70.2	23.6	125	57905.1	191236	14	99.5176	100	0.33
34873_7#180	82.26	27.24	176	40741.1	98170	23	99.5239	100	0.22
34873_7#181	59.92	19.56	140	51055.8	101112	23	99.5099	99.96	0.33
34873_7#182	81.24	26.46	111	63727.5	165696	12	99.5132	100	0.11
34873_7#183	68.4	22.05	148	47785.7	114862	20	99.512	99.8	0.11
34873_7#184	69.95	22.55	138	51458.2	105611	20	99.4804	100	0.11
34873_7#185	73.1	24.05	165	44131.9	98068	24	99.491	100	0.44
34873_7#186	85.2	27.9	123	58306.4	117066	20	99.5019	100	0.11
34873_7#187	72.55	23.65	124	57493.9	125156	18	99.5213	100	0.11
34873_7#188	79.32	25.8	197	36028	71525	32	99.5142	100	0.17
34873_7#189	76.35	25.05	143	49279.4	102459	24	99.5212	100	0.11
34873_7#19	74	21.5	147	49229.5	119509	21	99.7455	100	0.37
34873_7#190	80.7	26.88	371	19556.3	46022	46	99.7316	99.55	0.42
34873_7#191	77.05	25.05	142	49639.4	109470	22	99.5491	100	0.21
34873_7#192	74.7	24.55	149	48391.9	91353	23	99.5239	100	0.11
34873_7#2	65.44	19.76	193	36936.1	82073	30	99.7294	100	0.15
34873_7#20	72.4	24.1	114	63503.6	217369	12	99.529	100	0.33
34873_7#21	72	24.5	160	45103.4	83202	30	99.4914	99.89	0.11
34873_7#22	69.15	22.45	90	79609.1	205313	11	99.4886	100	0.11
34873_7#23	75.6	25.6	158	45217.2	104021	24	99.4912	100	0.32
34873_7#24	76.55	24.2	91	78925.6	204942	11	99.4994	99.66	0.11
34873_7#25	69.25	24	167	42866.1	82900	26	99.4893	100	0.22
34873_7#26	80.76	25.74	89	79811.5	212560	12	99.5115	100	0.11
34873_7#27	87.96	27.42	101	71470.5	158376	12	99.5228	100	0.11
34873_7#28	65.04	17.08	169	42874.9	86563	28	99.9092	99.89	0.33
34873_7#29	83.04	27.3	126	56346.1	141869	18	99.5361	100	0.37
34873_7#3	70.65	22.9	117	60761	136409	19	99.5323	99.78	0.11
34873_7#30	79.9	22.9	151	47142.9	109820	23	99.752	100	0.11
34873_7#31	76.9	25.45	212	33901.2	71275	30	99.4854	99.89	0.11
34873_7#32	77	25.3	162	43830.4	83052	26	99.5154	100	0.11
34873_7#33	74.15	20.8	86	82498.5	206479	12	99.7659	100	0.11
34873_7#34	63.72	18.48	138	52318.5	100075	21	99.7307	100	0.11
34873_7#35	75.9	23.45	95	75407.2	191292	10	99.5231	100	0.11
34873_7#36	68.95	22.15	150	47608.2	121400	19	99.4964	100	0.2
34873_7#37	59.2	19.2	61	115282	292390	8	99.5351	99.93	0.15
34873_7#38	74.7	24.25	161	44474.2	94769	24	99.5219	99.89	0.21
34873_7#39	74.25	22.75	74	95791	300359	7	99.5285	100	0.11
34873_7#4	68.3	20.6	172	41583.2	88740	26	99.7872	100	0.11
34873_7#40	73.65	23.85	162	43973.1	86855	26	99.5043	100	0.11
34873_7#41	71.1	23.05	85	84525.9	222690	10	99.4954	100	0.11
34873_7#42	82.98	27.3	139	51718.9	137807	18	99.5277	100	0.11
34873_7#43	77.75	24.35	89	80816.8	225007	12	99.4958	100	0.11
34873_7#44	63.56	21.24	155	46395.6	89733	29	99.4943	100	0.11
34873_7#45	89.7	25.44	112	64211.8	156799	17	99.7499	100	0.11
34873_7#46	73.95	22.2	156	46320	113171	23	99.7019	100	0.44
34873_7#48	71.95	24.4	148	48011.7	95594	24	99.4852	99.89	0.11
34873_7#49	61.48	20.04	82	85951.9	271618	10	99.524	100	0.15
34873_7#5	72.25	23.35	98	73801.5	131037	16	99.5117	100	0.33
34873_7#50	64.55	22.3	148	48812.6	100352	23	99.5078	100	0.17
34873_7#51	74.55	19.6	84	85389.2	220252	9	99.931	100	0.11
34873_7#52	61.88	20.64	152	46535.4	115235	20	99.5064	99.89	0.11
34873_7#53	79.8	26.34	73	96452.3	309245	8	99.5319	100	0.11
34873_7#54	71	23.3	144	49420.1	91261	26	99.522	100	0.2
34873_7#56	67.2	19.1	69	103529	277011	8	99.7891	99.89	0.33
34873_7#57	70.8	23.85	146	49376.5	107291	25	99.4792	100	0.11
34873_7#58	78.8	24.7	60	117381	390959	6	99.5091	100	0.11
34873_7#59	73	23.45	123	58102.4	113343	20	99.4784	100	0.11
34873_7#6	57.8	19.8	170	41528.1	103580	22	99.547	99.89	0.45
34873_7#60	84.24	23.4	78	92168.1	243398	10	99.7567	100	0.11
34873_7#61	71.05	22.65	126	56979.2	126316	19	99.5244	100	0.11
34873_7#62	87.06	21.36	106	67494.6	153262	15	99.901	100	0.11
34873_7#63	72.7	22.95	141	50736.3	117851	21	99.5108	100	0.11
34873_7#64	92.05	29.68	120	59458.6	117546	18	99.5219	100	0.11
34873_7#65	65.64	18.72	147	48926.8	100005	27	99.7517	100	0.11
34873_7#66	77.88	25.38	96	74823	187080	13	99.5074	100	0.11
34873_7#67	77.15	22.95	136	52820.4	114074	22	99.7195	100	0.11
34873_7#68	69	22.45	80	90200.7	222310	11	99.5029	100	0.33
34873_7#69	68.35	21.55	67	105742	292203	8	99.5249	100	0.15
34873_7#7	73.3	23.65	105	67388.3	163337	14	99.539	100	0.11
34873_7#70	69.05	19.25	127	55717.7	109811	23	99.9377	100	0.11
34873_7#71	66.65	21.9	68	103658	285957	9	99.5176	100	0.11
34873_7#72	64.56	16.08	122	59051.6	128784	19	99.8755	100	0.28
34873_7#73	75.3	23.9	63	111895	297733	8	99.5206	100	0.15
34873_7#74	68.8	19.9	136	52859.3	109032	23	99.756	99.89	0.11
34873_7#75	83.04	26.52	87	82730.9	235952	12	99.5124	100	0.11
34873_7#76	79.08	26.34	146	49223.1	101877	22	99.5089	100	0.27
34873_7#77	98	29.89	84	85351.8	175407	15	99.5324	100	0.11
34873_7#78	78.25	22.6	109	65175.2	128003	16	99.803	100	0.33
34873_7#79	75.75	24.05	124	58050.9	142074	16	99.5394	100	0.14
34873_7#8	73.75	25.2	169	42068.6	77486	29	99.4969	100	0.32
34873_7#80	72	20.9	133	53709	133693	18	99.7074	99.89	0.11
34873_7#81	74	24	99	72449.1	212060	11	99.5052	100	0.33
34873_7#82	77.05	23.95	163	44019.4	93389	26	99.4995	100	0.11
34873_7#83	73.55	21.05	79	90082.8	307368	9	99.7952	100	0.33
34873_7#84	78.3	25.2	153	45888	112079	21	99.5327	100	0.11
34873_7#85	65.16	20.84	86	82238.4	231994	10	99.5274	100	0.11
34873_7#86	70.1	22.25	138	51889.8	116841	20	99.5171	100	0.11
34873_7#87	84	26.64	75	94457.1	215425	11	99.5427	100	0.11
34873_7#88	73.45	23.8	108	66100.8	133742	17	99.5392	100	0.15
34873_7#89	86.64	26.4	71	100967	241361	9	99.5417	100	0.11
34873_7#9	72.1	23.4	96	74474.1	161579	13	99.5419	100	0.33
34873_7#90	75.75	24.15	121	58529.8	107825	19	99.5195	100	0.11
34873_7#91	75.15	23.25	94	75765.6	191538	13	99.5285	100	0.11
34873_7#92	65.05	22.1	134	54190.4	104297	21	99.5022	100	0.11
34873_7#93	97.51	28	84	84545.3	229904	11	99.748	100	0.42
34873_7#94	87.9	25.08	117	60833.3	146480	16	99.724	100	0.11
34873_7#95	73.8	24.25	138	51836.5	100403	24	99.5077	100	0.11
34873_7#96	82.56	28.2	158	46026.6	97905	25	99.5422	100	0.44
34873_7#97	73.9	21.55	172	41756.6	88030	24	99.7312	100	0.26
34873_7#98	76.3	21.75	115	61520	140419	17	99.8165	99.89	0.11
34873_7#99	72.2	20.3	154	46483.7	96119	24	99.784	100	0.11
34926_8#1	52.96	18.8	242	29415.5	58340	39	99.5022	99.88	0.11
34926_8#10	81.3	28.32	148	48316.1	98184	24	99.4866	100	0.41
34926_8#100	66.05	22.25	133	53690.2	103533	22	99.4693	100	0.33
34926_8#101	66.7	20.75	81	87352.8	249269	10	99.7441	100	0.42
34926_8#102	73.55	22.8	108	66567.2	146485	17	99.7642	100	0.11
34926_8#103	77.35	25.2	95	74965.7	206614	12	99.5047	100	0.11
34926_8#104	69.95	24.45	130	54654.1	119106	19	99.5226	100	0.33
34926_8#105	67.85	22.65	80	89385.5	259981	10	99.5289	100	0.15
34926_8#106	83.52	23.52	107	66501.3	136384	18	99.9383	100	0.11
34926_8#107	67.95	24	78	92690.6	213613	11	99.5014	100	0.11
34926_8#109	75.2	25.45	95	74276.2	170268	14	99.5284	100	0.11
34926_8#11	62.12	22.32	229	31067.3	74046	30	99.5356	100	0.28
34926_8#110	71.85	25.15	123	57481.8	107302	21	99.5041	100	0.11
34926_8#111	66.25	22.75	84	83563.7	195399	11	99.5248	100	0.11
34926_8#112	61.28	21.32	143	49718.6	102663	22	99.5079	100	0.44
34926_8#113	69.3	19	73	98267.2	198213	11	99.9149	100	0.33
34926_8#114	63.04	20.28	140	50097.8	113352	22	99.7437	100	0.2
34926_8#115	66.8	22.35	85	84164.9	208208	11	99.5264	100	0.11
34926_8#116	67.6	23.2	123	58462.2	116880	20	99.553	99.66	0.49
34926_8#117	70.5	24.15	88	81612.5	232141	10	99.4962	100	0.11
34926_8#118	66.35	22.1	125	57197.4	126360	19	99.5151	99.92	0.45
34926_8#119	82.2	27.24	90	79133.9	227447	10	99.4931	100	0.45
34926_8#12	76.7	22.6	88	80732	198957	12	99.7625	100	0.11
34926_8#120	68.1	23.2	108	65897.5	141085	16	99.4963	100	0.11
34926_8#121	66.95	22.4	82	87277.1	215861	12	99.4982	100	0.11
34926_8#122	75.5	22.7	103	68784.6	166052	17	99.7898	100	0.11
34926_8#123	70.75	19.6	115	62778.2	124997	18	99.8969	100	0.33
34926_8#125	73.4	25.35	127	56070.1	128165	19	99.47	100	0.11
34926_8#126	80.34	27.48	90	78833.9	209018	9	99.4987	100	0.14
34926_8#127	68.1	20.15	123	57486.3	100126	25	99.9513	100	0.11
34926_8#128	79.74	24.54	81	87806.8	262995	11	99.7498	100	0.42
34926_8#129	62.68	16.92	124	57871.3	119962	20	99.8987	99.89	0.33
34926_8#13	72.25	24.55	91	78883.3	217252	11	99.5083	100	0.11
34926_8#130	62.6	21.6	78	91902.9	240625	11	99.5114	99.93	0.11
34926_8#132	70.35	22.85	93	77272.3	205255	10	99.5196	100	0.11
34926_8#133	64.92	19.48	120	59729.5	136535	18	99.7764	100	0.11
34926_8#134	70.05	22.7	83	86552.5	201907	10	99.5281	100	0.11
34926_8#135	73.15	25.5	109	65245.1	129709	16	99.506	100	0.11
34926_8#136	63.76	21.24	93	76641	230988	10	99.5117	100	0.11
34926_8#137	76.35	22.7	72	99753.4	275354	9	99.7584	100	0
34926_8#139	64.88	19.32	78	91978.8	210081	10	99.7191	99.89	0.42
34926_8#14	64.6	23.35	183	39114	87586	25	99.5064	99.89	0.21
34926_8#140	63.4	22.12	112	63351.2	122598	18	99.5198	100	0.11
34926_8#141	61.32	21.12	79	89013.8	286963	9	99.5158	100	0.11
34926_8#142	64.75	25	125	57229.8	109100	18	99.4874	100	0.11
34926_8#143	69.25	23.75	86	83397.9	195789	10	99.5281	100	0.11
34926_8#144	58.6	20	138	51949.7	102649	21	99.4768	99.72	0.11
34926_8#145	61.32	20.6	94	75248.8	189474	11	99.5354	100	0.53
34926_8#147	73.25	23.9	78	90770	202655	11	99.5468	100	0.11
34926_8#149	67.45	22.95	86	82140.1	215432	10	99.5226	100	0.11
34926_8#15	74.45	24.35	95	75943.4	210331	11	99.4654	100	0.11
34926_8#151	60.32	20.56	74	96651.2	233142	9	99.5124	100	0.33
34926_8#152	67	20.05	118	60610.5	124904	18	99.7607	100	0.45
34926_8#153	77.3	25.6	83	85150.9	261011	7	99.5182	100	0.11
34926_8#154	60.4	20.88	106	66357.2	141675	16	99.5219	100	0.45
34926_8#155	69.6	21.35	79	89836.5	226763	10	99.7415	100	0.11
34926_8#156	58.72	18.24	112	63955.8	156887	16	99.7386	100	0.11
34926_8#157	73.7	24.05	85	83685.8	248057	11	99.4642	100	0.11
34926_8#158	65.3	22.45	115	62258.2	128479	17	99.5002	100	0.45
34926_8#159	72.5	22.1	88	81522.6	193136	12	99.735	100	0.11
34926_8#16	54.36	20.52	277	25627.4	50773	42	99.5022	99.8	0.15
34926_8#160	56.04	20	139	51229.5	106293	22	99.5581	100	0.15
34926_8#161	65.5	22.8	79	90085.9	195949	12	99.4877	99.89	0.49
34926_8#162	56.44	19.12	131	55110.1	124496	19	99.509	99.92	0.22
34926_8#163	64.4	22.7	87	82447.9	205145	11	99.5073	99.89	0.11
34926_8#164	59.64	20.8	134	53229.9	130645	16	99.5159	100	0.11
34926_8#165	66.85	23.75	135	53289.7	128108	17	99.5018	100	0.11
34926_8#166	69.6	23.25	95	74490.2	177397	13	99.5143	100	0.15
34926_8#167	68.5	23.85	106	66242.9	138566	16	99.5274	100	0.11
34926_8#168	66.7	21.55	75	94118.8	235173	9	99.8006	100	0.11
34926_8#17	66.9	21.25	102	69556.5	166879	15	99.757	100	0.42
34926_8#170	66.1	22.95	77	91831	274535	8	99.517	100	0.15
34926_8#171	67	22.1	96	74887	184693	13	99.5356	100	0.2
34926_8#172	69.65	23.9	84	83964	212615	13	99.5058	100	0.11
34926_8#173	73.6	21.5	118	60048.5	108724	21	99.9334	100	0.11
34926_8#174	78.66	26.76	88	80866	209350	13	99.5266	100	0.15
34926_8#175	64.75	22.95	123	58182	130818	17	99.4956	100	0.45
34926_8#176	72.35	25.15	93	76506.4	234384	11	99.5062	99.89	0.11
34926_8#177	58.2	16.8	123	57803.5	112578	22	99.9529	100	0.11
34926_8#178	67.25	20.75	72	99223.6	239107	11	99.7172	100	0.42
34926_8#179	70.15	25.1	100	71488.6	141729	13	99.5121	100	0.11
34926_8#18	54.44	22	164	43194.5	93583	26	99.5187	99.79	0.11
34926_8#180	62.36	21.64	98	74035.3	151604	16	99.5322	100	0.33
34926_8#181	65.55	17.85	78	92059.3	179270	11	99.9071	100	0.33
34926_8#182	58.56	19.48	154	46725	101931	22	99.548	99.48	0.11
34926_8#183	69.1	19.95	82	86159.5	190138	12	99.9508	100	0.11
34926_8#184	57.2	15.44	114	63229.5	117289	20	99.902	99.78	0.11
34926_8#185	77.05	23.9	76	94039.8	212357	11	99.7187	99.33	0.42
34926_8#186	61	18.28	121	58944.2	127988	17	99.7757	99.75	0.33
34926_8#187	63.64	21.16	96	75051.8	174227	12	99.5152	100	0.11
34926_8#188	60.08	20.88	141	50595.2	90899	23	99.4753	100	0.17
34926_8#189	71.2	23.5	80	89663.2	204244	11	99.5142	100	0.11
34926_8#19	78.72	28.08	122	58133.2	124635	17	99.5166	100	0.11
34926_8#190	68.8	24.05	124	57382.4	127771	17	99.5411	100	0.15
34926_8#191	77.85	23.7	83	86661.8	211584	10	99.7662	100	0.33
34926_8#192	59.92	21.04	160	44046.3	81142	27	99.5017	100	0.11
34926_8#2	76.95	21.25	111	64339	128491	18	99.9208	100	0.11
34926_8#20	64.48	22.4	198	36004.9	72001	30	99.5253	100	0.14
34926_8#21	68.6	23.75	132	53732.3	140096	20	99.498	100	0.11
34926_8#22	64.15	22.75	218	32867.7	63971	37	99.5171	99.89	0.4
34926_8#23	78.3	23.94	128	56606.2	136542	18	99.785	100	0.33
34926_8#24	64.35	22.3	179	40233.9	76154	27	99.506	100	0.11
34926_8#25	76.05	25.2	112	64009.7	133778	18	99.4984	99.89	0.14
34926_8#26	67.55	23.85	193	36815.3	73299	30	99.5112	99.89	0.17
34926_8#27	78.42	27.54	119	59547	147377	16	99.5089	99.92	0.11
34926_8#28	64.2	22.4	202	35907.6	82537	29	99.4724	100	0.33
34926_8#29	67.4	23.45	106	67710.8	162368	14	99.4865	100	0.45
34926_8#3	59.56	21.88	229	31619.7	63460	32	99.506	99.94	0.28
34926_8#30	74.1	20.65	185	38882.8	81426	31	99.9159	99.89	0.33
34926_8#31	74.4	25.4	87	82074	192253	12	99.4882	100	0.11
34926_8#32	75.55	26.2	234	30549.1	67786	33	99.4958	99.89	0.28
34926_8#34	55.76	22.6	151	46555.7	103875	24	99.4967	99.55	0.11
34926_8#35	69.75	24.05	92	79229.3	263235	10	99.5072	100	0.11
34926_8#36	56.88	20	195	36556.8	72289	28	99.4788	99.89	0.15
34926_8#37	77.1	20.55	95	75266.6	166797	15	99.8735	100	0.11
34926_8#38	67.45	22.7	162	44982	90664	23	99.5256	99.89	0.11
34926_8#39	74.85	19.2	107	67254	161520	14	99.9055	100	0.11
34926_8#4	74.2	24.95	119	59123.8	118802	18	99.5267	100	0.11
34926_8#40	65.65	22.6	196	36914.7	70750	33	99.4904	100	0.11
34926_8#41	71.9	24.75	162	44267.4	81547	28	99.4791	100	0.36
34926_8#42	65.45	22.65	111	64213.6	134870	15	99.5067	100	0.11
34926_8#43	65.24	18.72	163	43799.2	87463	30	99.9078	99.89	0.33
34926_8#44	74.1	22.55	90	79453.4	230363	10	99.7616	99.92	0.11
34926_8#45	64.5	22.8	191	37900	84165	27	99.491	99.89	0.33
34926_8#47	63.24	21.16	193	37374.4	85452	25	99.5149	99.89	0.15
34926_8#48	82.74	27.24	93	77970.2	194383	12	99.4755	100	0.33
34926_8#49	50.04	17.88	173	40401.1	77528	26	99.5236	100	0.32
34926_8#5	50.67	18.12	238	30409	58346	37	99.5025	99.89	0.17
34926_8#50	63.76	21.16	104	68202	157000	15	99.5415	100	0.45
34926_8#51	58.36	20.4	175	40859.3	70894	30	99.516	99.89	0.21
34926_8#52	80.05	20.35	90	79533.4	161828	13	99.9155	100	0.11
34926_8#53	58.28	17.8	176	40089.1	78513	29	99.9349	99.89	0.17
34926_8#55	72.95	23.65	100	72105.4	174532	14	99.4871	100	0.11
34926_8#56	61.68	21.4	180	39510.2	75957	31	99.4929	99.83	0.11
34926_8#57	74.15	25.4	77	91181.9	205105	10	99.5067	100	0.11
34926_8#58	72.2	25.5	154	47034.6	98576	25	99.4987	100	0.11
34926_8#59	68.85	23.85	84	84333.2	196563	12	99.5129	99.89	0.17
34926_8#6	75.4	25.7	122	58640	113120	20	99.5249	100	0.11
34926_8#60	66	22.9	148	48943.9	97953	23	99.4912	100	0.15
34926_8#61	76.75	25.85	97	73426.1	170585	13	99.4923	100	0.11
34926_8#62	71.9	24.7	160	44615.6	103417	23	99.5331	100	0.11
34926_8#63	88.8	22.92	89	80827.2	156739	14	99.917	100	0.11
34926_8#64	66.85	23	173	41528.7	76155	30	99.5148	100	0.11
34926_8#65	80.64	27.54	105	67359.9	191272	10	99.5229	100	0.11
34926_8#67	73.7	24.6	73	96364.5	265284	9	99.535	99.89	0.11
34926_8#68	64.2	22.95	158	45062.3	93799	27	99.5103	100	0.22
34926_8#7	66.9	23.95	214	33491.1	70817	33	99.489	99.89	0.11
34926_8#70	60	20.16	149	48174.7	93414	24	99.5239	99.78	0.11
34926_8#71	61.56	16.56	78	91881.7	233291	12	99.9286	99.89	0.33
34926_8#72	54.48	15.44	174	41210.8	86555	29	99.9092	99.89	0.11
34926_8#73	70.6	23.9	141	50956.5	232017	10	99.5131	100	0.45
34926_8#74	52.8	18.6	177	40690.9	87535	25	99.5286	99.83	0.26
34926_8#75	72.25	24.5	82	87187.7	189586	13	99.5272	100	0.45
34926_8#76	59.4	21.4	168	42862.2	99921	27	99.4939	99.89	0.11
34926_8#77	82.38	26.82	89	80097.9	204172	11	99.4978	100	0.11
34926_8#78	71.35	23.85	168	42365.1	92573	23	99.4947	99.89	0.2
34926_8#79	81.48	27	103	70875.8	176998	13	99.4992	100	0.33
34926_8#8	72.45	28.35	139	51429.7	123821	19	99.5299	100	0.11
34926_8#80	57.36	20	183	38870.9	74147	31	99.5158	99.89	0.26
34926_8#81	69.7	24.35	88	80556.6	162411	17	99.5125	100	0.11
34926_8#83	71.15	24	163	44316.1	97515	25	99.5381	99.89	0.22
34926_8#84	67.65	22.7	96	74314.9	167894	14	99.5054	99.89	0.45
34926_8#85	63.64	21.76	153	46569.2	98159	25	99.5316	99.89	0.11
34926_8#86	63.12	21.6	99	71376.6	158767	13	99.5095	100	0.11
34926_8#87	61.84	20.92	164	43342.7	92229	27	99.5245	100	0.11
34926_8#88	68.85	20.85	70	101379	232373	11	99.7578	100	0.42
34926_8#89	68.35	19.6	132	53828	94320	26	99.9306	100	0.11
34926_8#9	63.6	22.36	228	31482.8	63592	34	99.4958	100	0.27
34926_8#90	77.25	22.35	88	80977.1	204413	11	99.8466	100	0.11
34926_8#91	63.64	18.8	136	52015.2	101198	23	99.9519	100	0.11
34926_8#92	76.05	25.55	88	80194.9	196736	11	99.5251	100	0.33
34926_8#93	73.5	21.9	132	53673.3	108733	24	99.9392	100	0.11
34926_8#94	79.14	25.68	91	78740.7	173724	13	99.4856	100	0.45
34926_8#95	73.6	21.5	165	42984.4	86728	28	99.9387	100	0.11
34926_8#98	64.55	22.85	157	45737.1	87614	24	99.4698	100	0.22
34926_8#99	63.6	21.2	89	80073.9	174309	14	99.4866	99.66	0.11
34956_7#1	58.92	16.76	208	34799.6	76945	33	99.9302	100	0.39
34956_7#10	85.92	27.48	104	67759	136985	15	99.5342	100	0.11
34956_7#101	74.7	20.8	78	91550.3	240762	11	99.7838	100	0.33
34956_7#103	75.5	19.9	82	86737.1	228539	12	99.9288	100	0.11
34956_7#105	65.2	20.92	84	84120.6	173957	10	99.5057	100	0.11
34956_7#107	75.75	24.9	80	87928.5	212514	11	99.5133	100	0.11
34956_7#11	77.15	25.95	160	43878.6	82497	27	99.5297	100	0.11
34956_7#110	85.02	28.92	121	59232.5	118030	18	99.4538	100	0.22
34956_7#111	81.72	23.04	117	61080	130802	18	99.9404	100	0.11
34956_7#112	83.04	24.36	130	54629.3	111510	19	99.7295	100	0.42
34956_7#113	72.45	24.75	164	43394.7	85844	27	99.5308	100	0.17
34956_7#114	68.6	22.55	122	58339.3	141920	16	99.4972	99.89	0.11
34956_7#115	65.04	21.92	171	41066.7	70846	31	99.5188	100	0.21
34956_7#116	75.9	19.75	72	98678.6	206557	12	99.877	100	0.11
34956_7#117	78.55	20.7	135	52632.1	93935	23	99.9139	100	0.11
34956_7#118	78.35	21.8	76	94491.2	237955	9	99.7715	100	0.11
34956_7#119	66.36	17.96	139	51489.1	106507	23	99.9528	99.89	0.11
34956_7#12	86.04	28.68	106	66374	138073	17	99.4904	100	0.2
34956_7#120	74	24.7	97	73849.4	181934	14	99.4651	100	0.11
34956_7#121	85.32	24.18	114	63125.3	136644	17	99.7621	99.8	0.11
34956_7#122	84	26.22	98	72597.5	166819	14	99.5033	100	0.11
34956_7#123	74.7	24.95	117	61146.2	145620	16	99.5189	100	0.11
34956_7#124	76.25	22	78	91086.7	234349	9	99.7481	100	0.11
34956_7#125	89.22	23.34	122	58682.4	125778	19	99.9214	100	0.11
34956_7#126	74.65	22.1	122	59136.7	156875	16	99.7783	100	0.33
34956_7#127	67.5	23	139	51145.7	99666	23	99.5225	99.89	0.37
34956_7#128	75.85	25.6	174	40794.4	76284	29	99.5235	100	0.22
34956_7#129	68	23.45	184	38520.4	82215	27	99.5549	99.78	0.11
34956_7#13	81.36	27.24	165	42986.7	80600	28	99.5034	99.55	0.34
34956_7#130	65.28	20.76	135	52415.5	112885	23	99.5211	100	0.15
34956_7#131	73.3	20.2	171	41475.4	84122	28	99.9426	99.89	0.17
34956_7#132	73.8	24.4	93	76411	209192	12	99.4728	100	0.42
34956_7#133	79.7	22.6	159	44478.2	88358	27	99.9492	100	0.11
34956_7#134	75.55	24.5	78	90342.8	233083	10	99.5176	100	0.11
34956_7#135	75.75	20.8	127	55741.1	106510	22	99.9513	100	0.11
34956_7#136	78.85	19.25	82	87880.8	217038	10	99.9034	100	0.11
34956_7#137	80.05	20.8	79	90717.9	303244	10	99.7698	100	0.45
34956_7#138	73.2	24.15	141	50912.3	105593	19	99.4924	100	0.15
34956_7#139	77.7	24.3	109	66110.6	175760	14	99.4949	100	0.11
34956_7#14	79.65	24.15	152	46576.7	100063	25	99.7418	100	0.42
34956_7#140	73.85	23.75	123	58002.1	107312	20	99.5147	99.89	0.14
34956_7#141	76.3	25	238	29937.1	63086	33	99.5153	100	0.39
34956_7#142	83.34	27.18	142	49818.4	101488	22	99.4996	99.8	0.11
34956_7#143	81.6	26.94	103	69267.3	157335	15	99.5206	100	0.11
34956_7#144	92.52	25.02	136	52511	106755	22	99.8964	100	0.11
34956_7#145	65.04	22	166	42382.7	83151	26	99.5043	100	0.17
34956_7#146	65.16	20.84	167	42573.5	103022	23	99.5136	99.89	0.15
34956_7#147	69.55	21.15	126	57244.8	114298	18	99.7299	99.89	0.11
34956_7#148	71.1	23.75	161	44315	109641	23	99.5064	100	0.21
34956_7#149	70.55	22.9	92	76830.3	161481	13	99.5128	99.72	0.11
34956_7#15	89.76	30.24	248	28608.7	59752	36	99.5369	99.89	0.11
34956_7#150	68.35	19.25	172	41630.6	94565	26	99.9165	99.89	0.11
34956_7#151	72.25	23.4	164	43691.3	100038	24	99.525	100	0.15
34956_7#152	77.95	25.2	96	73098.3	175899	13	99.5338	100	0.11
34956_7#153	89.28	25.74	112	63715.9	126457	19	99.7482	100	0.42
34956_7#154	75.4	24.4	95	75100.5	201125	12	99.5347	100	0.11
34956_7#155	79.98	26.94	139	51711.1	109252	21	99.5507	99.96	0.21
34956_7#156	67.95	23.3	96	73803.3	127076	18	99.4957	100	0.11
34956_7#157	83.82	27.6	129	56012.1	113603	20	99.5197	99.89	0.45
34956_7#158	77.8	25.75	139	50603.2	100371	22	99.5133	99.89	0.15
34956_7#159	74.05	24.2	146	49500.6	119255	22	99.528	100	0.11
34956_7#16	66.15	23.95	180	39691.3	75946	30	99.5022	100	0.11
34956_7#160	87.78	29.52	184	38753.5	79468	27	99.5277	99.93	0.15
34956_7#161	65.8	17.8	159	45173.5	83124	29	99.9391	100	0.11
34956_7#162	69.55	23.5	189	37515.3	77875	28	99.4867	100	0.11
34956_7#163	75.75	26.25	174	41144.4	80354	27	99.4882	100	0.11
34956_7#164	73	23.9	168	42678	93360	25	99.5047	100	0.11
34956_7#165	68.75	22.4	179	39644.8	82724	30	99.5411	99.96	0.11
34956_7#166	63.08	20.88	154	46413.8	103060	23	99.5389	100	0.25
34956_7#167	70.2	23.25	161	44247.7	87589	26	99.475	100	0.22
34956_7#168	75.1	24.6	117	61340.7	122723	17	99.5076	100	0.11
34956_7#169	72.1	24.2	145	48402	83135	26	99.5251	100	0.11
34956_7#17	63.28	20.88	110	64290.3	147474	15	99.53	100	0.11
34956_7#171	75.05	20.45	145	48893.2	92401	26	99.9098	100	0.11
34956_7#172	70.7	18.7	138	51925.8	90671	27	99.8992	100	0.11
34956_7#173	75.3	24.55	136	52062.2	96387	22	99.51	100	0.2
34956_7#174	78.72	27.06	184	38811	76418	28	99.5152	100	0.21
34956_7#175	76.45	25.95	142	50477.4	129008	20	99.5196	99.96	0.11
34956_7#176	84.36	23.7	250	28426.8	53723	40	99.9503	99.89	0.11
34956_7#177	67	22.15	178	39991.5	92034	25	99.4723	100	0.11
34956_7#178	60.8	21.48	310	22927.3	49146	49	99.5476	99.89	0.26
34956_7#179	82.02	28.68	243	29071.8	55746	38	99.4934	100	0.17
34956_7#18	52.24	19.08	198	36385	78582	28	99.4862	99.83	0.11
34956_7#180	71.1	23.35	196	36207.2	80559	27	99.5256	100	0.28
34956_7#181	84.48	28.02	159	44243.4	88230	25	99.5154	100	0.17
34956_7#182	76.55	21.05	191	37624.8	82155	29	99.9066	99.89	0.39
34956_7#183	73.6	21.25	143	50252.4	98335	21	99.7288	100	0.11
34956_7#184	59.84	20.88	190	37658.3	82051	29	99.4591	99.92	0.11
34956_7#185	74.75	24.5	159	45113.3	98597	23	99.5231	100	0.25
34956_7#186	69.3	22.5	148	48500.9	109577	23	99.4995	100	0.11
34956_7#187	79.44	26.58	205	34780	67970	36	99.4735	100	0.28
34956_7#188	72.95	23.05	148	48524	122362	22	99.5249	100	0.11
34956_7#189	79.44	27.66	254	27806.2	58266	38	99.5254	99.89	0.17
34956_7#19	72.1	18.8	91	78127.1	215356	13	99.9175	100	0.11
34956_7#190	72.1	25	169	42340.9	80367	27	99.4692	100	0.21
34956_7#191	76.8	24.3	188	38235.1	82713	26	99.5132	99.74	0.22
34956_7#192	82.44	30.54	422	16956.4	36634	57	99.4528	99.55	0.74
34956_7#2	59.84	20.4	142	49885.7	100107	23	99.5298	100	0.11
34956_7#20	70.5	23.6	176	40368.4	86990	27	99.5523	99.89	0.39
34956_7#21	65.6	21.65	97	73665.3	196914	12	99.5431	100	0.15
34956_7#22	73.95	24.15	175	41461.8	87685	25	99.5054	99.89	0.11
34956_7#23	75.35	23.95	84	85091.3	293015	8	99.5357	100	0.15
34956_7#25	80.4	26.16	95	74590	205154	11	99.5228	100	0.11
34956_7#26	70.2	24.15	191	37252.6	73378	29	99.5347	99.86	0.27
34956_7#27	81.6	28.14	165	43119.3	91866	25	99.532	100	0.15
34956_7#28	72.7	18.4	117	61353.3	133217	16	99.9191	100	0.11
34956_7#29	85.86	22.62	151	47645.7	100163	25	99.9103	99.89	0.33
34956_7#3	66.84	18.32	183	39147.8	77342	31	99.9254	99.89	0.15
34956_7#30	75.4	24.4	144	49722.5	113298	19	99.5159	100	0.14
34956_7#31	74.35	26	170	41557.3	71352	31	99.5303	100	0.33
34956_7#32	85.02	28.02	203	35695.8	75185	30	99.5212	100	0.11
34956_7#33	64.2	21.7	183	39619.8	81219	29	99.4582	100	0.11
34956_7#34	67.75	21.9	93	76372.7	157901	14	99.5322	100	0.11
34956_7#35	71.2	22.25	167	42875.9	87912	27	99.7195	100	0.42
34956_7#36	86.64	21.3	76	94818.4	220111	10	99.941	100	0.11
34956_7#37	73.3	21.75	164	43528.4	86669	27	99.7774	100	0.11
34956_7#38	83.94	26.1	64	112792	282302	9	99.5465	99.96	0.45
34956_7#39	75.2	22.25	146	49221.2	92441	25	99.7282	100	0.11
34956_7#4	65.8	21.15	100	72166.2	166462	15	99.4945	100	0.33
34956_7#40	62.96	15.64	70	102508	230350	11	99.9244	100	0.11
34956_7#41	76.65	26.05	170	41955.9	84689	27	99.5361	99.96	0.54
34956_7#42	68.15	22.5	84	86345.6	248453	9	99.4921	100	0.11
34956_7#43	61.84	20.56	179	39990.1	85204	25	99.4916	100	0.11
34956_7#44	80.34	26.76	80	89032.9	231555	9	99.5164	99.89	0.11
34956_7#45	83.94	29.04	167	43789.2	101853	25	99.4834	100	0.11
34956_7#46	78.66	26.58	118	61124.9	220603	13	99.5235	100	0.11
34956_7#47	80.94	27.24	153	46394.8	79665	27	99.5016	100	0.11
34956_7#48	71.15	24.2	189	38189.3	121740	20	99.5265	100	0.11
34956_7#49	64.2	21.6	139	51507.1	100470	24	99.4757	99.92	0.32
34956_7#5	69.15	23.3	209	34374.7	77555	28	99.5103	99.89	0.15
34956_7#50	64.2	21.24	83	85236.8	202487	11	99.5052	100	0.11
34956_7#51	75.4	20.75	145	49055.7	94259	26	99.9523	99.89	0.11
34956_7#52	80.88	25.44	88	81069.8	192462	12	99.5593	100	0.11
34956_7#53	76.2	25.1	153	46071.8	109134	21	99.5334	100	0.17
34956_7#54	79.5	26.4	89	79537.7	228215	10	99.5176	100	0.11
34956_7#55	71.15	24.25	73	98100	341670	9	99.5203	100	0.11
34956_7#56	76.3	26.3	164	43295.9	81174	27	99.5128	99.89	0.22
34956_7#57	83.64	27.42	66	108531	379037	6	99.5379	100	0.11
34956_7#58	67.6	23.65	163	43492.5	77526	28	99.4893	99.89	0.11
34956_7#59	74.95	24.75	89	80675	217247	11	99.4955	100	0.11
34956_7#6	72	21.25	94	75583.3	144515	15	99.7423	100	0.33
34956_7#60	88.92	29.58	138	51092	124427	20	99.5363	100	0.17
34956_7#61	85.08	22.14	101	70853.4	153075	14	99.9543	100	0.11
34956_7#62	87.36	28.5	144	49373	107826	22	99.4985	100	0.22
34956_7#63	90.18	30.42	151	46535.7	92398	24	99.5285	100	0.25
34956_7#64	76.5	24.9	136	51807.9	136545	18	99.5303	99.89	0.11
34956_7#65	70.55	23.6	94	75991.1	215611	10	99.535	100	0.11
34956_7#66	65.45	32	177	40943.5	81238	30	99.5142	99.89	0.44
34956_7#67	75	24.8	85	83179.5	212229	12	99.5164	99.93	0.11
34956_7#68	73.95	25.65	146	48824.6	98709	25	99.5048	99.96	0.11
34956_7#7	63.68	20.72	201	35759	86236	27	99.51	99.72	0.15
34956_7#70	67.75	22.05	80	88610.4	331339	7	99.5034	100	0.11
34956_7#72	70.85	23.75	79	89944.5	230802	9	99.525	100	0.11
34956_7#74	78.35	20.75	80	89600.4	282352	10	99.7766	100	0.22
34956_7#76	69.9	20.3	85	83645.8	198115	14	99.7847	100	0.33
34956_7#78	66.5	22.5	93	77511.9	215971	14	99.5505	99.89	0.11
34956_7#8	60	20.28	100	71438.8	153863	14	99.5224	100	0.11
34956_7#80	77.8	25.8	133	53310.8	94831	22	99.5186	100	0.17
34956_7#82	66	16.68	69	103869	303701	9	99.9137	99.89	0.33
34956_7#84	70.15	18.6	76	93403.6	202815	13	99.9509	100	0.11
34956_7#86	69.55	22	87	82265.9	246136	10	99.5294	100	0.18
34956_7#88	75.7	24.8	78	91955.2	344311	7	99.4911	100	0.11
34956_7#9	73.9	26.75	170	42548.3	92211	26	99.4898	100	0.11
34956_7#90	79.98	26.16	83	85443.5	265752	9	99.51	100	0.11
34956_7#92	78.5	25.65	69	101741	296920	8	99.5213	100	0.2
34956_7#94	77.9	21.3	95	74809.3	168394	14	99.939	100	0.11
34956_7#95	78.85	21.3	111	64902.4	128943	20	99.9091	99.97	0.5
34956_7#97	66.84	17.2	83	86257.6	179212	12	99.9364	100	0.11
34956_7#99	77.6	20.4	76	93428.1	219383	10	99.9517	100	0.11
34957_1#1	50.88	17.61	265	27068.3	59923	38	99.5004	99.94	0.26
34957_1#106	70.7	24.35	128	55473.4	113379	20	99.5193	100	0.15
34957_1#109	76.05	26.75	134	52962.3	118602	17	99.5129	100	0.49
34957_1#11	62.68	21.76	212	33990.1	74985	33	99.5076	99.83	0.19
34957_1#14	75.3	26.6	220	32437.8	64876	35	99.5004	100	0.35
34957_1#16	63.56	22.6	226	31177	70262	33	99.4578	99.83	0.21
34957_1#18	50.85	15.3	229	31444.8	69759	34	99.7657	99.4	0.26
34957_1#20	64.9	23.25	204	35428	77626	30	99.492	100	0.31
34957_1#22	58.72	21.2	244	29325.8	60254	36	99.5081	100	0.21
34957_1#24	66.15	21.55	209	34147.5	74343	32	99.7569	99.83	0.53
34957_1#26	71.95	25.45	208	34521	65964	36	99.4903	99.89	0.19
34957_1#27	74	25.9	212	33340.7	74556	28	99.5131	99.89	0.17
34957_1#29	84	24	190	37719.1	78548	30	99.7616	99.89	0.17
34957_1#3	59.72	21.08	208	34031.2	82195	29	99.536	99.55	0.11
34957_1#31	60.08	20.48	223	32041.6	76568	29	99.4851	99.82	0.26
34957_1#33	50.67	16.95	223	32041.7	70632	32	99.4804	99.89	0.15
34957_1#35	62.76	21.56	208	34272.3	69311	33	99.4845	99.89	0.21
34957_1#37	59	20.76	206	34620.4	72637	32	99.5232	100	0.11
34957_1#39	77.5	22.65	169	41949.2	88727	27	99.9499	100	0.33
34957_1#41	67.65	22.8	184	39587.4	77653	32	99.4931	99.78	0.11
34957_1#43	67.2	23.75	180	39387.6	75992	28	99.5255	99.89	0.21
34957_1#45	83.82	28.68	176	40745.4	91754	24	99.5112	100	0.11
34957_1#47	61.76	21.6	202	34602.9	69700	33	99.5288	99.89	0.36
34957_1#49	59.68	21.04	188	37621.6	97429	25	99.4398	100	0.28
34957_1#5	50.07	16.62	253	28308.9	55023	37	99.7491	99.76	0.32
34957_1#51	56.88	20.12	193	37458.5	70430	30	99.5105	99.89	0.48
34957_1#53	67.1	23.9	182	38980.6	76047	27	99.5227	100	0.28
34957_1#56	58.4	20.96	181	39736.1	76937	30	99.4816	99.89	0.33
34957_1#58	67.4	23.75	160	44017.6	87927	27	99.5242	100	0.15
34957_1#60	65.35	23.4	185	39128.9	79017	28	99.4757	99.89	0.51
34957_1#62	71.2	24.7	186	38952.4	81471	30	99.4828	100	0.22
34957_1#64	58.72	21.28	217	32307.6	61757	37	99.5225	99.85	0.17
34957_1#66	59.16	20.36	169	42013.4	82408	27	99.5009	100	0.11
34957_1#68	59.84	20.92	175	40727.3	83201	26	99.5093	99.83	0.2
34957_1#69	56.68	20.16	180	39557.5	79127	27	99.4996	99.89	0.22
34957_1#7	60.88	21.48	236	29757.3	55482	37	99.5323	99.86	0.15
34957_1#71	74.05	25.5	154	46729.6	99248	23	99.4766	100	0.11
34957_1#73	60.44	21.32	164	43375.9	83025	27	99.503	99.87	0.11
34957_1#75	71.4	25.95	166	42676.3	97550	24	99.4684	100	0.81
34957_1#77	66.8	23.4	176	40718.4	87887	24	99.499	100	0.25
34957_1#79	59.56	20.92	234	30448.3	65257	38	99.505	100	0.23
34957_1#81	57.36	18.04	168	42216.2	87958	27	99.7545	99.89	0.53
34957_1#83	60.84	21.4	179	39766.4	82815	27	99.5316	99.66	0.32
34957_1#85	53.68	19.28	172	41724.7	82491	26	99.5226	99.89	0.21
34957_1#87	63.55	23.15	155	46323	88440	23	99.5165	99.85	0.11
34957_1#89	67.8	23.6	128	54818.8	105670	21	99.5357	100	0.11
34957_1#91	66.25	22.2	135	53081.2	103048	21	99.4978	100	0.11
34957_1#93	73.1	24.85	141	49786.1	103031	23	99.5177	99.89	0.11
34957_1#96	75.4	26.75	158	44586.3	87414	25	99.5023	100	0.15
34957_1#98	58.32	18.36	151	47375.3	94062	25	99.7388	100	0.11
