# Supplementary material for: Genetic diversity, determinants, and dissemination of Burkholderia pseudomallei lineages implicated in melioidosis in Northeast Thailand
Source: Nat Commun. 2024 Jul 7;15:5699. doi: 10.1038/s41467-024-50067-9 (PMC11228029; doi:10.1038/s41467-024-50067-9)
Supplement: Supplementary file 6 — Supplementary Data 3. [file 41467_2024_50067_MOESM6_ESM.xlsx]

## Sheet: Lineage-specific genes
gene.id	gene.annotation	gene presence in K96243					frequency of genes at the lineage and sub-lineage level															lineage specificity at sub-lineage level										Specificity based on accumulated sub-lineage data				COG terms	GO terms
		chromosome	new_logus	old_logus	start	end	f_lineage1	f_lineage1.1	f_lineage1.2	f_lineage1.3	f_lineage1.4	f_lineage2	f_lineage2.1	f_lineage2.2	f_lineage2.3	f_lineage2.4	f_lineage3	f_lineage3.1	f_lineage3.2	f_all_dominant_lineages	f_all_non-dominant	specific_to_lineage1.1	specific_to_lineage1.2	specific_to_lineage1.3	specific_to_lineage1.4	specific_to_lineage2.1	specific_to_lineage2.2	specific_to_lineage2.3	specific_to_lineage2.4	specific_to_lineage3.1	specific_to_lineage3.2	specific_to_lineage1	specific_to_lineage2	specific_to_lineage3	specific_to_more_than_one_lineage
group_12700	hypothetical protein;phage-encoded membrane protein	K96243_chr1	BPS_RS00755	BPSL0142	154096	154845	0.358974	0.0305344	0.981481	0.411765	0.2	0.0909091	0.210526	0	0	0.0138889	0.056	0	0.111111	0.19891	0.111111	no	yes	no	no	no	no	no	no	no	no	yes	no	no	no	Uncharacterized	Uncharacterized
group_12699	hypothetical protein	K96243_chr1	BPS_RS00760	BPSL0143	154888	155388	0.358974	0.0305344	0.981481	0.411765	0.2	0.0909091	0.210526	0	0	0.0138889	0.056	0	0.111111	0.19891	0.111111	no	yes	no	no	no	no	no	no	no	no	yes	no	no	no	Uncharacterized	Uncharacterized
group_12729	helix-turn-helix type 11 domain proteinDeoR-like helix-turn-helix domain;helix-turn-helix type 11 domain protein	K96243_chr1	BPS_RS04960	BPSL0939	1091448	1092440	0.897436	0.969466	0.944444	1	0.866667	0	0	0	0	0	0	0	0	0.381471	0.105023	yes	no	yes	no	no	no	no	no	no	no	yes	no	no	no	Uncharacterized	regulation of DNA-templated transcription (GO:0006355);DNA-binding transcription factor activity (GO:0003700)
group_12728	hypothetical protein	K96243_chr1	BPS_RS04970	BPSL0940	1092813	1092992	0.897436	0.969466	0.944444	1	0.866667	0	0	0	0	0	0	0	0	0.381471	0.103501	yes	no	yes	no	no	no	no	no	no	no	yes	no	no	no	Uncharacterized	Uncharacterized
group_16082	hypothetical protein;ISBma1 transposase	K96243_chr1	BPS_RS04975	BPSL0941	1093213	1097322	0.897436	0.969466	0.944444	1	0.866667	0	0	0	0	0	0	0	0	0.381471	0.105023	yes	no	yes	no	no	no	no	no	no	no	yes	no	no	no	Uncharacterized	Uncharacterized
group_18909	hypothetical protein	K96243_chr1	BPS_RS04980	BPSL0942	1097639	1099549	0.897436	0.969466	0.944444	1	0.866667	0	0	0	0	0	0	0	0	0.381471	0.105023	yes	no	yes	no	no	no	no	no	no	no	yes	no	no	no	Uncharacterized	Uncharacterized
group_16275	hypothetical protein;phage integrase/recombinase	K96243_chr1	BPS_RS04990	BPSL0944	1100841	1102121	0.878205	0.931298	0.944444	1	0.866667	0	0	0	0	0	0	0	0	0.373297	0.0182648	no	no	yes	no	no	no	no	no	no	no	yes	no	no	no	Uncharacterized	DNA integration (GO:0015074);DNA recombination (GO:0006310);DNA binding (GO:0003677)
group_22286	HsdR family type I site-specific deoxyribonucleaseType-1 restriction enzyme R proteintype I site-specific deoxyribonuclease HsdR familyType III restriction enzyme res subunit;hypothetical protein;HsdR family type I site-specific deoxyribonucleaseType I restriction enzyme EcoR124II R proteintype I site-specific deoxyribonuclease HsdR familyType III restriction enzyme res subunit;type I restriction…	K96243_chr1	BPS_RS04995	BPSL0945	1102333	1105446	0.865385	0.931298	0.944444	1	0.866667	0	0	0	0	0	0	0	0	0.367847	0.022831	no	no	yes	no	no	no	no	no	no	no	yes	no	no	no	Defense mechanisms	Uncharacterized
group_21026	hypothetical protein;Uncharacterized conserved protein	K96243_chr1	BPS_RS05000	BPSL0946	1105502	1106434	0.865385	0.931298	0.944444	1	0.866667	0	0	0	0	0	0	0	0	0.367847	0.00913242	no	no	yes	no	no	no	no	no	no	no	yes	no	no	no	Function unknown	nucleic acid binding (GO:0003676)
hsdS_hsdS_1	type I restriction enzyme specificity proteinType I restriction enzyme EcoKI specificity proteinEcoKI restriction-modification system protein HsdSType I restriction modification DNA specificity domain	K96243_chr1	BPS_RS05005	BPSL0947	1106431	1107720	0.862179	0.923664	0.944444	1	0.866667	0	0	0	0	0	0	0	0	0.366485	0.00608828	no	no	yes	no	no	no	no	no	no	no	yes	no	no	no	Defense mechanisms	DNA binding (GO:0003677)
hsdM_hsdM_2_hsdM_1	type I restriction-modification methylaseType I restriction enzyme EcoKI M proteinType I restriction-modification system methyltransferase subunittype I restriction-modification system M subunitN-6 DNA Methylase;hypothetical protein;type I restriction-modification methylaseProbable type I restriction enzyme BthVORF4518P M proteinType I restriction-modification system methyltransferase subunittype…	K96243_chr1	BPS_RS05010	BPSL0948	1107717	1109558	0.865385	0.931298	0.944444	1	0.866667	0	0	0	0	0	0	0	0	0.367847	0.0106545	no	no	yes	no	no	no	no	no	no	no	yes	no	no	no	Defense mechanisms	DNA methylation (GO:0006306);nucleic acid binding (GO:0003676);methyltransferase activity (GO:0008168);N-methyltransferase activity (GO:0008170);DNA binding (GO:0003677)
group_16267	hypothetical protein;Site-specific recombinase XerC	K96243_chr1	BPS_RS05015	BPSL0949	1109892	1110275	0.865385	0.931298	0.944444	1	0.866667	0.003367	0	0	0	0	0	0	0	0.36921	0.0121766	no	no	yes	no	no	no	no	no	no	no	yes	no	no	no	Uncharacterized	DNA integration (GO:0015074);DNA recombination (GO:0006310);DNA binding (GO:0003677)
group_16284	hypothetical protein;replication proteinReplication protein C (RepC)	K96243_chr1	BPS_RS05025	BPSL0952	1110880	1111743	0.88141	0.938931	0.944444	1	0.866667	0	0	0	0	0	0	0	0	0.374659	0.105023	no	no	yes	no	no	no	no	no	no	no	yes	no	no	no	Uncharacterized	Uncharacterized
group_16273	hypothetical protein;Predicted transcriptional regulatorProphage CP4-57 regulatory protein (AlpA);Phage transcriptional regulator AlpAPredicted transcriptional regulatorProphage CP4-57 regulatory protein (AlpA)	K96243_chr1	BPS_RS05030	BPSL0953	1111772	1111933	0.88141	0.938931	0.944444	1	0.866667	0	0	0	0	0	0	0	0	0.374659	0.103501	no	no	yes	no	no	no	no	no	no	no	yes	no	no	no	Transcription	Uncharacterized
thyA_1_thyA_3_thyA_2	thymidylate synthaseThymidylate synthasethymidylate synthasethymidylate synthaseThymidylate synthase	K96243_chr1	BPS_RS13265	BPSL2473	2982658	2983629	0.102564	0	0.037037	1	0	0	0	0	0	0	0	0	0	0.0435967	0.00304414	no	no	yes	no	no	no	no	no	no	no	yes	no	no	no	Uncharacterized	dTMP biosynthetic process (GO:0006231);thymidylate synthase activity (GO:0004799);cytosol (GO:0005829)
group_22377	lysozymePhage-related lysozyme (muraminidase);Phage-related lysozyme (muraminidase);hypothetical protein	K96243_chr1	BPS_RS13805	BPSL2568	3097541	3098041	0.532051	0.977099	0	0	0	0.942761	0.631579	1	1	0.986111	0.44	0.1875	0.650794	0.682561	0.150685	yes	no	no	no	no	yes	yes	yes	no	no	yes	yes	no	yes	Uncharacterized	cell wall macromolecule catabolic process (GO:0016998);peptidoglycan catabolic process (GO:0009253);lysozyme activity (GO:0003796)
group_22382	Uncharacterized protein conserved in bacteriaProtein of unknown function (DUF1311);hypothetical protein	K96243_chr1	BPS_RS13810	BPSL2569	3098038	3098463	0.532051	0.977099	0	0	0	0.942761	0.631579	1	1	0.986111	0.44	0.1875	0.650794	0.682561	0.150685	yes	no	no	no	no	yes	yes	yes	no	no	yes	yes	no	yes	Uncharacterized	Uncharacterized
group_12566	hypothetical protein	K96243_chr1	BPS_RS13820	BPSL2571	3099365	3099673	0.532051	0.977099	0	0	0	0.942761	0.631579	1	1	0.986111	0.44	0.1875	0.650794	0.682561	0.153729	yes	no	no	no	no	yes	yes	yes	no	no	yes	yes	no	yes	Uncharacterized	Uncharacterized
group_16253	hypothetical protein	K96243_chr1	BPS_RS13865	BPSL2580	3103587	3103862	0.532051	0.977099	0	0	0	0	0	0	0	0	0.44	0.1875	0.650794	0.30109	0.147641	yes	no	no	no	no	no	no	no	no	no	yes	no	no	no	Uncharacterized	Uncharacterized
group_16263	hypothetical protein	K96243_chr1	BPS_RS13870	BPSL2581	3103855	3104085	0.532051	0.977099	0	0	0	0	0	0	0	0	0.44	0.1875	0.650794	0.30109	0.147641	yes	no	no	no	no	no	no	no	no	no	yes	no	no	no	Uncharacterized	Uncharacterized
group_13004	prophage CP4-57 regulatory protein (AlpA)Predicted transcriptional regulatorProphage CP4-57 regulatory protein (AlpA)	K96243_chr1	BPS_RS13875	BPSL2582	3104211	3104420	0.532051	0.977099	0	0	0	0	0	0	0	0	0	0	0	0.226158	0.143075	yes	no	no	no	no	no	no	no	no	no	yes	no	no	no	Transcription	Uncharacterized
group_13003	hypothetical protein	K96243_chr1	BPS_RS13880	BPSL2583	3104506	3105051	0.532051	0.977099	0	0	0	0	0	0	0	0	0	0	0	0.226158	0.143075	yes	no	no	no	no	no	no	no	no	no	yes	no	no	no	Uncharacterized	Uncharacterized
group_12839	hypothetical protein	K96243_chr1	BPS_RS13885	BPSL2584	3105139	3105351	0.532051	0.977099	0	0	0	0.942761	0.631579	1	1	0.986111	0	0	0	0.607629	0.152207	yes	no	no	no	no	yes	yes	yes	no	no	yes	yes	no	yes	Uncharacterized	Uncharacterized
intS_3_intS_intS_2	phage integrasePutative prophage CPS-53 integraseintegrasePhage integrase family	K96243_chr1	BPS_RS13895	BPSL2586	3105703	3106971	0.532051	0.977099	0	0	0	0	0	0	0	0	0	0	0	0.226158	0.146119	yes	no	no	no	no	no	no	no	no	no	yes	no	no	no	Replication, recombination and repair	DNA integration (GO:0015074);DNA recombination (GO:0006310);DNA binding (GO:0003677)
intA_3_intA_4_intA_2_intA_1_intA_6	phage integraseProphage CP4-57 integraseintegrasePhage integrase family;Prophage integrase IntA;phage integraseProphage CP4-57 integraseintegrase	K96243_chr2	BPS_RS20740	BPSS0378	519142	520371	0.823718	0.961832	0.111111	1	1	0.00673401	0	0	0.0322581	0	0	0	0	0.352861	0.0350076	yes	no	yes	yes	no	no	no	no	no	no	yes	no	no	no	Replication, recombination and repair	DNA integration (GO:0015074);DNA recombination (GO:0006310);DNA binding (GO:0003677)
group_13013	hypothetical protein;DNA-binding regulatory proteinanaerobic benzoate catabolism transcriptional regulatorPredicted transcriptional regulatortranscriptional regulator y4mF familyHelix-turn-helix	K96243_chr2	BPS_RS20745	BPSS0380	521079	521324	0.820513	0.961832	0.0925926	1	1	0	0	0	0	0	0	0	0	0.348774	0.0289193	yes	no	yes	yes	no	no	no	no	no	no	yes	no	no	no	Uncharacterized	DNA binding (GO:0003677)
group_13246	hypothetical protein	K96243_chr2	BPS_RS20760	BPSS0381	522475	522720	0.820513	0.961832	0.0925926	1	1	0	0	0	0	0	0	0	0	0.348774	0.0289193	yes	no	yes	yes	no	no	no	no	no	no	yes	no	no	no	Uncharacterized	DNA binding (GO:0003677)
group_16321	hypothetical protein;DNA-binding proteinPredicted transcriptional regulatorProphage CP4-57 regulatory protein (AlpA)	K96243_chr2	BPS_RS20775	BPSS0383	526300	526518	0.820513	0.961832	0.0925926	1	1	0.00673401	0	0	0.0322581	0	0	0	0	0.351499	0.0350076	yes	no	yes	yes	no	no	no	no	no	no	yes	no	no	no	Transcription	Uncharacterized
group_15678	hypothetical protein	K96243_chr2	BPS_RS20780	BPSS0384	526611	527657	0.820513	0.961832	0.0925926	1	1	0.00673401	0	0	0.0322581	0	0	0	0	0.351499	0.0304414	yes	no	yes	yes	no	no	no	no	no	no	yes	no	no	no	Uncharacterized	Uncharacterized
group_12774	hypothetical protein;Predicted type IV restriction endonuclease	K96243_chr2	BPS_RS20790	BPSS0385	529868	532291	0.820513	0.961832	0.0925926	1	1	0	0	0	0	0	0	0	0	0.348774	0.0289193	yes	no	yes	yes	no	no	no	no	no	no	yes	no	no	no	Uncharacterized	ATP hydrolysis activity (GO:0016887)
group_12773	gp31Protein of unknown function (DUF3396);hypothetical protein	K96243_chr2	BPS_RS20800	BPSS0387	533314	534429	0.820513	0.961832	0.0925926	1	1	0.00673401	0	0	0.0322581	0	0	0	0	0.351499	0.0517504	yes	no	yes	yes	no	no	no	no	no	no	yes	no	no	no	Uncharacterized	Uncharacterized
group_12772	gp30VRR-NUC domain;hypothetical protein	K96243_chr2	BPS_RS20805	BPSS0388	534439	535173	0.820513	0.961832	0.0925926	1	1	0.00673401	0	0	0.0322581	0	0	0	0	0.351499	0.0517504	yes	no	yes	yes	no	no	no	no	no	no	yes	no	no	no	Uncharacterized	hydrolase activity, acting on ester bonds (GO:0016788)
group_22310	bacteriophage GP29 proteinUncharacterized conserved protein;hypothetical protein;PAAR repeat-containing proteinUncharacterized conserved proteinPAAR motif;bacteriophage GP29 protein	K96243_chr2	BPS_RS20810	BPSS0389	535170	535697	0.820513	0.961832	0.0925926	1	1	0.00673401	0	0	0.0322581	0	0	0	0	0.351499	0.0380518	yes	no	yes	yes	no	no	no	no	no	no	yes	no	no	no	Function unknown	Uncharacterized
group_15625	hypothetical protein;YcfA family proteinYcfA-like protein	K96243_chr2	BPS_RS20815	BPSS0390	535977	536156	0.820513	0.961832	0.0925926	1	1	0.00673401	0	0	0.0322581	0	0	0	0	0.351499	0.0289193	yes	no	yes	yes	no	no	no	no	no	no	yes	no	no	no	Cell motility	mRNA binding (GO:0003729)
group_20770	CopG family transcriptional regulatorUncharacterised protein family (UPF0150);hypothetical protein	K96243_chr2	BPS_RS20820	BPSS0391	536201	536617	0.820513	0.961832	0.0925926	1	1	0.00673401	0	0	0.0322581	0	0.008	0	0	0.352861	0.0776256	yes	no	yes	yes	no	no	no	no	no	no	yes	no	no	no	Function unknown	Uncharacterized
group_21221	hypothetical protein;Fis family transcriptional regulator	K96243_chr2	BPS_RS29980	BPSS2050	2766388	2766645	0.974359	0.961832	0.962963	1	1	0	0	0	0	0	0	0	0	0.414169	0.0958904	yes	yes	yes	yes	no	no	no	no	no	no	yes	no	no	no	Uncharacterized	Uncharacterized
ansA_3_ansA_2_ansA_1_ansA	L-asparaginaseL-asparaginaseL-asparaginase IIL-asparaginase type IIAsparaginase;L-asparaginaseProbable L-asparaginaseL-asparaginase IIL-asparaginase type IIAsparaginase	K96243_chr2	BPS_RS30055	BPSS2060	2793880	2794989	0.980769	0.992366	1	1	1	0	0	0	0	0	0	0	0	0.416894	0.0974125	yes	yes	yes	yes	no	no	no	no	no	no	yes	no	no	no	Uncharacterized	asparagine metabolic process (GO:0006528);amino acid metabolic process (GO:0006520);asparaginase activity (GO:0004067)
group_12769	sensory box proteinUncharacterized protein conserved in bacteriaYheO-like PAS domain;YheO domain-containing proteinUncharacterized protein conserved in bacteriaYheO-like PAS domain	K96243_chr2	BPS_RS30060	BPSS2061	2795170	2795802	0.980769	0.992366	1	1	1	0	0	0	0	0	0	0	0	0.416894	0.0974125	yes	yes	yes	yes	no	no	no	no	no	no	yes	no	no	no	Function unknown	Uncharacterized
group_16106	porin proteinOuter membrane protein (porin);porin proteinOuter membrane porin protein BP0840 precursorOuter membrane protein (porin);porin proteinOuter membrane porin protein 32 precursorOuter membrane protein (porin);hypothetical protein;porin proteinOuter membrane porin protein 32 precursorOuter membrane protein (porin)Gram-negative porin	K96243_chr2	BPS_RS30085	BPSS2064	2798378	2799451	0.983974	1	1	1	1	0	0	0	0	0	0	0	0	0.418256	0.0974125	yes	yes	yes	yes	no	no	no	no	no	no	yes	no	no	no	Uncharacterized	porin activity (GO:0015288);membrane (GO:0016020)
aldH_3_aldH_1_aldH_2_aldH	fatty aldehyde dehydrogenaseNADP-dependent fatty aldehyde dehydrogenasegamma-aminobutyraldehyde dehydrogenaseDelta 1-pyrroline-5-carboxylate dehydrogenase5-carboxymethyl-2-hydroxymuconate semialdehyde dehydrogenaseAldehyde dehydrogenase family;fatty aldehyde dehydrogenaseNADP-dependent fatty aldehyde dehydrogenasebifunctional aldehyde dehydrogenase/enoyl-CoA hydrataseDelta 1-pyrroline-5-carboxyla…	K96243_chr2	BPS_RS30090	BPSS2065	2799869	2801293	0.983974	1	1	1	1	0	0	0	0	0	0	0	0	0.418256	0.0974125	yes	yes	yes	yes	no	no	no	no	no	no	yes	no	no	no	Uncharacterized	oxidoreductase activity (GO:0016491)
group_12770	fumarylacetoacetate hydrolase family proteinFumarylacetoacetate (FAA) hydrolase family proteinFumarylacetoacetate (FAA) hydrolase family;fumarylacetoacetate (FAA) hydrolase family proteinFumarylacetoacetate (FAA) hydrolase family proteinFumarylacetoacetate (FAA) hydrolase family;hypothetical protein;fumarylacetoacetate (FAA) hydrolase family proteinFumarylacetoacetate (FAA) hydrolase family prote…	K96243_chr2	BPS_RS30095	BPSS2066	2801509	2802693	0.980769	0.992366	1	1	1	0	0	0	0	0	0	0	0	0.416894	0.0974125	yes	yes	yes	yes	no	no	no	no	no	no	yes	no	no	no	General function prediction only	catalytic activity (GO:0003824)
galM	hypothetical protein;aldose 1-epimeraseAldose 1-epimeraseputative aldose-1-epimeraseAldose 1-epimerase;aldose 1-epimeraseputative aldose-1-epimeraseAldose 1-epimerase	K96243_chr2	BPS_RS30100	BPSS2067	2802704	2803591	0.980769	0.992366	1	1	1	0	0	0	0	0	0	0	0	0.416894	0.0974125	yes	yes	yes	yes	no	no	no	no	no	no	yes	no	no	no	Uncharacterized	carbohydrate metabolic process (GO:0005975);isomerase activity (GO:0016853);carbohydrate binding (GO:0030246);catalytic activity (GO:0003824)
pldht	short chain dehydrogenasePyridoxal 4-dehydrogenaseshort chain dehydrogenaseUncharacterized conserved protein3-oxoacyl-[acyl-carrier-protein] reductaseshort chain dehydrogenase	K96243_chr2	BPS_RS30105	BPSS2068	2803594	2804364	0.980769	0.992366	1	1	1	0	0	0	0	0	0	0	0	0.416894	0.0974125	yes	yes	yes	yes	no	no	no	no	no	no	yes	no	no	no	Lipid transport and metabolism;Secondary metabolites biosynthesis, transport and catabolism;General function prediction only	Uncharacterized
rbsA_3_rbsA_2_rbsA_5_rbsA_4	ABC transporter ATP-binding proteinRibose import ATP-binding protein RbsAD-ribose transporter ATP binding proteinABC-type phosphate/phosphonate transport system ATPase componentD-xylose ABC transporter ATP-binding proteinABC transporter;hypothetical protein;Ribose import ATP-binding protein RbsA;ABC transporter ATP-binding proteinRibose import ATP-binding protein RbsAD-ribose transporter ATP bind…	K96243_chr2	BPS_RS30110	BPSS2069	2804379	2805242	0.980769	0.992366	1	1	1	0	0	0	0	0	0	0	0	0.416894	0.0974125	yes	yes	yes	yes	no	no	no	no	no	no	yes	no	no	no	Carbohydrate transport and metabolism	;ATP binding (GO:0005524);ATP hydrolysis activity (GO:0016887)
rbsC_3_rbsC_6_rbsC_7_rbsC_4_rbsC_9	branched-chain amino acid transport system permease;branched-chain amino acid transport system permeaseRibose transport system permease protein rbsCL-arabinose transporter permease proteinPredicted ABC-type sugar transport system permease componenturea ABC transporter permease protein UrtCBranched-chain amino acid transport system / permease component;branched-chain amino acid transport system pe…	K96243_chr2	BPS_RS30115	BPSS2070	2805239	2806207	0.980769	0.992366	1	1	1	0	0	0	0	0	0	0	0	0.416894	0.0974125	yes	yes	yes	yes	no	no	no	no	no	no	yes	no	no	no	Carbohydrate transport and metabolism	transmembrane transport (GO:0055085);transmembrane transporter activity (GO:0022857);transmembrane transporter activity (GO:0022857)
yphF	periplasmic binding domain proteinABC transporter periplasmic-binding protein yphF precursorD-allose transporter subunitABC-type sugar transport system periplasmic componentrhamnose ABC transporter rhamnose-binding protein;ABC-type sugar transport system periplasmic component-like proteinABC transporter periplasmic-binding protein yphF precursorD-allose transporter subunitABC-type sugar transport…	K96243_chr2	BPS_RS30120	BPSS2071	2806228	2807226	0.980769	0.992366	1	1	1	0	0	0	0	0	0	0	0	0.416894	0.0974125	yes	yes	yes	yes	no	no	no	no	no	no	yes	no	no	no	Carbohydrate transport and metabolism	Uncharacterized
dgoD_2_dgoD_3_dgoD_1	mandelate racemaseD-galactonate dehydratasegalactonate dehydrataseL-alanine-DL-glutamate epimerase and related enzymes of enolase superfamilymuconate and chloromuconate cycloisomerasesMandelate racemase / muconate lactonizing enzyme N-terminal domain;mandelate racemaseD-galactonate dehydratasegalactonate dehydrataseL-alanine-DL-glutamate epimerase and related enzymes of enolase superfamilymuconat…	K96243_chr2	BPS_RS30125	BPSS2072	2807264	2808466	0.980769	0.992366	1	1	1	0	0	0	0	0	0	0	0	0.416894	0.0974125	yes	yes	yes	yes	no	no	no	no	no	no	yes	no	no	no	Cell wall/membrane/envelope biogenesis;General function prediction only	Uncharacterized
group_12727	hypothetical protein	NA	NA	NA	NA	NA	0.862179	0.923664	0.944444	1	0.866667	0	0	0	0	0	0	0	0	0.366485	0.00608828	no	no	yes	no	no	no	no	no	no	no	yes	no	no	no	Uncharacterized	Uncharacterized
group_12565	hypothetical protein	NA	NA	NA	NA	NA	0.532051	0.977099	0	0	0	0.942761	0.631579	1	1	0.986111	0.44	0.1875	0.650794	0.682561	0.152207	yes	no	no	no	no	yes	yes	yes	no	no	yes	yes	no	yes	Uncharacterized	Uncharacterized
group_13002	hypothetical protein	NA	NA	NA	NA	NA	0.532051	0.977099	0	0	0	0	0	0	0	0	0	0	0	0.226158	0.147641	yes	no	no	no	no	no	no	no	no	no	yes	no	no	no	Uncharacterized	Uncharacterized
group_15617	hypothetical protein	NA	NA	NA	NA	NA	0.955128	1	1	1	1	0.00673401	0	0	0	0.0138889	0	0	0	0.408719	0.0669711	yes	yes	yes	yes	no	no	no	no	no	no	yes	no	no	no	Uncharacterized	Uncharacterized
group_12775	hypothetical protein	NA	NA	NA	NA	NA	0.820513	0.961832	0.0925926	1	1	0	0	0	0	0	0	0	0	0.348774	0.0289193	yes	no	yes	yes	no	no	no	no	no	no	yes	no	no	no	Uncharacterized	Uncharacterized
group_19423	hypothetical protein;integrase core domain proteinIntegrase core domain;integrase catalytic subunitIntegrase core domain;integrase core domain protein;integrase catalytic subunit;IS481 family transposase ISBcen25;transposase IS116/IS110/IS902 family protein	NA	NA	NA	NA	NA	0.980769	0.992366	1	1	1	0	0	0	0	0	0	0	0	0.416894	0.086758	yes	yes	yes	yes	no	no	no	no	no	no	yes	no	no	no	Uncharacterized	DNA integration (GO:0015074);nucleic acid binding (GO:0003676)
group_15502	transposase IS66 family proteinDNA replication proteinTransposase IS66 family;transposase IS66DNA replication proteinTransposase IS66 family	NA	NA	NA	NA	NA	0.980769	0.992366	1	1	1	0	0	0	0	0	0	0	0	0.416894	0.0974125	yes	yes	yes	yes	no	no	no	no	no	no	yes	no	no	no	Uncharacterized	Uncharacterized
fhaB_1_fhaB_4_fhaB_2_fhaB_5_shlA_fhaB_6_cdiA2_1_fhaB_3_cdiA2_5_cdiA2_2_cdiA2_4_cdiA2_3	cell surface protein;filamentous hemagglutininFilamentous hemagglutininUncharacterized conserved proteinfilamentous hemagglutinin family N-terminal domain;filamentous hemagglutininFilamentous hemagglutininUncharacterized conserved proteinfilamentous hemagglutinin family N-terminal domainhaemagglutination activity domain;hypothetical protein;cell surface proteinFilamentous hemagglutininadhesin Hec…	NA	NA	NA	NA	NA	0	0	0	0	0	0.892256	0.315789	1	0.967742	0.888889	0.04	0.0833333	0.015873	0.367847	0.0761035	no	no	no	no	no	yes	yes	no	no	no	no	yes	no	no	Uncharacterized	Uncharacterized
group_15356	hypothetical protein	NA	NA	NA	NA	NA	0	0	0	0	0	0.882155	0.263158	1	0.967742	0.875	0	0	0	0.356948	0.00761035	no	no	no	no	no	yes	yes	no	no	no	no	yes	no	no	Uncharacterized	Uncharacterized
group_15493	helix-hairpin-helix DNA-binding motif-containing proteinPredicted transcription regulator containing HTH domain;helix-hairpin-helix DNA-binding motif-containing proteinAntitoxin HigAPredicted transcription regulator containing HTH domain	NA	NA	NA	NA	NA	0	0	0	0	0	0.52862	0.947368	0	0.967742	0	0	0	0	0.213896	0.0136986	no	no	no	no	no	no	yes	no	no	no	no	yes	no	no	Uncharacterized	regulation of DNA-templated transcription (GO:0006355);DNA binding (GO:0003677)
group_15514	prophage CP4-57 regulatory protein (AlpA)Predicted transcriptional regulatorDNA binding domain excisionase familyHelix-turn-helix domain	NA	NA	NA	NA	NA	0	0	0	0	0	0.424242	0.105263	0.844444	1	0.305556	0	0	0	0.171662	0	no	no	no	no	no	no	yes	no	no	no	no	yes	no	no	Uncharacterized	;DNA binding (GO:0003677)
group_15550	hypothetical protein	NA	NA	NA	NA	NA	0	0	0	0	0	0	0	0	0	0	0.624	0.979167	0.349206	0.106267	0.0471842	no	no	no	no	no	no	no	no	yes	no	no	no	yes	no	Uncharacterized	Uncharacterized
group_15657	hypothetical protein	NA	NA	NA	NA	NA	0	0	0	0	0	0.420875	0.105263	0.8	1	0.319444	0	0	0	0.1703	0	no	no	no	no	no	no	yes	no	no	no	no	yes	no	no	Uncharacterized	Uncharacterized
group_15704	hypothetical protein	NA	NA	NA	NA	NA	0.00320513	0.00763359	0	0	0	0.912458	0.0526316	0.955556	1	0.958333	0.008	0.0208333	0	0.371935	0.14003	no	no	no	no	no	yes	yes	yes	no	no	no	yes	no	no	Uncharacterized	Uncharacterized
group_15731	hypothetical protein	NA	NA	NA	NA	NA	0	0	0	0	0	0.52862	0.947368	0	0.967742	0	0	0	0	0.213896	0.0121766	no	no	no	no	no	no	yes	no	no	no	no	yes	no	no	Uncharacterized	Uncharacterized
group_15733	hypothetical protein;helicase C-terminal:dead/deah box helicase n-terminalski2-like helicaseSuperfamily II helicaseDEXH box helicase DNA ligase-associatedDEAD/DEAH box helicase;helicase C-terminal:dead/deah box helicase n-terminal;helicase C-terminal:dead/deah box helicase n-terminalski2-like helicaseSuperfamily II RNA helicase	NA	NA	NA	NA	NA	0	0	0	0	0	0.885522	0.263158	1	0.967742	0.888889	0	0	0	0.358311	0.00761035	no	no	no	no	no	yes	yes	no	no	no	no	yes	no	no	Uncharacterized	ATP binding (GO:0005524);nucleic acid binding (GO:0003676)
group_15738	pathogenesis-like proteinDNA-dependent helicase IIATP-dependent DNA helicase RepUvrD/REP helicase;pathogenesis-like protein	NA	NA	NA	NA	NA	0	0	0	0	0	0.882155	0.263158	1	0.967742	0.875	0	0	0	0.356948	0.00761035	no	no	no	no	no	yes	yes	no	no	no	no	yes	no	no	Uncharacterized	recombinational repair (GO:0000725);DNA binding (GO:0003677);ATP binding (GO:0005524);DNA helicase activity (GO:0003678);cytosol (GO:0005829)
group_15740	hypothetical protein	NA	NA	NA	NA	NA	0	0	0	0	0	0.892256	0.315789	1	0.967742	0.888889	0.008	0	0.015873	0.362398	0.00761035	no	no	no	no	no	yes	yes	no	no	no	no	yes	no	no	Uncharacterized	Uncharacterized
group_15743	hypothetical protein	NA	NA	NA	NA	NA	0	0	0	0	0	0.424242	0.105263	0.844444	1	0.305556	0	0	0	0.171662	0	no	no	no	no	no	no	yes	no	no	no	no	yes	no	no	Uncharacterized	Uncharacterized
group_15749	hypothetical protein;Type I restriction-modification system methyltransferase subunit;N-6 DNA Methylase family proteinType I restriction-modification system methyltransferase subunit;Methylase of polypeptide chain release factors	NA	NA	NA	NA	NA	0	0	0	0	0	0.424242	0.105263	0.844444	1	0.305556	0	0	0	0.171662	0	no	no	no	no	no	no	yes	no	no	no	no	yes	no	no	Uncharacterized	methylation (GO:0032259);nucleic acid binding (GO:0003676);methyltransferase activity (GO:0008168)
group_15875	hypothetical protein	NA	NA	NA	NA	NA	0	0	0	0	0	0.424242	0.105263	0.844444	1	0.305556	0	0	0	0.171662	0	no	no	no	no	no	no	yes	no	no	no	no	yes	no	no	Uncharacterized	Uncharacterized
group_15933	gp31Protein of unknown function (DUF3396);hypothetical protein	NA	NA	NA	NA	NA	0	0	0	0	0	0.441077	0.368421	0.844444	1	0.305556	0.008	0	0	0.179837	0.00608828	no	no	no	no	no	no	yes	no	no	no	no	yes	no	no	Uncharacterized	Uncharacterized
group_16144	hypothetical protein;OLD family ATP-dependent endonucleaseUncharacterized conserved protein;ATP-dependent endonucleaseUncharacterized conserved protein	NA	NA	NA	NA	NA	0	0	0	0	0	0.882155	0.263158	0.977778	0.967742	0.888889	0	0	0	0.356948	0.0106545	no	no	no	no	no	yes	yes	no	no	no	no	yes	no	no	Uncharacterized	Uncharacterized
group_16145	hypothetical protein;Excinuclease ABC subunit C domain-containing proteinhypothetical proteinGIY-YIG nuclease superfamily proteinPredicted endonuclease containing a URI domain	NA	NA	NA	NA	NA	0	0	0	0	0	0.892256	0.315789	1	0.967742	0.888889	0.008	0	0.015873	0.362398	0.00913242	no	no	no	no	no	yes	yes	no	no	no	no	yes	no	no	Uncharacterized	Uncharacterized
group_16169	Integrase catalytic regionTransposon Tn7 transposition protein tnsBIntegrase core domain;hypothetical protein;Integrase catalytic region	NA	NA	NA	NA	NA	0	0	0	0	0	0.003367	0	0.0222222	0	0	0.624	0.979167	0.349206	0.107629	0.0471842	no	no	no	no	no	no	no	no	yes	no	no	no	yes	no	Uncharacterized	DNA integration (GO:0015074);nucleic acid binding (GO:0003676)
group_16206	Uncharacterized protein conserved in bacteriaPhage derived protein Gp49-like (DUF891);hypothetical protein;ISBma1 transposaseUncharacterized protein conserved in bacteria;ISBma1 transposaseUncharacterized protein conserved in bacteriaPhage derived protein Gp49-like (DUF891)	NA	NA	NA	NA	NA	0	0	0	0	0	0.144781	0.789474	0.0222222	0	0	0.928	1	0.888889	0.216621	0.123288	no	no	no	no	no	no	no	no	yes	no	no	no	yes	yes	Uncharacterized	Uncharacterized
group_16208	hypothetical protein	NA	NA	NA	NA	NA	0	0	0	0	0	0.942761	0.631579	1	1	0.986111	0	0	0	0.381471	0.0121766	no	no	no	no	no	yes	yes	yes	no	no	no	yes	no	no	Uncharacterized	Uncharacterized
group_16228	hypothetical protein	NA	NA	NA	NA	NA	0	0	0	0	0	0.003367	0	0.0222222	0	0	0.624	0.979167	0.349206	0.107629	0.0471842	no	no	no	no	no	no	no	no	yes	no	no	no	yes	no	Uncharacterized	Uncharacterized
group_16266	hypothetical protein;prophage CP4-57 regulatory protein (AlpA)Predicted transcriptional regulatorProphage CP4-57 regulatory protein (AlpA)	NA	NA	NA	NA	NA	0	0	0	0	0	0.942761	0.631579	1	1	0.986111	0.44	0.1875	0.650794	0.456403	0.0106545	no	no	no	no	no	yes	yes	yes	no	no	no	yes	no	no	Uncharacterized	Uncharacterized
group_16286	hypothetical protein	NA	NA	NA	NA	NA	0	0	0	0	0	0.885522	0.263158	1	0.967742	0.888889	0	0	0	0.358311	0.00761035	no	no	no	no	no	yes	yes	no	no	no	no	yes	no	no	Uncharacterized	Uncharacterized
group_16317	hypothetical protein	NA	NA	NA	NA	NA	0	0	0	0	0	0.535354	0.947368	0	0.967742	0	0	0	0	0.216621	0.136986	no	no	no	no	no	no	yes	no	no	no	no	yes	no	no	Uncharacterized	Uncharacterized
group_16333	hypothetical protein;lipoprotein	NA	NA	NA	NA	NA	0	0	0	0	0	0.444444	0.368421	0.844444	1	0.319444	0	0	0	0.179837	0.00608828	no	no	no	no	no	no	yes	no	no	no	no	yes	no	no	Uncharacterized	Uncharacterized
group_18963	IS5 family transposase ISButh5;transposase IS4Transposase domain (DUF772);transposase IS4	NA	NA	NA	NA	NA	0.0160256	0.0152672	0.037037	0	0	0.875421	0.578947	0.977778	0.967742	0.916667	0.248	0.0208333	0.460317	0.40327	0.108067	no	no	no	no	no	yes	yes	no	no	no	no	yes	no	no	Uncharacterized	DNA transposition (GO:0006313);DNA binding (GO:0003677);transposase activity (GO:0004803)
group_19437	Uncharacterized protein conserved in bacteriaProtein of unknown function (DUF1376);hypothetical protein	NA	NA	NA	NA	NA	0	0	0	0	0	0.885522	0.473684	1	1	0.958333	0	0	0	0.358311	0	no	no	no	no	no	yes	yes	yes	no	no	no	yes	no	no	Uncharacterized	Uncharacterized
group_19438	hypothetical protein;restriction modification system DNA specificity domain-containing proteinType I restriction enzyme EcoKI specificity proteinEcoKI restriction-modification system protein HsdSType I restriction modification DNA specificity domain;type I restriction modification DNA specificity domain proteinEcoKI restriction-modification system protein HsdSType I restriction modification DNA s…	NA	NA	NA	NA	NA	0	0	0	0	0	0.52862	0.947368	0	0.967742	0	0	0	0	0.213896	0.0136986	no	no	no	no	no	no	yes	no	no	no	no	yes	no	no	Uncharacterized	DNA binding (GO:0003677)
group_19691	hypothetical protein;helicase C-terminal	NA	NA	NA	NA	NA	0	0	0	0	0	0.424242	0.105263	0.844444	1	0.305556	0	0	0	0.171662	0	no	no	no	no	no	no	yes	no	no	no	no	yes	no	no	Uncharacterized	Uncharacterized
group_20554	hypothetical protein	NA	NA	NA	NA	NA	0	0	0	0	0	0.942761	0.631579	1	1	0.986111	0.096	0	0.190476	0.39782	0.0106545	no	no	no	no	no	yes	yes	yes	no	no	no	yes	no	no	Uncharacterized	Uncharacterized
group_20766	lipoprotein;putative lipoprotein;hypothetical protein	NA	NA	NA	NA	NA	0.00320513	0	0	0.0588235	0	0.444444	0.421053	0.844444	1	0.305556	0.032	0	0.0634921	0.186649	0.021309	no	no	no	no	no	no	yes	no	no	no	no	yes	no	no	Uncharacterized	Uncharacterized
group_21038	Uncharacterized protein conserved in bacteriaProtein of unknown function (DUF1376);hypothetical protein;DNA replication protein DnaC;DNA replication protein DnaCDNA replication protein dnaCputative replication proteinDNA replication proteinchromosomal replication initiator protein DnaAIstB-like ATP binding protein;DNA replication protein DnaCDNA replication protein dnaCDNA replication protein Dna…	NA	NA	NA	NA	NA	0	0	0	0	0	0.942761	0.631579	1	1	0.986111	0.096	0	0.190476	0.39782	0.00608828	no	no	no	no	no	yes	yes	yes	no	no	no	yes	no	no	Uncharacterized	DNA replication (GO:0006260);ATP binding (GO:0005524);ATP hydrolysis activity (GO:0016887)
group_21616	hypothetical protein	NA	NA	NA	NA	NA	0	0	0	0	0	0.444444	0.368421	0.844444	1	0.319444	0	0	0	0.179837	0	no	no	no	no	no	no	yes	no	no	no	no	yes	no	no	Uncharacterized	Uncharacterized
group_21847	putative twin-arginine translocation pathway signal protein;hypothetical protein	NA	NA	NA	NA	NA	0	0	0	0	0	0.390572	0.0526316	0.844444	0.967742	0.25	0	0	0	0.158038	0.00304414	no	no	no	no	no	no	yes	no	no	no	no	yes	no	no	Uncharacterized	Uncharacterized
group_21976	hypothetical protein;phage integraseSite-specific recombinase XerDPhage integrase family;putative phage integraseSite-specific recombinase XerDPhage integrase family;putative phage integrase	NA	NA	NA	NA	NA	0	0	0	0	0	0.148148	0.789474	0.0444444	0	0	0.928	1	0.888889	0.217984	0.141553	no	no	no	no	no	no	no	no	yes	no	no	no	yes	yes	Uncharacterized	DNA recombination (GO:0006310);DNA integration (GO:0015074);DNA binding (GO:0003677)
group_22091	hypothetical protein;type I restriction enzyme specificity proteinEcoKI restriction-modification system protein HsdSPredicted nucleotidyltransferasesType I restriction modification DNA specificity domain	NA	NA	NA	NA	NA	0	0	0	0	0	0.144781	0.789474	0.0222222	0	0	0.928	1	0.888889	0.216621	0.121766	no	no	no	no	no	no	no	no	yes	no	no	no	yes	yes	Uncharacterized	DNA binding (GO:0003677)
group_22171	hypothetical protein;lipoprotein;putative hydrolase/metal-binding protein	NA	NA	NA	NA	NA	0	0	0	0	0	0.47138	0.0526316	0.888889	0.967742	0.402778	0.024	0.0416667	0	0.194823	0.129376	no	no	no	no	no	no	yes	no	no	no	no	yes	no	no	Uncharacterized	Uncharacterized
group_22239	hypothetical protein	NA	NA	NA	NA	NA	0	0	0	0	0	0.451178	0.368421	0.844444	1	0.305556	0.032	0	0.0634921	0.188011	0.0106545	no	no	no	no	no	no	yes	no	no	no	no	yes	no	no	Uncharacterized	Uncharacterized
group_22251	hypothetical protein	NA	NA	NA	NA	NA	0	0	0	0	0	0.976431	1	1	1	1	0	0	0	0.395095	0.00456621	no	no	no	no	yes	yes	yes	yes	no	no	no	yes	no	no	Uncharacterized	Uncharacterized
group_22331	hypothetical protein;TOPRIM proteinDNA repair protein RadAReplicative DNA helicase;TOPRIM protein	NA	NA	NA	NA	NA	0	0	0	0	0	0.454545	0.368421	0.844444	1	0.361111	0	0	0	0.183924	0	no	no	no	no	no	no	yes	no	no	no	no	yes	no	no	Uncharacterized	ATP hydrolysis activity (GO:0016887)
group_22410	Protein of unknown function (DUF3296);hypothetical protein	NA	NA	NA	NA	NA	0	0	0	0	0	0.454545	0.368421	0.844444	1	0.361111	0	0	0	0.183924	0	no	no	no	no	no	no	yes	no	no	no	no	yes	no	no	Uncharacterized	Uncharacterized
group_22452	methyltransferase domain protein;hypothetical protein;cosnerved hypothetical protein	NA	NA	NA	NA	NA	0.00641026	0	0	0.0588235	0.0666667	0.444444	0.105263	0.844444	0.967742	0.375	0.048	0.0416667	0.0634921	0.190736	0.120244	no	no	no	no	no	no	yes	no	no	no	no	yes	no	no	Uncharacterized	Uncharacterized
group_12570	hypothetical protein	NA	NA	NA	NA	NA	0	0	0	0	0	0.148148	0.789474	0.0222222	0	0	0.928	1	0.888889	0.217984	0.126332	no	no	no	no	no	no	no	no	yes	no	no	no	yes	yes	Uncharacterized	Uncharacterized
group_12571	hypothetical protein	NA	NA	NA	NA	NA	0	0	0	0	0	0.148148	0.789474	0.0222222	0	0	0.928	1	0.888889	0.217984	0.121766	no	no	no	no	no	no	no	no	yes	no	no	no	yes	yes	Uncharacterized	Uncharacterized
group_12572	hypothetical protein	NA	NA	NA	NA	NA	0	0	0	0	0	0.144781	0.789474	0.0222222	0	0	0.928	1	0.888889	0.216621	0.121766	no	no	no	no	no	no	no	no	yes	no	no	no	yes	yes	Uncharacterized	Uncharacterized
group_12573	hypothetical protein	NA	NA	NA	NA	NA	0	0	0	0	0	0.144781	0.789474	0.0222222	0	0	0.928	1	0.888889	0.216621	0.121766	no	no	no	no	no	no	no	no	yes	no	no	no	yes	yes	Uncharacterized	Uncharacterized
group_12574	hypothetical protein;ATPase AAA	NA	NA	NA	NA	NA	0	0	0	0	0	0.144781	0.789474	0.0222222	0	0	0.928	1	0.888889	0.216621	0.121766	no	no	no	no	no	no	no	no	yes	no	no	no	yes	yes	Uncharacterized	ATP hydrolysis activity (GO:0016887)
group_12575	putative DNA-binding protein;hypothetical protein	NA	NA	NA	NA	NA	0	0	0	0	0	0.144781	0.789474	0.0222222	0	0	0.928	1	0.888889	0.216621	0.121766	no	no	no	no	no	no	no	no	yes	no	no	no	yes	yes	Uncharacterized	Uncharacterized
group_12576	hypothetical protein	NA	NA	NA	NA	NA	0	0	0	0	0	0.144781	0.789474	0.0222222	0	0	0.928	1	0.888889	0.216621	0.123288	no	no	no	no	no	no	no	no	yes	no	no	no	yes	yes	Uncharacterized	Uncharacterized
group_12577	hypothetical protein;N-6 DNA methylaseType I restriction enzyme EcoKI M proteinType I restriction-modification system methyltransferase subunittype I restriction-modification system M subunitN-6 DNA Methylase;N-6 DNA methylaseType I restriction-modification system methyltransferase subunitN-6 DNA Methylase	NA	NA	NA	NA	NA	0	0	0	0	0	0.144781	0.789474	0.0222222	0	0	0.928	1	0.888889	0.216621	0.144597	no	no	no	no	no	no	no	no	yes	no	no	no	yes	yes	Uncharacterized	methylation (GO:0032259);DNA methylation (GO:0006306);DNA binding (GO:0003677);methyltransferase activity (GO:0008168)
group_12578	hypothetical protein	NA	NA	NA	NA	NA	0	0	0	0	0	0.144781	0.789474	0.0222222	0	0	0.928	1	0.888889	0.216621	0.121766	no	no	no	no	no	no	no	no	yes	no	no	no	yes	yes	Uncharacterized	Uncharacterized
group_12579	hypothetical protein;transcriptional regulator y4mF family	NA	NA	NA	NA	NA	0	0	0	0	0	0.144781	0.789474	0.0222222	0	0	0.928	1	0.888889	0.216621	0.121766	no	no	no	no	no	no	no	no	yes	no	no	no	yes	yes	Uncharacterized	DNA binding (GO:0003677)
hsdR_hsdR_2_hsdR_3	hypothetical protein;EcoEI R domain-containing proteinType-1 restriction enzyme R proteintype I restriction enzyme EcoKI subunit RPredicted HKD family nucleasetype I site-specific deoxyribonuclease HsdR familyEcoEI R protein C-terminal;EcoEI R domain-containing proteinType-1 restriction enzyme R proteintype I restriction enzyme EcoKI subunit RPredicted HKD family nucleasetype I site-specific deox…	NA	NA	NA	NA	NA	0	0	0	0	0	0.52862	0.947368	0	0.967742	0	0	0	0	0.213896	0.0563166	no	no	no	no	no	no	yes	no	no	no	no	yes	no	no	Uncharacterized	DNA modification (GO:0006304);catalytic activity (GO:0003824);DNA binding (GO:0003677);endonuclease activity (GO:0004519);ATP binding (GO:0005524);hydrolase activity (GO:0016787)
hsdR_hsdR_3_hsdR_2	hypothetical protein;HsdR family type I site-specific deoxyribonucleaseType-1 restriction enzyme R proteintype I site-specific deoxyribonuclease HsdR familyDomain of unknown function (DUF3387);HsdR family type I site-specific deoxyribonucleaseType I restriction enzyme EcoR124II R proteintype I site-specific deoxyribonuclease HsdR familyType I restriction enzyme R protein N terminus (HSDR_N)	NA	NA	NA	NA	NA	0	0	0	0	0	0.144781	0.789474	0.0222222	0	0	0.928	1	0.888889	0.216621	0.146119	no	no	no	no	no	no	no	no	yes	no	no	no	yes	yes	Uncharacterized	endonuclease activity (GO:0004519);DNA binding (GO:0003677);ATP binding (GO:0005524);type I site-specific deoxyribonuclease activity (GO:0009035)
pknF_pknD_prkC_1_prkC	Serine/threonine-protein kinase PknF;Serine/threonine-protein kinase PknD;serine/threonine protein kinaseSerine/threonine-protein kinase pknFserine/threonine-protein kinasePredicted ATPaseTOMM system kinase/cyclase fusion proteinProtein kinase domain;serine/threonine protein kinaseSerine/threonine-protein kinase PrkCserine/threonine-protein kinasePredicted ATPaseTOMM system kinase/cyclase fusion …	NA	NA	NA	NA	NA	0	0	0	0	0	0	0	0	0	0	0.632	0.979167	0.365079	0.107629	0.0471842	no	no	no	no	no	no	no	no	yes	no	no	no	yes	no	Uncharacterized	protein kinase activity (GO:0004672);protein serine/threonine kinase activity (GO:0004674);ATP binding (GO:0005524)
rapA_1_rapA_rapA_2	RNA polymerase-associated protein RapA;SNF2-like proteinRNA polymerase-associated protein rapAATP-dependent helicase HepADNA methylaseATP-dependent DNA helicase RecQSNF2 family N-terminal domain;SNF2-like proteinRNA polymerase-associated protein rapAATP-dependent helicase HepADNA methylaseSNF2 family N-terminal domain;SNF2-like protein	NA	NA	NA	NA	NA	0	0	0	0	0	0.424242	0.105263	0.844444	1	0.305556	0	0	0	0.171662	0	no	no	no	no	no	no	yes	no	no	no	no	yes	no	no	Uncharacterized	ATP binding (GO:0005524);ATP-dependent chromatin remodeler activity (GO:0140658)_x000D_ None
rapA_2_rapA_1	RNA polymerase-associated protein RapA;hypothetical protein;helicase C-terminal:dead/deah box helicase n-terminalRNA polymerase-associated protein rapAATP-dependent helicase HepADNA methylaseATP-dependent DNA helicase RecQ familySNF2 family N-terminal domain	NA	NA	NA	NA	NA	0	0	0	0	0	0.424242	0.105263	0.844444	1	0.305556	0	0	0	0.171662	0	no	no	no	no	no	no	yes	no	no	no	no	yes	no	no	Uncharacterized	ATP binding (GO:0005524);ATP-dependent chromatin remodeler activity (GO:0140658)
sinR_3_sinR_2	XRE family transcriptional regulatorHTH-type transcriptional regulator sinRtranscriptional regulator y4mF familyHelix-turn-helix;hypothetical protein;XRE family transcriptional regulatortranscriptional regulator y4mF familyHelix-turn-helix	NA	NA	NA	NA	NA	0	0	0	0	0	0	0	0	0	0	0.632	0.979167	0.365079	0.107629	0.0471842	no	no	no	no	no	no	no	no	yes	no	no	no	yes	no	Uncharacterized	Uncharacterized
xerC_2_xerC_3_xerC_1_xerC_5_xerC_6	phage integrase family proteinTyrosine recombinase XerCsite-specific tyrosine recombinase XerCSite-specific recombinase XerCtyrosine recombinase XerDPhage integrase family;phage integrase family proteinTyrosine recombinase XerCsite-specific tyrosine recombinase XerCSite-specific recombinase XerCtyrosine recombinase XerCPhage integrase family;Tyrosine recombinase XerC;integrase/recombinaseTyrosine…	NA	NA	NA	NA	NA	0	0	0	0	0	0.885522	0.263158	1	0.967742	0.888889	0	0	0	0.358311	0.00761035	no	no	no	no	no	yes	yes	no	no	no	no	yes	no	no	Uncharacterized	DNA integration (GO:0015074);DNA recombination (GO:0006310);DNA binding (GO:0003677)
ydiO_haeIIIM_haeIIIM_1	putative BsuMI modification methylase subunit YdiO;hypothetical protein;modification methylase HgiDIIModification methylase HaeIIIDNA (cytosine-5-)-methyltransferaseC-5 cytosine-specific DNA methylase	NA	NA	NA	NA	NA	0	0	0	0	0	0.424242	0.105263	0.844444	1	0.305556	0	0	0	0.171662	0	no	no	no	no	no	no	yes	no	no	no	no	yes	no	no	Uncharacterized	DNA methylation on cytosine within a CG sequence (GO:0010424);methyltransferase activity (GO:0008168);nucleus (GO:0005634)
clsB_1_clsB_3	Cardiolipin synthase B;phospholipasecardiolipin synthetase;phospholipasecardiolipin synthetasecardiolipin synthase;phospholipasenuclease NucTPredicted HKD family nuclease	NA	NA	NA	NA	NA	0	0	0	0	0	0.424242	0.105263	0.844444	1	0.305556	0	0	0	0.171662	0	no	no	no	no	no	no	yes	no	no	no	no	yes	no	no	Uncharacterized	catalytic activity (GO:0003824)
group_12831	hypothetical protein	NA	NA	NA	NA	NA	0.00320513	0.00763359	0	0	0	0.949495	0.368421	1	1	1	0.736	0.770833	0.761905	0.510899	0.117199	no	no	no	no	no	yes	yes	yes	no	no	no	yes	no	no	Uncharacterized	Uncharacterized
group_12840	hypothetical protein	NA	NA	NA	NA	NA	0	0	0	0	0	0.942761	0.631579	1	1	0.986111	0	0	0	0.381471	0.00608828	no	no	no	no	no	yes	yes	yes	no	no	no	yes	no	no	Uncharacterized	Uncharacterized
group_12843	type I restriction-modification system M subunitProbable type I restriction enzyme BthVORF4518P M proteinType I restriction-modification system methyltransferase subunittype I restriction-modification system M subunitN-6 DNA Methylase	NA	NA	NA	NA	NA	0	0	0	0	0	0.52862	0.947368	0	0.967742	0	0	0	0	0.213896	0.0563166	no	no	no	no	no	no	yes	no	no	no	no	yes	no	no	Uncharacterized	methylation (GO:0032259);DNA methylation (GO:0006306);DNA binding (GO:0003677); methyltransferase activity (GO:0008168);nucleic acid binding (GO:0003676);N-methyltransferase activity (GO:0008170)
group_12844	hypothetical protein	NA	NA	NA	NA	NA	0	0	0	0	0	0.885522	0.263158	1	0.967742	0.888889	0	0	0	0.358311	0.00761035	no	no	no	no	no	yes	yes	no	no	no	no	yes	no	no	Uncharacterized	Uncharacterized
group_12845	hypothetical protein	NA	NA	NA	NA	NA	0	0	0	0	0	0.885522	0.263158	1	0.967742	0.888889	0	0	0	0.358311	0.00761035	no	no	no	no	no	yes	yes	no	no	no	no	yes	no	no	Uncharacterized	Uncharacterized
group_12846	bacteriophage proteinHypothetical protein (DUF2513)	NA	NA	NA	NA	NA	0	0	0	0	0	0.885522	0.263158	1	0.967742	0.888889	0	0	0	0.358311	0.00761035	no	no	no	no	no	yes	yes	no	no	no	no	yes	no	no	Uncharacterized	Uncharacterized
group_12847	Uncharacterized conserved protein	NA	NA	NA	NA	NA	0	0	0	0	0	0.885522	0.263158	1	0.967742	0.888889	0	0	0	0.358311	0.00761035	no	no	no	no	no	yes	yes	no	no	no	no	yes	no	no	Uncharacterized	Uncharacterized
group_12849	hypothetical protein	NA	NA	NA	NA	NA	0	0	0	0	0	0.535354	0.947368	0	0.967742	0	0	0	0	0.216621	0.138508	no	no	no	no	no	no	yes	no	no	no	no	yes	no	no	Uncharacterized	Uncharacterized
group_12850	Uncharacterized protein conserved in bacteriaUncharacterized protein conserved in bacteria (DUF2136)	NA	NA	NA	NA	NA	0	0	0	0	0	0.52862	0.947368	0	0.967742	0	0	0	0	0.213896	0.0136986	no	no	no	no	no	no	yes	no	no	no	no	yes	no	no	Uncharacterized	nucleic acid phosphodiester bond hydrolysis (GO:0090305);endonuclease activity (GO:0004519);RNA binding (GO:0003723);toxin-antitoxin complex (GO:0110001)
group_12851	hypothetical protein	NA	NA	NA	NA	NA	0	0	0	0	0	0.525253	0.947368	0	0.967742	0	0	0	0	0.212534	0.0121766	no	no	no	no	no	no	yes	no	no	no	no	yes	no	no	Uncharacterized	Uncharacterized
group_12854	hypothetical protein	NA	NA	NA	NA	NA	0	0	0	0	0	0.976431	1	1	1	1	0	0	0	0.395095	0.00304414	no	no	no	no	yes	yes	yes	yes	no	no	no	yes	no	no	Uncharacterized	Uncharacterized
group_12877	hypothetical protein;VRR-NUC domain-containing protein	NA	NA	NA	NA	NA	0	0	0	0	0	0.441077	0.368421	0.844444	1	0.305556	0.008	0	0	0.179837	0.00608828	no	no	no	no	no	no	yes	no	no	no	no	yes	no	no	Uncharacterized	Uncharacterized
group_12878	hypothetical protein;Domain of unknown function (DUF1998)	NA	NA	NA	NA	NA	0	0	0	0	0	0.424242	0.105263	0.844444	1	0.305556	0	0	0	0.171662	0	no	no	no	no	no	no	yes	no	no	no	no	yes	no	no	Uncharacterized	Uncharacterized
group_12879	hypothetical protein	NA	NA	NA	NA	NA	0	0	0	0	0	0.424242	0.105263	0.844444	1	0.305556	0	0	0	0.171662	0	no	no	no	no	no	no	yes	no	no	no	no	yes	no	no	Uncharacterized	DNA restriction-modification system (GO:0009307);DNA binding (GO:0003677);endonuclease activity (GO:0004519)
group_12880	hypothetical protein	NA	NA	NA	NA	NA	0	0	0	0	0	0.424242	0.105263	0.844444	1	0.305556	0	0	0	0.171662	0.00304414	no	no	no	no	no	no	yes	no	no	no	no	yes	no	no	Uncharacterized	Uncharacterized
group_12881	hypothetical protein	NA	NA	NA	NA	NA	0	0	0	0	0	0.444444	0.368421	0.844444	1	0.319444	0	0	0	0.179837	0	no	no	no	no	no	no	yes	no	no	no	no	yes	no	no	Uncharacterized	Uncharacterized
group_12882	hypothetical protein;putative twin-arginine translocation pathway signal protein	NA	NA	NA	NA	NA	0	0	0	0	0	0.454545	0.368421	0.844444	1	0.361111	0	0	0	0.183924	0	no	no	no	no	no	no	yes	no	no	no	no	yes	no	no	Uncharacterized	Uncharacterized
group_12883	prophage CP4-57 regulatory protein (AlpA)Predicted transcriptional regulatorProphage CP4-57 regulatory protein (AlpA);hypothetical protein	NA	NA	NA	NA	NA	0	0	0	0	0	0.444444	0.368421	0.844444	1	0.319444	0	0	0	0.179837	0	no	no	no	no	no	no	yes	no	no	no	no	yes	no	no	Uncharacterized	Uncharacterized
group_12897	hypothetical protein	NA	NA	NA	NA	NA	0	0	0	0	0	0	0	0	0	0	0.632	0.979167	0.365079	0.107629	0.0471842	no	no	no	no	no	no	no	no	yes	no	no	no	yes	no	Uncharacterized	Uncharacterized
group_12771	hypothetical protein	NA	NA	NA	NA	NA	0.817308	0.954198	0.0925926	1	1	0.00673401	0	0	0.0322581	0	0	0	0	0.350136	0.0289193	yes	no	yes	yes	no	no	no	no	no	no	yes	no	no	no	Uncharacterized	Uncharacterized
group_13897	hypothetical protein	NA	NA	NA	NA	NA	0.0961538	0	0	1	0	0	0	0	0	0	0	0	0	0.0408719	0	no	no	yes	no	no	no	no	no	no	no	yes	no	no	no	Uncharacterized	Uncharacterized
group_13898	hypothetical protein	NA	NA	NA	NA	NA	0.0961538	0	0	1	0	0	0	0	0	0	0	0	0	0.0408719	0	no	no	yes	no	no	no	no	no	no	no	yes	no	no	no	Uncharacterized	Uncharacterized
group_14611	hypothetical protein	NA	NA	NA	NA	NA	0.0480769	0	0	0	1	0	0	0	0	0	0.024	0	0.047619	0.0245232	0.00913242	no	no	no	yes	no	no	no	no	no	no	yes	no	no	no	Uncharacterized	Uncharacterized
group_14612	hypothetical protein	NA	NA	NA	NA	NA	0.0480769	0	0	0	1	0	0	0	0	0	0.024	0	0.047619	0.0245232	0.00913242	no	no	no	yes	no	no	no	no	no	no	yes	no	no	no	Uncharacterized	Uncharacterized
group_14613	hypothetical protein	NA	NA	NA	NA	NA	0.0480769	0	0	0	1	0	0	0	0	0	0	0	0	0.020436	0.00913242	no	no	no	yes	no	no	no	no	no	no	yes	no	no	no	Uncharacterized	Uncharacterized
group_14614	hypothetical protein	NA	NA	NA	NA	NA	0.0480769	0	0	0	1	0	0	0	0	0	0	0	0	0.020436	0.00913242	no	no	no	yes	no	no	no	no	no	no	yes	no	no	no	Uncharacterized	Uncharacterized
group_14615	hypothetical protein	NA	NA	NA	NA	NA	0.0480769	0	0	0	1	0	0	0	0	0	0	0	0	0.020436	0.00913242	no	no	no	yes	no	no	no	no	no	no	yes	no	no	no	Uncharacterized	Uncharacterized
group_14616	hypothetical protein	NA	NA	NA	NA	NA	0.0480769	0	0	0	1	0	0	0	0	0	0	0	0	0.020436	0.00913242	no	no	no	yes	no	no	no	no	no	no	yes	no	no	no	Uncharacterized	Uncharacterized
group_14617	hypothetical protein	NA	NA	NA	NA	NA	0.0480769	0	0	0	1	0	0	0	0	0	0	0	0	0.020436	0.00913242	no	no	no	yes	no	no	no	no	no	no	yes	no	no	no	Uncharacterized	Uncharacterized
group_14618	hypothetical protein;putative twin-arginine translocation pathway signal protein	NA	NA	NA	NA	NA	0.0480769	0	0	0	1	0	0	0	0	0	0	0	0	0.020436	0.00913242	no	no	no	yes	no	no	no	no	no	no	yes	no	no	no	Uncharacterized	Uncharacterized
group_14619	hypothetical protein	NA	NA	NA	NA	NA	0.0480769	0	0	0	1	0	0	0	0	0	0	0	0	0.020436	0.00913242	no	no	no	yes	no	no	no	no	no	no	yes	no	no	no	Uncharacterized	Uncharacterized
group_14620	hypothetical protein;phage transcriptional regulator AlpA	NA	NA	NA	NA	NA	0.0480769	0	0	0	1	0	0	0	0	0	0	0	0	0.020436	0.00913242	no	no	no	yes	no	no	no	no	no	no	yes	no	no	no	Uncharacterized	Uncharacterized
group_15021	hypothetical protein	NA	NA	NA	NA	NA	0.762821	0.89313	0.925926	1	0.0666667	0.03367	0	0.133333	0.0322581	0	0.248	0.1875	0.31746	0.380109	0.118721	no	no	yes	no	no	no	no	no	no	no	yes	no	no	no	Uncharacterized	Uncharacterized
group_15218	hypothetical protein;non-ribosomal peptide synthase	NA	NA	NA	NA	NA	0.416667	0.00763359	0.962963	0.647059	1	0	0	0	0	0	0	0	0	0.177112	0.00456621	no	yes	no	yes	no	no	no	no	no	no	yes	no	no	no	Uncharacterized	Uncharacterized
group_15248	hypothetical protein	NA	NA	NA	NA	NA	0.00320513	0	0	0	0	0.734007	0.789474	1	0.0967742	0.930556	0.208	0	0.412698	0.333787	0.0837139	no	no	no	no	no	yes	no	no	no	no	no	yes	no	no	Uncharacterized	Uncharacterized
group_15303	hypothetical protein	NA	NA	NA	NA	NA	0.0961538	0	0	1	0	0	0	0	0	0	0	0	0	0.0408719	0	no	no	yes	no	no	no	no	no	no	no	yes	no	no	no	Uncharacterized	Uncharacterized
group_15562	hypothetical protein;secreted protein hcpUncharacterized conserved proteinUncharacterized conserved protein (DUF2235)	NA	NA	NA	NA	NA	0.291667	0.0687023	0.981481	1	0	0.138047	0.105263	0.0666667	0.0322581	0.25	0.032	0	0.031746	0.185286	0.136986	no	yes	yes	no	no	no	no	no	no	no	yes	no	no	no	Uncharacterized	Uncharacterized
group_15573	hypothetical protein;Predicted ATP-binding protein involved in virulenceProtein of unknown function (DUF2813);ATP-dependent OLD family endonucleasePredicted ATPase;ATP-dependent OLD family endonucleaseUncharacterized conserved proteinProtein of unknown function (DUF2813);Uncharacterized conserved proteinProtein of unknown function (DUF2813)	NA	NA	NA	NA	NA	0	0	0	0	0	0	0	0	0	0	0.624	0.979167	0.349206	0.106267	0.0471842	no	no	no	no	no	no	no	no	yes	no	no	no	yes	no	Uncharacterized	Uncharacterized
group_15651	hypothetical protein	NA	NA	NA	NA	NA	0.166667	0	0.962963	0	0	0.20202	0	0.0222222	0	0	0	0	0	0.152589	0.0684932	no	yes	no	no	no	no	no	no	no	no	yes	no	no	no	Uncharacterized	neuropeptide signaling pathway (GO:0007218)
group_15671	hypothetical protein	NA	NA	NA	NA	NA	0	0	0	0	0	0	0	0	0	0	0.592	0.979167	0.285714	0.100817	0.0471842	no	no	no	no	no	no	no	no	yes	no	no	no	yes	no	Uncharacterized	Uncharacterized
group_15680	hypothetical protein	NA	NA	NA	NA	NA	0.0961538	0	0	1	0	0	0	0	0	0	0	0	0	0.0408719	0	no	no	yes	no	no	no	no	no	no	no	yes	no	no	no	Uncharacterized	Uncharacterized
group_15697	restriction endonuclease S subunits-like proteinType I restriction modification DNA specificity domain;hypothetical protein	NA	NA	NA	NA	NA	0.0480769	0	0	0	1	0	0	0	0	0	0	0	0	0.020436	0	no	no	no	yes	no	no	no	no	no	no	yes	no	no	no	Uncharacterized	DNA binding (GO:0003677)
group_15725	hypothetical protein;Rhs element Vgr proteinUncharacterized protein conserved in bacteriaUncharacterized protein conserved in bacteria (DUF2345);Rhs element Vgr proteinUncharacterized protein conserved in bacteriatype VI secretion system Vgr family proteinUncharacterized protein conserved in bacteria (DUF2345);Rhs element Vgr family proteinUncharacterized protein conserved in bacteriatype VI secr…	NA	NA	NA	NA	NA	0.291667	0.0687023	0.981481	1	0	0.138047	0.105263	0.0666667	0.0322581	0.25	0.032	0	0.031746	0.185286	0.138508	no	yes	yes	no	no	no	no	no	no	no	yes	no	no	no	Uncharacterized	Uncharacterized
group_15785	hypothetical protein	NA	NA	NA	NA	NA	0.0961538	0	0	1	0	0	0	0	0	0	0	0	0	0.0408719	0.00761035	no	no	yes	no	no	no	no	no	no	no	yes	no	no	no	Uncharacterized	Uncharacterized
group_15926	hypothetical protein	NA	NA	NA	NA	NA	0.0801282	0.0534351	0	1	0	0.0673401	0	0	0	0.236111	0.008	0	0.015873	0.0626703	0.0639269	no	no	yes	no	no	no	no	no	no	no	yes	no	no	no	Uncharacterized	Uncharacterized
group_16117	Protein of unknown function (DUF3304)	NA	NA	NA	NA	NA	0.291667	0.0687023	0.981481	1	0	0.138047	0.105263	0.0666667	0.0322581	0.25	0.032	0	0.031746	0.185286	0.136986	no	yes	yes	no	no	no	no	no	no	no	yes	no	no	no	Uncharacterized	Uncharacterized
group_16119	hypothetical protein	NA	NA	NA	NA	NA	0.00320513	0.00763359	0	0	0	0	0	0	0	0	0.632	0.979167	0.365079	0.108992	0.0471842	no	no	no	no	no	no	no	no	yes	no	no	no	yes	no	Uncharacterized	Uncharacterized
group_16140	hypothetical protein	NA	NA	NA	NA	NA	0.291667	0.0687023	0.981481	1	0	0.138047	0.105263	0.0666667	0.0322581	0.25	0.032	0	0.031746	0.185286	0.136986	no	yes	yes	no	no	no	no	no	no	no	yes	no	no	no	Uncharacterized	Uncharacterized
group_16172	hypothetical protein	NA	NA	NA	NA	NA	0.0961538	0	0	1	0	0	0	0	0	0	0	0	0	0.0408719	0.00761035	no	no	yes	no	no	no	no	no	no	no	yes	no	no	no	Uncharacterized	Uncharacterized
group_16180	hypothetical protein;CheA signal transduction histidine kinaseSTAS domain;CheA signal transduction histidine kinaseanti-anti-sigma factorSTAS domain	NA	NA	NA	NA	NA	0.25	0	0.962963	0.411765	0.2	0.0707071	0.0526316	0	0	0	0	0	0	0.134877	0.0258752	no	yes	no	no	no	no	no	no	no	no	yes	no	no	no	Uncharacterized	Uncharacterized
group_16229	hypothetical protein;Domain of unknown function (DUF955)	NA	NA	NA	NA	NA	0.0961538	0	0	1	0	0	0	0	0	0	0	0	0	0.0408719	0.00761035	no	no	yes	no	no	no	no	no	no	no	yes	no	no	no	Uncharacterized	Uncharacterized
group_16249	hypothetical protein	NA	NA	NA	NA	NA	0	0	0	0	0	0.003367	0	0.0222222	0	0	0.624	0.979167	0.349206	0.107629	0.0471842	no	no	no	no	no	no	no	no	yes	no	no	no	yes	no	Uncharacterized	Uncharacterized
group_16290	hypothetical protein	NA	NA	NA	NA	NA	0	0	0	0	0	0.003367	0	0.0222222	0	0	0.624	0.979167	0.349206	0.107629	0.0471842	no	no	no	no	no	no	no	no	yes	no	no	no	yes	no	Uncharacterized	Uncharacterized
group_16314	sporadically distributed protein;hypothetical protein;ISBma1 transposasesporadically distributed protein	NA	NA	NA	NA	NA	0.0512821	0	0	0.0588235	1	0.020202	0	0	0	0	0	0	0	0.0299728	0.146119	no	no	no	yes	no	no	no	no	no	no	yes	no	no	no	Uncharacterized	Uncharacterized
group_19465	hypothetical protein	NA	NA	NA	NA	NA	0.0961538	0	0	1	0	0	0	0	0	0	0	0	0	0.0408719	0.00761035	no	no	yes	no	no	no	no	no	no	no	yes	no	no	no	Uncharacterized	Uncharacterized
group_19747	hypothetical protein	NA	NA	NA	NA	NA	0.980769	0.992366	1	1	1	0	0	0	0	0	0	0	0	0.416894	0.0974125	yes	yes	yes	yes	no	no	no	no	no	no	yes	no	no	no	Uncharacterized	Uncharacterized
group_19759	hypothetical protein;ATPase AAABacterial TniB protein;bacterial TniB family proteinBacterial TniB protein;TniB family proteinBacterial TniB protein;bacterial TniB family protein;ATPase AAA	NA	NA	NA	NA	NA	0	0	0	0	0	0.003367	0	0.0222222	0	0	0.624	0.979167	0.349206	0.107629	0.0487062	no	no	no	no	no	no	no	no	yes	no	no	no	yes	no	Uncharacterized	Uncharacterized
group_19772	Protein of unknown function (DUF2384);hypothetical protein	NA	NA	NA	NA	NA	0	0	0	0	0	0.003367	0	0.0222222	0	0	0.624	0.979167	0.349206	0.107629	0.0487062	no	no	no	no	no	no	no	no	yes	no	no	no	yes	no	Uncharacterized	Uncharacterized
group_20532	transposase;integrase catalytic subunit	NA	NA	NA	NA	NA	0.0544872	0.0458015	0	0	0	0.198653	0	0.955556	0	0	0.016	0.0208333	0.015873	0.106267	0.00608828	no	no	no	no	no	yes	no	no	no	no	no	yes	no	no	Uncharacterized	Uncharacterized
group_20659	hypothetical protein	NA	NA	NA	NA	NA	0.0160256	0	0.037037	0	0	0.760943	0.0526316	0.955556	0.935484	0.916667	0	0	0	0.314714	0.00456621	no	no	no	no	no	yes	no	no	no	no	no	yes	no	no	Uncharacterized	Uncharacterized
group_20667	hypothetical protein	NA	NA	NA	NA	NA	0.413462	0.0381679	1	0.941176	1	0.0841751	0.473684	0.0222222	0.0322581	0.0555556	0.04	0.0208333	0.047619	0.216621	0.108067	no	yes	no	yes	no	no	no	no	no	no	yes	no	no	no	Uncharacterized	Uncharacterized
group_20717	putative DNA-binding proteintranscriptional repressor DicAtranscriptional regulator y4mF familyHelix-turn-helix domain;putative DNA-binding proteinanaerobic benzoate catabolism transcriptional regulatortranscriptional regulator y4mF familyHelix-turn-helix domain	NA	NA	NA	NA	NA	0.0544872	0.0458015	0	0	0	0.198653	0	0.955556	0	0	0.016	0.0208333	0.015873	0.106267	0.00761035	no	no	no	no	no	yes	no	no	no	no	no	yes	no	no	Uncharacterized	regulation of DNA-templated transcription (GO:0006355);DNA binding (GO:0003677);cytosol (GO:0005829)
group_21234	dnaJ central domain protein;hypothetical protein;chaperone protein DnaJDnaJ central domain;dnaJ central domain proteinDnaJ central domain	NA	NA	NA	NA	NA	0.230769	0.0534351	0.981481	0	0	0.0606061	0	0.0222222	0	0.0694444	0.064	0.0208333	0.0634921	0.133515	0.141553	no	yes	no	no	no	no	no	no	no	no	yes	no	no	no	Uncharacterized	Uncharacterized
group_21271	hypothetical protein	NA	NA	NA	NA	NA	0.0480769	0	0	0	1	0	0	0	0	0	0.024	0	0.047619	0.0245232	0.00913242	no	no	no	yes	no	no	no	no	no	no	yes	no	no	no	Uncharacterized	Uncharacterized
group_21479	hypothetical protein	NA	NA	NA	NA	NA	0.0544872	0.0458015	0	0	0	0.198653	0	0.955556	0	0	0.016	0.0208333	0.015873	0.106267	0.00761035	no	no	no	no	no	yes	no	no	no	no	no	yes	no	no	Uncharacterized	Uncharacterized
group_21581	hypothetical protein;gp30VRR-NUC domain;gp30	NA	NA	NA	NA	NA	0.105769	0.0152672	0	0.705882	1	0.16835	0	0.0444444	0	0.277778	0.056	0	0.111111	0.122616	0.105023	no	no	no	yes	no	no	no	no	no	no	yes	no	no	no	Uncharacterized	hydrolase activity, acting on ester bonds (GO:0016788)
group_21645	hypothetical protein	NA	NA	NA	NA	NA	0.0544872	0.0458015	0	0	0	0.198653	0	0.955556	0	0	0.016	0.0208333	0.015873	0.106267	0.00761035	no	no	no	no	no	yes	no	no	no	no	no	yes	no	no	Uncharacterized	nucleotidyltransferase activity (GO:0016779)
group_21714	hypothetical protein	NA	NA	NA	NA	NA	0.0544872	0.0458015	0	0	0	0.198653	0	0.955556	0	0	0.016	0.0208333	0.015873	0.106267	0.00761035	no	no	no	no	no	yes	no	no	no	no	no	yes	no	no	Uncharacterized	Uncharacterized
group_21938	hypothetical protein	NA	NA	NA	NA	NA	0	0	0	0	0	0	0	0	0	0	0.608	0.979167	0.31746	0.103542	0.0487062	no	no	no	no	no	no	no	no	yes	no	no	no	yes	no	Uncharacterized	Uncharacterized
group_12393	hypothetical protein;Domain of unknown function (DUF1883)	NA	NA	NA	NA	NA	0.205128	0.0152672	0.981481	0	0	0.026936	0	0.0222222	0	0.0138889	0.048	0.0208333	0.031746	0.106267	0.0761035	no	yes	no	no	no	no	no	no	no	no	yes	no	no	no	Uncharacterized	Uncharacterized
group_22013	hypothetical protein	NA	NA	NA	NA	NA	0	0	0	0	0	0.40404	0.0526316	0.844444	0.967742	0.263889	0.032	0	0.0634921	0.168937	0.0243531	no	no	no	no	no	no	yes	no	no	no	no	yes	no	no	Uncharacterized	Uncharacterized
group_22197	DNA mismatch repair enzyme (predicted ATPase)DNA mismatch repair protein MutL;hypothetical protein	NA	NA	NA	NA	NA	0.0480769	0	0	0	1	0	0	0	0	0	0	0	0	0.020436	0.0152207	no	no	no	yes	no	no	no	no	no	no	yes	no	no	no	Uncharacterized	Uncharacterized
group_22341	hypothetical protein	NA	NA	NA	NA	NA	0.0801282	0.0534351	0	1	0	0.0673401	0	0	0	0.236111	0.008	0	0.015873	0.0626703	0.065449	no	no	yes	no	no	no	no	no	no	no	yes	no	no	no	Uncharacterized	Uncharacterized
group_12497	RpiR family transcriptional regulatorMarR family	NA	NA	NA	NA	NA	0.102564	0.0687023	0.037037	1	0	0.0909091	0	0	0	0.305556	0.04	0	0.031746	0.0871935	0.108067	no	no	yes	no	no	no	no	no	no	no	yes	no	no	no	Uncharacterized	regulation of DNA-templated transcription (GO:0006355);DNA binding (GO:0003677)
group_12498	Uncharacterized conserved proteinProtein of unknown function (DUF3620);hypothetical protein	NA	NA	NA	NA	NA	0.102564	0.0687023	0.037037	1	0	0.0942761	0	0	0	0.305556	0.04	0	0.031746	0.0885559	0.108067	no	no	yes	no	no	no	no	no	no	no	yes	no	no	no	Uncharacterized	Uncharacterized
group_12591	hypothetical protein	NA	NA	NA	NA	NA	0	0	0	0	0	0	0	0	0	0	0.608	0.979167	0.31746	0.103542	0.0471842	no	no	no	no	no	no	no	no	yes	no	no	no	yes	no	Uncharacterized	Uncharacterized
group_12592	hypothetical protein;Predicted nucleotide-binding protein;ISBma1 transposasePredicted nucleotide-binding protein	NA	NA	NA	NA	NA	0	0	0	0	0	0	0	0	0	0	0.608	0.979167	0.31746	0.103542	0.0471842	no	no	no	no	no	no	no	no	yes	no	no	no	yes	no	Uncharacterized	Uncharacterized
group_12593	hypothetical protein	NA	NA	NA	NA	NA	0	0	0	0	0	0	0	0	0	0	0.608	0.979167	0.31746	0.103542	0.0471842	no	no	no	no	no	no	no	no	yes	no	no	no	yes	no	Uncharacterized	Uncharacterized
group_12594	hypothetical protein	NA	NA	NA	NA	NA	0	0	0	0	0	0	0	0	0	0	0.608	0.979167	0.31746	0.103542	0.0471842	no	no	no	no	no	no	no	no	yes	no	no	no	yes	no	Uncharacterized	Uncharacterized
group_12595	hypothetical protein	NA	NA	NA	NA	NA	0	0	0	0	0	0	0	0	0	0	0.608	0.979167	0.31746	0.103542	0.0471842	no	no	no	no	no	no	no	no	yes	no	no	no	yes	no	Uncharacterized	Uncharacterized
group_12596	dITP/XTP pyrophosphatase;Non-canonical purine NTP pyrophosphataseputative deoxyribonucleotide triphosphate pyrophosphataseXanthosine triphosphate pyrophosphatasenon-canonical purine NTP pyrophosphatase RdgB/HAM1 familyHam1 family	NA	NA	NA	NA	NA	0	0	0	0	0	0	0	0	0	0	0.608	0.979167	0.31746	0.103542	0.0471842	no	no	no	no	no	no	no	no	yes	no	no	no	yes	no	Uncharacterized	nucleoside triphosphate catabolic process (GO:0009143);nucleoside triphosphate diphosphatase activity (GO:0047429)
group_12597	Adenosine deaminase;adenosine deaminaseAdenine deaminaseadenosine deaminaseAdenosine deaminaseadenosine deaminaseAdenosine/AMP deaminase	NA	NA	NA	NA	NA	0	0	0	0	0	0	0	0	0	0	0.608	0.979167	0.31746	0.103542	0.0471842	no	no	no	no	no	no	no	no	yes	no	no	no	yes	no	Uncharacterized	inosine biosynthetic process (GO:0046103);adenosine catabolic process (GO:0006154);hypoxanthine salvage (GO:0043103);deaminase activity (GO:0019239);cytosol (GO:0005829)
group_12598	transposase IS116/IS110/IS902 family proteinTransposase IS116/IS110/IS902 family;transposase IS116/IS110/IS902 family protein;IS110 family transposase ISMch4;hypothetical protein	NA	NA	NA	NA	NA	0	0	0	0	0	0	0	0	0	0	0.592	0.979167	0.285714	0.100817	0.0502283	no	no	no	no	no	no	no	no	yes	no	no	no	yes	no	Uncharacterized	DNA transposition (GO:0006313);transposase activity (GO:0004803);DNA binding (GO:0003677)
group_12599	hypothetical protein	NA	NA	NA	NA	NA	0	0	0	0	0	0	0	0	0	0	0.592	0.979167	0.285714	0.100817	0.0471842	no	no	no	no	no	no	no	no	yes	no	no	no	yes	no	Uncharacterized	Uncharacterized
mobA_1_mobA_2	Mobilization protein A;DNA strand transferaseconjugal transfer relaxase TraATi-type conjugative transfer relaxase TraAMobA/MobL family	NA	NA	NA	NA	NA	0.0480769	0	0	0	1	0	0	0	0	0	0	0	0	0.020436	0.00913242	no	no	no	yes	no	no	no	no	no	no	yes	no	no	no	Uncharacterized	Uncharacterized
thyA_3_thyA_2	Thymidylate synthase;thymidylate synthaseThymidylate synthasethymidylate synthasethymidylate synthaseThymidylate synthase	NA	NA	NA	NA	NA	0.0961538	0	0	1	0	0	0	0	0	0	0	0	0	0.0408719	0	no	no	yes	no	no	no	no	no	no	no	yes	no	no	no	Uncharacterized	dTMP biosynthetic process (GO:0006231);thymidylate synthase activity (GO:0004799);transferase activity, transferring one-carbon groups (GO:0016741);cytosol (GO:0005829)
xerC_2_xerD_1_xerD_4	phage integrase family proteinsite-specific tyrosine recombinase XerCSite-specific recombinase XerDtyrosine recombinase XerCPhage integrase family;hypothetical protein;phage integrase family proteinSite-specific recombinase XerCPhage integrase family;phage integrase family proteinsite-specific tyrosine recombinase XerCSite-specific recombinase XerDtyrosine recombinase XerDPhage integrase family;T…	NA	NA	NA	NA	NA	0.0480769	0	0	0	1	0.023569	0	0.0222222	0	0	0.104	0.104167	0.111111	0.0476839	0.115677	no	no	no	yes	no	no	no	no	no	no	yes	no	no	no	Uncharacterized	DNA recombination (GO:0006310);DNA integration (GO:0015074);DNA binding (GO:0003677)
group_12785	hypothetical protein	NA	NA	NA	NA	NA	0.0801282	0.0534351	0	1	0	0.0606061	0	0	0	0.222222	0	0	0	0.0585831	0.00761035	no	no	yes	no	no	no	no	no	no	no	yes	no	no	no	Uncharacterized	Uncharacterized
group_12786	hypothetical protein;Protein of unknown function (DUF3037)	NA	NA	NA	NA	NA	0.0801282	0.0534351	0	1	0	0.0606061	0	0	0	0.222222	0	0	0	0.0585831	0.0243531	no	no	yes	no	no	no	no	no	no	no	yes	no	no	no	Uncharacterized	Uncharacterized
group_13212	hypothetical protein;DNA-binding proteinanaerobic benzoate catabolism transcriptional regulatortranscriptional regulator y4mF familyHelix-turn-helix	NA	NA	NA	NA	NA	0.0961538	0	0	1	0	0	0	0	0	0	0	0	0	0.0408719	0	no	no	yes	no	no	no	no	no	no	no	yes	no	no	no	Uncharacterized	regulation of DNA-templated transcription (GO:0006355);DNA binding (GO:0003677);cytosol (GO:0005829)
group_13213	hypothetical protein	NA	NA	NA	NA	NA	0.0961538	0	0	1	0	0	0	0	0	0	0	0	0	0.0408719	0	no	no	yes	no	no	no	no	no	no	no	yes	no	no	no	Uncharacterized	Uncharacterized
group_13214	hypothetical protein	NA	NA	NA	NA	NA	0.0961538	0	0	1	0	0	0	0	0	0	0	0	0	0.0408719	0	no	no	yes	no	no	no	no	no	no	no	yes	no	no	no	Uncharacterized	DNA binding (GO:0003677)
group_13215	hypothetical protein	NA	NA	NA	NA	NA	0.0961538	0	0	1	0	0	0	0	0	0	0	0	0	0.0408719	0	no	no	yes	no	no	no	no	no	no	no	yes	no	no	no	Uncharacterized	Uncharacterized
group_13216	Tyrosine recombinase XerC;site-specific tyrosine recombinase XerCSite-specific recombinase XerCtyrosine recombinase XerCPhage integrase family	NA	NA	NA	NA	NA	0.0961538	0	0	1	0	0	0	0	0	0	0	0	0	0.0408719	0	no	no	yes	no	no	no	no	no	no	no	yes	no	no	no	Uncharacterized	DNA recombination (GO:0006310);DNA integration (GO:0015074);DNA binding (GO:0003677)
group_13217	hypothetical protein	NA	NA	NA	NA	NA	0.0961538	0	0	1	0	0	0	0	0	0	0	0	0	0.0408719	0.00761035	no	no	yes	no	no	no	no	no	no	no	yes	no	no	no	Uncharacterized	Uncharacterized
group_13218	hypothetical protein	NA	NA	NA	NA	NA	0.0961538	0	0	1	0	0	0	0	0	0	0	0	0	0.0408719	0.00761035	no	no	yes	no	no	no	no	no	no	no	yes	no	no	no	Uncharacterized	Uncharacterized
group_13219	hypothetical protein	NA	NA	NA	NA	NA	0.0961538	0	0	1	0	0	0	0	0	0	0	0	0	0.0408719	0.00761035	no	no	yes	no	no	no	no	no	no	no	yes	no	no	no	Uncharacterized	Uncharacterized
group_13220	hypothetical protein	NA	NA	NA	NA	NA	0.0961538	0	0	1	0	0	0	0	0	0	0	0	0	0.0408719	0.00761035	no	no	yes	no	no	no	no	no	no	no	yes	no	no	no	Uncharacterized	nucleotidyltransferase activity (GO:0016779)
group_13221	hypothetical protein;UBA/THIF-type NAD/FAD binding proteinmolybdopterin biosynthesis protein MoeBthiazole biosynthesis adenylyltransferase ThiFThiF family	NA	NA	NA	NA	NA	0.0961538	0	0	1	0	0	0	0	0	0	0	0	0	0.0408719	0.00761035	no	no	yes	no	no	no	no	no	no	no	yes	no	no	no	Uncharacterized	cyclic threonylcarbamoyladenosine biosynthetic process (GO:0061504);ubiquitin-like modifier activating enzyme activity (GO:0008641)
group_13222	hypothetical protein	NA	NA	NA	NA	NA	0.0961538	0	0	1	0	0	0	0	0	0	0	0	0	0.0408719	0.00761035	no	no	yes	no	no	no	no	no	no	no	yes	no	no	no	Uncharacterized	Uncharacterized
group_13223	hypothetical protein	NA	NA	NA	NA	NA	0.0961538	0	0	1	0	0	0	0	0	0	0	0	0	0.0408719	0.00761035	no	no	yes	no	no	no	no	no	no	no	yes	no	no	no	Uncharacterized	Uncharacterized
group_13224	hypothetical protein;ISBma1 transposase	NA	NA	NA	NA	NA	0.0961538	0	0	1	0	0	0	0	0	0	0	0	0	0.0408719	0	no	no	yes	no	no	no	no	no	no	no	yes	no	no	no	Uncharacterized	Uncharacterized
group_13225	hypothetical protein	NA	NA	NA	NA	NA	0.0961538	0	0	1	0	0	0	0	0	0	0	0	0	0.0408719	0	no	no	yes	no	no	no	no	no	no	no	yes	no	no	no	Uncharacterized	Uncharacterized
group_13226	hypothetical protein;helicase superfamily proteinATP-dependent helicaseLhr-like helicaseshelicase/secretion neighborhood putative DEAH-box helicaseDEAD/DEAH box helicase	NA	NA	NA	NA	NA	0.0961538	0	0	1	0	0	0	0	0	0	0	0	0	0.0408719	0	no	no	yes	no	no	no	no	no	no	no	yes	no	no	no	Uncharacterized	ATP binding (GO:0005524);DNA binding (GO:0003677)
group_13227	RNA polymerase-associated protein RapA;helicaseRNA polymerase-associated protein rapAATP-dependent helicase HepADNA methylaseDNA phosphorothioation system restriction enzymeSNF2 family N-terminal domain	NA	NA	NA	NA	NA	0.0961538	0	0	1	0	0	0	0	0	0	0	0	0	0.0408719	0	no	no	yes	no	no	no	no	no	no	no	yes	no	no	no	Uncharacterized	ATP binding (GO:0005524);ATP-dependent chromatin remodeler activity (GO:0140658)
group_13228	hypothetical protein;Probable type I restriction enzyme BthVORF4518P M proteinType I restriction-modification system methyltransferase subunittype II restriction m6 adenine DNA methyltransferase Alw26I/Eco31I/Esp3I familyN-6 DNA Methylase	NA	NA	NA	NA	NA	0.0961538	0	0	1	0	0	0	0	0	0	0	0	0	0.0408719	0	no	no	yes	no	no	no	no	no	no	no	yes	no	no	no	Uncharacterized	Uncharacterized
group_13229	hypothetical protein	NA	NA	NA	NA	NA	0.0961538	0	0	1	0	0	0	0	0	0	0	0	0	0.0408719	0	no	no	yes	no	no	no	no	no	no	no	yes	no	no	no	Uncharacterized	Uncharacterized
group_13230	hypothetical protein	NA	NA	NA	NA	NA	0.0961538	0	0	1	0	0	0	0	0	0	0	0	0	0.0408719	0	no	no	yes	no	no	no	no	no	no	no	yes	no	no	no	Uncharacterized	Uncharacterized
dmlR_23_dmlR_24_dmlR_29_dmlR_30_dmlR_22_dmlR_3	LysR family transcriptional regulatorD-malate degradation protein RLysR family transcriptional regulatorABC-type uncharacterized transport system periplasmic componentLysR substrate binding domain;LysR family transcriptional regulatorD-malate degradation protein RLysR family transcriptional regulatorABC-type uncharacterized transport system periplasmic componentputative choline sulfate-utilizatio…	NA	NA	NA	NA	NA	0.189103	0.00763359	1	0	0	0.003367	0	0	0	0	0.096	0	0.015873	0.0980926	0.150685	no	yes	no	no	no	no	no	no	no	no	yes	no	no	no	Uncharacterized	Uncharacterized
group_13231	hypothetical protein;Putative Zn-dependent protease contains TPR repeats	NA	NA	NA	NA	NA	0.0961538	0	0	1	0	0	0	0	0	0	0	0	0	0.0408719	0	no	no	yes	no	no	no	no	no	no	no	yes	no	no	no	Uncharacterized	protein binding (GO:0005515)
group_13232	hypothetical protein	NA	NA	NA	NA	NA	0.0961538	0	0	1	0	0	0	0	0	0	0	0	0	0.0408719	0	no	no	yes	no	no	no	no	no	no	no	yes	no	no	no	Uncharacterized	Uncharacterized
group_13233	hypothetical protein	NA	NA	NA	NA	NA	0.0929487	0	0	1	0	0	0	0	0	0	0	0	0	0.0395095	0	no	no	yes	no	no	no	no	no	no	no	yes	no	no	no	Uncharacterized	Uncharacterized
group_13234	hypothetical protein	NA	NA	NA	NA	NA	0.0961538	0	0	1	0	0	0	0	0	0	0	0	0	0.0408719	0	no	no	yes	no	no	no	no	no	no	no	yes	no	no	no	Uncharacterized	Uncharacterized
group_13235	hypothetical protein	NA	NA	NA	NA	NA	0.0961538	0	0	1	0	0	0	0	0	0	0	0	0	0.0408719	0	no	no	yes	no	no	no	no	no	no	no	yes	no	no	no	Uncharacterized	Uncharacterized
group_13236	hypothetical protein	NA	NA	NA	NA	NA	0.0961538	0	0	1	0	0	0	0	0	0	0	0	0	0.0408719	0	no	no	yes	no	no	no	no	no	no	no	yes	no	no	no	Uncharacterized	Uncharacterized
group_13237	hypothetical protein	NA	NA	NA	NA	NA	0.0961538	0	0	1	0	0	0	0	0	0	0	0	0	0.0408719	0	no	no	yes	no	no	no	no	no	no	no	yes	no	no	no	Uncharacterized	Uncharacterized
group_13330	zinc metalloproteaseProtein of unknown function DUF45	NA	NA	NA	NA	NA	0.0544872	0.0458015	0	0	0	0.198653	0	0.955556	0	0	0.016	0.0208333	0.015873	0.106267	0.00608828	no	no	no	no	no	yes	no	no	no	no	no	yes	no	no	Uncharacterized	Uncharacterized
group_13331	type I site-specific deoxyribonuclease HsdRType-1 restriction enzyme R proteintype I site-specific deoxyribonuclease HsdR familyType I restriction enzyme R protein N terminus (HSDR_N)	NA	NA	NA	NA	NA	0.0544872	0.0458015	0	0	0	0.198653	0	0.955556	0	0	0.016	0.0208333	0.015873	0.106267	0.00608828	no	no	no	no	no	yes	no	no	no	no	no	yes	no	no	Uncharacterized	DNA restriction-modification system (GO:0009307);DNA modification (GO:0006304);endonuclease activity (GO:0004519);DNA binding (GO:0003677);ATP binding (GO:0005524);type I site-specific deoxyribonuclease activity (GO:0009035)
group_13332	restriction endonuclease S subunitsEcoKI restriction-modification system protein HsdSType I restriction modification DNA specificity domain	NA	NA	NA	NA	NA	0.0544872	0.0458015	0	0	0	0.198653	0	0.955556	0	0	0.016	0.0208333	0.015873	0.106267	0.00608828	no	no	no	no	no	yes	no	no	no	no	no	yes	no	no	Uncharacterized	DNA binding (GO:0003677)
group_13333	type I restriction-modification system M subunitProbable type I restriction enzyme BthVORF4518P M proteinType I restriction-modification system methyltransferase subunittype I restriction-modification system M subunitN-6 DNA Methylase	NA	NA	NA	NA	NA	0.0544872	0.0458015	0	0	0	0.198653	0	0.955556	0	0	0.016	0.0208333	0.015873	0.106267	0.00608828	no	no	no	no	no	yes	no	no	no	no	no	yes	no	no	Uncharacterized	DNA methylation (GO:0006306);methylation (GO:0032259);DNA binding (GO:0003677);N-methyltransferase activity (GO:0008170);nucleic acid binding (GO:0003676);methyltransferase activity (GO:0008168)
group_13334	Domain of unknown function (DUF955)	NA	NA	NA	NA	NA	0.0544872	0.0458015	0	0	0	0.198653	0	0.955556	0	0	0.016	0.0208333	0.015873	0.106267	0.00761035	no	no	no	no	no	yes	no	no	no	no	no	yes	no	no	Uncharacterized	Uncharacterized
dpnM_2_dpnM_1	Modification methylase DpnIIA;putative N6 adenine-specific DNA methyltransferase D12 classModification methylase DpnIIADNA adenine methylaseSite-specific DNA methylaseDNA adenine methylaseD12 class N6 adenine-specific DNA methyltransferase;D12 class N6 adenine-specific DNA methyltransferaseModification methylase DpnIIADNA adenine methylaseSite-specific DNA methylaseDNA adenine methylaseD12 class …	NA	NA	NA	NA	NA	0.208333	0.0152672	0.981481	0	0	0.020202	0	0.0444444	0	0	0.016	0	0	0.099455	0.0395738	no	yes	no	no	no	no	no	no	no	no	yes	no	no	no	Uncharacterized	DNA methylation on adenine (GO:0032775);methylation (GO:0032259);site-specific DNA-methyltransferase (adenine-specific) activity (GO:0009007);nucleic acid binding (GO:0003676);methyltransferase activity (GO:0008168)
group_13373	hypothetical protein	NA	NA	NA	NA	NA	0.25	0	0.962963	0.411765	0.2	0.0707071	0.0526316	0	0	0	0	0	0	0.134877	0.0258752	no	yes	no	no	no	no	no	no	no	no	yes	no	no	no	Uncharacterized	Uncharacterized
group_13374	hypothetical protein	NA	NA	NA	NA	NA	0.25	0	0.962963	0.411765	0.2	0.0707071	0.0526316	0	0	0	0	0	0	0.134877	0.0258752	no	yes	no	no	no	no	no	no	no	no	yes	no	no	no	Uncharacterized	Uncharacterized
group_13390	hypothetical protein	NA	NA	NA	NA	NA	0.208333	0.0152672	0.981481	0	0	0.023569	0	0.0444444	0	0	0.016	0	0	0.100817	0.0395738	no	yes	no	no	no	no	no	no	no	no	yes	no	no	no	Uncharacterized	Uncharacterized
group_13391	hypothetical protein;Domain of unknown function DUF87	NA	NA	NA	NA	NA	0.208333	0.0152672	0.981481	0	0	0.020202	0	0.0444444	0	0	0.016	0	0	0.099455	0.0395738	no	yes	no	no	no	no	no	no	no	no	yes	no	no	no	Uncharacterized	Uncharacterized
group_13392	Ricin-type beta-trefoil lectin domain	NA	NA	NA	NA	NA	0.205128	0.0152672	0.981481	0	0	0.00673401	0	0.0222222	0	0	0	0	0	0.0899183	0.0334855	no	yes	no	no	no	no	no	no	no	no	yes	no	no	no	Uncharacterized	Uncharacterized
group_13560	hypothetical protein	NA	NA	NA	NA	NA	0.0480769	0	0	0	1	0	0	0	0	0	0	0	0	0.020436	0.0152207	no	no	no	yes	no	no	no	no	no	no	yes	no	no	no	Uncharacterized	Uncharacterized
group_13561	hypothetical protein	NA	NA	NA	NA	NA	0.0480769	0	0	0	1	0	0	0	0	0	0	0	0	0.020436	0.0152207	no	no	no	yes	no	no	no	no	no	no	yes	no	no	no	Uncharacterized	Uncharacterized
group_13562	hypothetical protein;Uncharacterized protein containing caspase domainWD domain G-beta repeat	NA	NA	NA	NA	NA	0.0480769	0	0	0	1	0	0	0	0	0	0	0	0	0.020436	0.0152207	no	no	no	yes	no	no	no	no	no	no	yes	no	no	no	Uncharacterized	proteolysis (GO:0006508);protein binding (GO:0005515);cysteine-type endopeptidase activity (GO:0004197)
group_12777	hypothetical protein	NA	NA	NA	NA	NA	0.977564	0.969466	0.962963	1	1	0	0	0	0	0	0	0	0	0.415531	0.101979	yes	yes	yes	yes	no	no	no	no	no	no	yes	no	no	no	Uncharacterized	Uncharacterized
group_15854	hypothetical protein	NA	NA	NA	NA	NA	0.891026	0.954198	1	0.882353	0.933333	0.026936	0	0	0	0.0138889	0.024	0.0208333	0.031746	0.393733	0.100457	yes	yes	no	no	no	no	no	no	no	no	yes	no	no	no	Uncharacterized	Uncharacterized
