# Supplementary material for: Genetic diversity, determinants, and dissemination of Burkholderia pseudomallei lineages implicated in melioidosis in Northeast Thailand
Source: Nat Commun. 2024 Jul 7;15:5699. doi: 10.1038/s41467-024-50067-9 (PMC11228029; doi:10.1038/s41467-024-50067-9)
Supplement: Supplementary file 7 — Supplementary Data 4 [file 41467_2024_50067_MOESM7_ESM.xlsx]

## Sheet: K96243 - lineage 1
Lineage 1 specific genes presented in K96243 and their expression profile in environmental and infection condition
gene.id	chromosome	start	end	log2foldChange	p-value	adj.p-value	annotation	note
BPSL0142	1	154096	154845	-3.21857	2.59175e-05	0.000361018	hypothetical protein;phage-encoded membrane protein	induced_in_water
BPSL0143	1	154888	155388	-2.97286	0.00228064	0.00967562	hypothetical protein	induced_in_water
BPSL0939	1	1091448	1092440	-2.61817	0.000716069	0.00216921	helix-turn-helix type 11 domain proteinDeoR-like helix-turn-helix domain;helix-turn-helix type 11 domain protein	induced_in_water
BPSL0940	1	1092813	1092992	-3.544	7.58e-06	0.000156836	hypothetical protein	induced_in_water
BPSL0941	1	1093213	1097322	-2.08668	0.00498816	0.00884308	hypothetical protein;ISBma1 transposase	induced_in_water
BPSL0942	1	1097639	1099549	-3.77704	8.18312e-05	0.000810178	hypothetical protein	induced_in_water
BPSL0944	1	1100841	1102121	-3.27432	0.00105449	0.00540822	hypothetical protein;phage integrase/recombinase	induced_in_water
BPSL0945	1	1102333	1105446	-0.404852	0.198865	0.245097	HsdR family type I site-specific deoxyribonucleaseType-1 restriction enzyme R proteintype I site-specific deoxyribonuclease HsdR familyType III restriction enzyme res subunit;hypothetical protein;HsdR family type I site-specific deoxyribonucleaseType I restriction enzyme EcoR124II R proteintype I site-specific deoxyribonuclease HsdR familyType III restriction enzyme res subunit;type I restriction…	NA
BPSL0946	1	1105502	1106434	-0.782548	0.102328	0.134217	hypothetical protein;Uncharacterized conserved protein	NA
BPSL0947	1	1106431	1107720	-0.300461	0.183717	0.229519	type I restriction enzyme specificity proteinType I restriction enzyme EcoKI specificity proteinEcoKI restriction-modification system protein HsdSType I restriction modification DNA specificity domain	NA
BPSL0948	1	1107717	1109558	-1.05678	0.144542	0.174182	type I restriction-modification methylaseType I restriction enzyme EcoKI M proteinType I restriction-modification system methyltransferase subunittype I restriction-modification system M subunitN-6 DNA Methylase;hypothetical protein;type I restriction-modification methylaseProbable type I restriction enzyme BthVORF4518P M proteinType I restriction-modification system methyltransferase subunittype…	NA
BPSL0949	1	1109892	1110275	-1.32164	0.114671	0.146689	hypothetical protein;Site-specific recombinase XerC	NA
BPSL0952	1	1110880	1111743	-0.854611	0.189766	0.221082	hypothetical protein;replication proteinReplication protein C (RepC)	NA
BPSL0953	1	1111772	1111933	-0.00724	0.37516	0.43401	hypothetical protein;Predicted transcriptional regulatorProphage CP4-57 regulatory protein (AlpA);Phage transcriptional regulator AlpAPredicted transcriptional regulatorProphage CP4-57 regulatory protein (AlpA)	NA
BPSL2473	1	2982658	2983629	0.0100659	0.348021	0.408034	thymidylate synthaseThymidylate synthasethymidylate synthasethymidylate synthaseThymidylate synthase	NA
BPSL2568	1	3097541	3098041	-1.69215	0.0166864	0.0374927	lysozymePhage-related lysozyme (muraminidase);Phage-related lysozyme (muraminidase);hypothetical protein	NA
BPSL2569	1	3098038	3098463	-1.33483	0.0381733	0.0694627	Uncharacterized protein conserved in bacteriaProtein of unknown function (DUF1311);hypothetical protein	NA
BPSL2571	1	3099365	3099673	-0.299	0.177088	0.229344	hypothetical protein	NA
BPSL2580	1	3103587	3103862	-0.09505	0.433888	0.490308	hypothetical protein	NA
BPSL2581	1	3103855	3104085	-0.275217	0.452	0.518908	hypothetical protein	NA
BPSL2582	1	3104211	3104420	0.424	0.213078	0.260923	prophage CP4-57 regulatory protein (AlpA)Predicted transcriptional regulatorProphage CP4-57 regulatory protein (AlpA)	NA
BPSL2583	1	3104506	3105051	0.207853	0.207417	0.258374	hypothetical protein	NA
BPSL2584	1	3105139	3105351	-0.100167	0.0969017	0.148394	hypothetical protein	NA
BPSL2586	1	3105703	3106971	-0.400106	0.376444	0.420077	phage integrasePutative prophage CPS-53 integraseintegrasePhage integrase family	NA
BPSS0378	2	519142	520371	-0.282465	0.410365	0.462846	phage integraseProphage CP4-57 integraseintegrasePhage integrase family;Prophage integrase IntA;phage integraseProphage CP4-57 integraseintegrase	NA
BPSS0380	2	521079	521324	-2.65571	0.00291914	0.0132161	hypothetical protein;DNA-binding regulatory proteinanaerobic benzoate catabolism transcriptional regulatorPredicted transcriptional regulatortranscriptional regulator y4mF familyHelix-turn-helix	induced_in_water
BPSS0381	2	522475	522720	-3.03429	0.00252357	0.0103156	hypothetical protein	induced_in_water
BPSS0383	2	526300	526518	0.574833	0.0316367	0.0640729	hypothetical protein;DNA-binding proteinPredicted transcriptional regulatorProphage CP4-57 regulatory protein (AlpA)	NA
BPSS0384	2	526611	527657	0.0789233	0.284747	0.34216	hypothetical protein	NA
BPSS0385	2	529868	532291	-1.66258	0.00985316	0.0215297	hypothetical protein;Predicted type IV restriction endonuclease	potentially_induced_in_water
BPSS0387	2	533314	534429	-0.591756	0.216593	0.253139	gp31Protein of unknown function (DUF3396);hypothetical protein	NA
BPSS0388	2	534439	535173	0.238924	0.147595	0.198035	gp30VRR-NUC domain;hypothetical protein	NA
BPSS0389	2	535170	535697	0.2446	0.143217	0.197929	bacteriophage GP29 proteinUncharacterized conserved protein;hypothetical protein;PAAR repeat-containing proteinUncharacterized conserved proteinPAAR motif;bacteriophage GP29 protein	NA
BPSS0390	2	535977	536156	-4.282	1.963e-05	0.000327218	hypothetical protein;YcfA family proteinYcfA-like protein	induced_in_water
BPSS0391	2	536201	536617	-4.0125	0.000781152	0.00249973	CopG family transcriptional regulatorUncharacterised protein family (UPF0150);hypothetical protein	induced_in_water
BPSS2050	2	2766388	2766645	0.0696	0.555823	0.598621	hypothetical protein;Fis family transcriptional regulator	NA
BPSS2060	2	2793880	2794989	0.12549	0.410542	0.470868	L-asparaginaseL-asparaginaseL-asparaginase IIL-asparaginase type IIAsparaginase;L-asparaginaseProbable L-asparaginaseL-asparaginase IIL-asparaginase type IIAsparaginase	NA
BPSS2061	2	2795170	2795802	-1.74106	0.0238611	0.0486214	sensory box proteinUncharacterized protein conserved in bacteriaYheO-like PAS domain;YheO domain-containing proteinUncharacterized protein conserved in bacteriaYheO-like PAS domain	NA
BPSS2064	2	2798378	2799451	0.240297	0.159285	0.201984	porin proteinOuter membrane protein (porin);porin proteinOuter membrane porin protein BP0840 precursorOuter membrane protein (porin);porin proteinOuter membrane porin protein 32 precursorOuter membrane protein (porin);hypothetical protein;porin proteinOuter membrane porin protein 32 precursorOuter membrane protein (porin)Gram-negative porin	NA
BPSS2065	2	2799869	2801293	0.00968	0.249037	0.298946	fatty aldehyde dehydrogenaseNADP-dependent fatty aldehyde dehydrogenasegamma-aminobutyraldehyde dehydrogenaseDelta 1-pyrroline-5-carboxylate dehydrogenase5-carboxymethyl-2-hydroxymuconate semialdehyde dehydrogenaseAldehyde dehydrogenase family;fatty aldehyde dehydrogenaseNADP-dependent fatty aldehyde dehydrogenasebifunctional aldehyde dehydrogenase/enoyl-CoA hydrataseDelta 1-pyrroline-5-carboxyla…	NA
BPSS2066	2	2801509	2802693	0.242468	0.217856	0.26118	fumarylacetoacetate hydrolase family proteinFumarylacetoacetate (FAA) hydrolase family proteinFumarylacetoacetate (FAA) hydrolase family;fumarylacetoacetate (FAA) hydrolase family proteinFumarylacetoacetate (FAA) hydrolase family proteinFumarylacetoacetate (FAA) hydrolase family;hypothetical protein;fumarylacetoacetate (FAA) hydrolase family proteinFumarylacetoacetate (FAA) hydrolase family prote…	NA
BPSS2067	2	2802704	2803591	-0.083808	0.235082	0.291381	hypothetical protein;aldose 1-epimeraseAldose 1-epimeraseputative aldose-1-epimeraseAldose 1-epimerase;aldose 1-epimeraseputative aldose-1-epimeraseAldose 1-epimerase	NA
BPSS2068	2	2803594	2804364	-0.489899	0.273346	0.333938	short chain dehydrogenasePyridoxal 4-dehydrogenaseshort chain dehydrogenaseUncharacterized conserved protein3-oxoacyl-[acyl-carrier-protein] reductaseshort chain dehydrogenase	NA
BPSS2069	2	2804379	2805242	-0.664733	0.219929	0.271335	ABC transporter ATP-binding proteinRibose import ATP-binding protein RbsAD-ribose transporter ATP binding proteinABC-type phosphate/phosphonate transport system ATPase componentD-xylose ABC transporter ATP-binding proteinABC transporter;hypothetical protein;Ribose import ATP-binding protein RbsA;ABC transporter ATP-binding proteinRibose import ATP-binding protein RbsAD-ribose transporter ATP bind…	NA
BPSS2070	2	2805239	2806207	-0.187996	0.425957	0.485284	branched-chain amino acid transport system permease;branched-chain amino acid transport system permeaseRibose transport system permease protein rbsCL-arabinose transporter permease proteinPredicted ABC-type sugar transport system permease componenturea ABC transporter permease protein UrtCBranched-chain amino acid transport system / permease component;branched-chain amino acid transport system pe…	NA
BPSS2071	2	2806228	2807226	-0.17795	0.402248	0.457799	periplasmic binding domain proteinABC transporter periplasmic-binding protein yphF precursorD-allose transporter subunitABC-type sugar transport system periplasmic componentrhamnose ABC transporter rhamnose-binding protein;ABC-type sugar transport system periplasmic component-like proteinABC transporter periplasmic-binding protein yphF precursorD-allose transporter subunitABC-type sugar transport…	NA
BPSS2072	2	2807264	2808466	0.0372274	0.407556	0.46053	mandelate racemaseD-galactonate dehydratasegalactonate dehydrataseL-alanine-DL-glutamate epimerase and related enzymes of enolase superfamilymuconate and chloromuconate cycloisomerasesMandelate racemase / muconate lactonizing enzyme N-terminal domain;mandelate racemaseD-galactonate dehydratasegalactonate dehydrataseL-alanine-DL-glutamate epimerase and related enzymes of enolase superfamilymuconat…	NA
Lineage-specific genes detected in DKMD286 - based on transcription data obtained from Ghazali et al 2023
significant	"-2 < log2FC < 2 and p.adjusted < 0.05"
borderline significant	"-1.5 < log2FC < 1.5 and p.adjusted < 0.1"

## Sheet: UKMD286 - lineage 2
Lineage 2 specific genes presented in UKMD286 and their expression profile in environmental and infection condition
gene.id	chromosome	start	end	log2foldChange	p-value	adj.p-value	annotation	note
d286_1215	1	1397749	1398249	-3.37136	0.000264652	0.0017793	hypothetical_protein	induced_in_soil_extract
d286_1216	1	1398246	1398671	-6.04452	8.8e-07	1.12e-05	hypothetical_protein	induced_in_soil_extract
d286_1217	1	1399019	1399153	-5.72473	0.000530431	0.0032604	hypothetical_protein	induced_in_soil_extract
d286_1218	1	1399573	1399881	-0.669583	0.702221	0.81449	hypothetical_protein	NA
d286_1219	1	1399878	1400177	-0.550892	0.750501	0.848628	hypothetical_protein	NA
d286_1220	1	1400174	1400485	-2.42012	0.0654623	0.159894	hypothetical_protein	NA
d286_1221	1	1400482	1400643	-4.23342	0.0206283	0.0655305	hypothetical_protein	potentially_induced_in_soil_extract
d286_1226	1	1402852	1403631	-6.11324	0.00018358	0.00130814	DNA_replication_protein	induced_in_soil_extract
d286_1227	1	1403615	1404385	-2.36194	0.13326	0.271169	hypothetical_protein	NA
d286_1228	1	1404382	1404555	-4.98691	0.0032589	0.0148179	hypothetical_protein	induced_in_soil_extract
d286_1229	1	1404731	1404919	-2.13476	0.110395	0.236447	hypothetical_protein	NA
d286_1230	1	1405215	1405694	0.113322	0.840857	0.910483	hypothetical_protein	NA
d286_1231	1	1405874	1406086	0.87731	0.124583	0.258552	hypothetical_protein	NA
d286_1232	1	1406079	1406279	0.678325	0.241838	0.41417	hypothetical_protein	NA
d286_2622	1	3031808	3032902	-0.619887	0.134726	0.27331	transposase	NA
d286_3293	1	3774960	3783854	-1.60206	0.0269612	0.0807345	filamentous_hemagglutinin_fhaB	potentially_induced_in_soil_extract
d286_3299	1	3795030	3798680	-2.18274	1.41e-06	1.71e-05	DEAD/DEAH_box_helicase	induced_in_soil_extract
d286_3300	1	3798925	3799857	-0.0916652	0.868856	0.92509	xerD_site-specific_tyrosine_recombinase_XerD	NA
d286_3301	1	3799886	3800269	0.357015	0.855698	0.918319	hypothetical_protein	NA
d286_3302	1	3800266	3800646	-1.57658	0.376173	0.551696	hypothetical_protein	NA
d286_3889	2	523198	525519	-1.97565	0.0251309	0.0759909	restriction_endonuclease	potentially_induced_in_soil_extract
d286_3890	2	525538	527007	-1.9864	0.00239963	0.011533	restriction_modification_system_methylase	potentially_induced_in_soil_extract
d286_3891	2	527004	528761	-1.12517	0.103186	0.224399	restriction_modification_system_DNA_specificity_domain	NA
d286_3893	2	530551	531504	1.15707	0.0800842	0.185409	hypothetical_protein	NA
d286_3894	2	531807	532070	-0.54967	0.790818	0.87715	hypothetical_protein	NA
d286_3896	2	533285	533443	0.236604	0.877936	0.930315	hypothetical_protein	NA
d286_3897	2	533440	533682	-3.9096	0.049727	0.130715	selenocysteine_lyase	NA
Lineage-specific genes detected in DKMD286 - based on transcription data obtained from Ghazali et al 2023
significant	"-2 < log2FC < 2 and p.adjusted < 0.05"
borderline significant	"-1.5 < log2FC < 1.5 and p.adjusted < 0.1"

## Sheet: UKMH10 - lineage 3
Lineage 3 specific genes presented in UKMH10 and their expression profile in environmental and infection condition
gene.id	chromosome	start	end	log2foldChange	p-value	adj.p-value	annotation	note
UKMH10_03252	1	3714522	3715943	-0.231562	0.782939	0.892378	hypothetical_protein	NA
UKMH10_03253	1	3715950	3716351	-0.863268	0.237117	0.493054	hypothetical_protein	NA
UKMH10_03254	1	3716332	3716688	-0.771533	0.306579	0.567752	hypothetical_protein	NA
UKMH10_03255	1	3716773	3717411	-0.330155	0.662607	0.827871	hypothetical_protein	NA
UKMH10_03256	1	3717442	3720573	-1.10641	0.210916	0.461219	hypothetical_protein	NA
UKMH10_03257	1	3720570	3721637	-1.46043	0.176022	0.417068	hypothetical_protein	NA
UKMH10_03258	1	3721873	3723519	-1.02254	0.362097	0.617446	hypothetical_protein	NA
UKMH10_03259	1	3723685	3724650	-1.66604	0.0847604	0.261182	hypothetical_protein	NA
UKMH10_03260	1	3724770	3724985	-0.99792	0.430072	0.674177	hypothetical_protein	NA
UKMH10_03261	1	3724982	3726115	-1.11357	0.383246	0.636727	hypothetical_protein	NA
UKMH10_03262	1	3726752	3726931	0.116862	0.874616	0.937407	hypothetical_protein	NA
UKMH10_03263	1	3726986	3727780	-0.931186	0.318625	0.580017	hypothetical_protein	NA
UKMH10_03264	1	3728671	3729078	0.595417	0.481166	0.71332	hypothetical_protein	NA
UKMH10_03265	1	3729140	3729280	1.42707	0.0731702	0.238657	hypothetical_protein	NA
Lineage-specific genes detected in DKMD286 - based on transcription data obtained from Kong et al 2023

## Sheet: K96243.condition-wide
Condition-wide transcriptome analysis comparing patterns of lineage-specific genes expression in K96243 (based on data generated from Ooi et al 2013)
Conditions	binary expression patterns of genes in K96243				two-sided Fisher's exact test p-value
	lineage-specific genes		other genes
	up-regulation	down-regulation	up-regulation	down-regulation		Benjamini-Hochberg Adjusted P-value
K904C16hrs	29	18	2936	2953	0.1097	0.794579
K904C30mins	29	18	3061	2828	0.1908	0.794579
K91XDPBS16hrs	25	22	2767	3122	0.4637	0.879461
K91XTSBDC24hrs	28	19	2659	3230	0.05553	0.794579
K91XTSBDCML	28	19	3414	2475	0.8828	0.979489
K928C16hrs	25	22	3244	2645	0.8832	0.979489
K928C30mins	22	25	3056	2833	0.5584	0.964444
K92MNaCl	29	18	3107	2782	0.2427	0.794579
K92MSorbitol	27	20	2844	3045	0.2418	0.794579
K930NHS	28	19	2962	2927	0.2417	0.794579
K937C16hrs	27	20	3137	2752	0.6603	0.979489
K937C30mins	25	22	3060	2829	0.8847	0.979489
K942C16hrs	28	19	3069	2820	0.3794	0.844971
K942C30mins	25	22	2985	2904	0.771	0.979489
K9Aer1wk	26	21	2857	3032	0.3816	0.844971
K9Aer2wks	20	27	2606	3283	0.8833	0.979489
K9Al3+24hrs	29	18	2682	3207	0.02802	0.794579
K9Anaer1wk	7	40	1097	4792	0.7059	0.979489
K9Anaer2wks	21	26	1920	3969	0.08651	0.794579
K9BALBcLungs	6	41	883	5006	0.8379	0.979489
K9Bleach	26	21	3107	2782	0.7707	0.979489
K9CDMES	27	20	3055	2834	0.4674	0.879461
K9CDMML	27	20	2911	2978	0.3066	0.795667
K9Ca2+ML	29	18	3260	2629	0.4619	0.879461
K9Cd2+24hrs	29	18	2956	2933	0.1426	0.794579
K9Ceft	30	17	3300	2589	0.305	0.795667
K9ChemRef	25	22	3194	2695	0.8844	0.979489
K9Chlamp	27	20	3109	2780	0.56	0.964444
K9Cu2+ML	25	22	3111	2778	1	1
K9Des24hrs	20	27	2965	2924	0.308	0.795667
K9DesRef	23	24	2737	3152	0.7704	0.979489
K9Fe3+24hrs	29	18	3038	2851	0.1883	0.794579
K9Fe3+ML	28	19	3380	2509	0.8825	0.979489
K9H2O1hr	36	11	2810	3079	9.231e-05	0.0057226
K9H2O1hrref	24	23	2966	2923	1	1
K9H2O210mins	24	23	2759	3130	0.6603	0.979489
K9H2O24hrs	17	30	2679	3210	0.2397	0.794579
K9H2O24hrsref	28	19	2955	2934	0.2414	0.794579
K9H2O2ref	21	26	2657	3232	1	1
K9Insulin	30	17	3094	2795	0.1427	0.794579
K9LBES	32	15	3281	2608	0.1047	0.794579
K9LBML	22	25	3280	2609	0.2402	0.794579
K9LBS	30	17	3312	2577	0.3759	0.844971
K9MHB	27	20	3240	2649	0.7705	0.979489
K9Mg2+ML	27	20	3205	2684	0.7692	0.979489
K9Mn2+	26	21	3253	2636	1	1
K9NaSO4ES	18	29	2775	3114	0.2435	0.794579
K9NaSO4ML	24	23	2898	2991	0.8838	0.979489
K9Ni2+24hrs	25	22	2635	3254	0.3026	0.795667
K9OsmRef	24	23	3067	2822	1	1
K9Pb2+24hrs	25	22	2538	3351	0.1841	0.794579
K9Plate	31	16	2942	2947	0.03922	0.794579
K9Revived	21	26	2954	2935	0.4681	0.879461
K9TaurineES	18	29	2736	3153	0.305	0.795667
K9TaurineML	22	25	2881	3008	0.8837	0.979489
K9UV10mins	21	26	2682	3207	1	1
K9UV10minsref	22	25	2661	3228	0.8834	0.979489
K9UV1hr	24	23	2933	2956	0.8846	0.979489
K9UV1hrref	22	25	3182	2707	0.3785	0.844971
K9Zn2+ML	27	20	3104	2785	0.5595	0.964444
K9pH4	23	24	2562	3327	0.4639	0.879461
K9pH7	19	28	2512	3377	0.8825	0.979489
