# Supplementary material for: Genetic diversity, determinants, and dissemination of Burkholderia pseudomallei lineages implicated in melioidosis in Northeast Thailand
Source: Nat Commun. 2024 Jul 7;15:5699. doi: 10.1038/s41467-024-50067-9 (PMC11228029; doi:10.1038/s41467-024-50067-9)
Supplement: Supplementary file 9 — Source data [file 41467_2024_50067_MOESM9_ESM.xlsx]

## Sheet: Figure1b
Figure 1b	Bootstrapped phylogenetic tree of B. pseudomallei from NE Thailand rooted on Australian isolate (9554_8_8). For data on lineage classification, please see Supplmenetary Data 1
(9554_8_8:0.3260589950,(((((((((((((((((((((((((((BX571965:0.0002334040,27097_8_116:0.0000879424)100:0.0012610194,34956_7_103:0.0032890328)100:0.0010035011,34873_7_51:0.0012267898)100:0.0002651301,((27035_8_45:0.0000290864,27035_8_77:0.0000721129)78:0.0000022000,27035_8_80:0.0001300682)100:0.0007529157)96:0.0000916596,((((((27035_8_32:0.0000431413,(27035_8_127:0.0000020303,34956_7_40:0.0000020032…
(34873_7_7:0.0016638824,34926_8_65:0.0013076305)20:0.0001589128,34926_8_149:0.0006280045)20:0.0001138149)14:0.0000144113,34957_1_3:0.0047867699)66:0.0000020510)7:0.0000009991)7:0.0000009991)60:0.0000123510,(34873_7_85:0.0028024569,10156_6_12:0.0025282813)28:0.0002438807)23:0.0000526593,34926_8_109:0.0039340958)12:0.0000315859,34957_1_27:0.0017909407)29:0.0001017501,27045_7_8:0.0014907332)97:0.000…

## Sheet: Figure1c
Figure1c	Raw data for pairwised SNPS distance between each isolate collected from NE Thailand, compared to isolate from Australia (9554_8#8). For additional data on the lineage classification, please refer to Supplementary Data 1
	9554_8#8	BX571965	27035_8#61	27045_7#23	27045_7#57	27045_8#70	34926_8#65	34957_1#93	27035_8#46	27045_8#22	27045_8#76	34873_7#143	34873_7#166	SRR11097782	27035_8#63	27097_8#102	27045_7#10	34926_8#149	27045_7#8	34956_7#166	34956_7#31	27035_8#29	27035_8#191	27097_8#15	34873_7#133	34873_7#16	34926_8#19	34956_7#9	27035_8#188	27045_8#61	34873_7#122	7910_7#7	7910_7#21	27045_7#51	27045_7#80	27045_8#40	34873_7#145	34873_7#73	34926_8#183	34926_8#2	34926_8#92	34873_7#150	34956_7#176	10156_7#2	34956_7#55	10156_6#22	27035_8#185	27097_8#85	27045_7#24
9554_8#8	0	6008	6083	5860	5857	5871	6211	5808	5877	6016	6142	5867	6165	6071	6119	5851	5906	6212	6204	6006	5810	5889	6342	6206	6226	6371	5820	6185	6023	6130	5849	6038	5993	5919	6046	5951	5867	6192	6021	6033	5863	6200	6028	6143	6180	5868	5819	6017	5837
BX571965	6008	0	663	384	383	445	811	352	431	610	784	435	817	678	515	415	364	816	784	599	368	443	1043	912	794	1075	368	863	130	799	417	658	587	373	393	402	435	848	128	160	429	845	135	767	828	434	367	201	387
27035_8#61	6083	663	0	493	476	504	856	425	478	593	808	498	876	585	756	474	543	873	871	647	437	490	1082	937	907	1132	439	859	677	827	488	715	644	548	708	572	498	852	675	673	490	846	682	812	840	463	442	640	438
27045_7#23	5860	384	493	0	165	239	643	136	221	420	594	223	629	494	507	197	246	660	652	400	150	233	877	722	660	901	152	689	394	613	199	450	389	245	425	277	223	659	392	396	221	653	399	581	676	228	151	373	173
27045_7#57	5857	383	476	165	0	242	638	141	216	409	595	232	624	485	508	194	237	657	649	405	147	228	870	713	653	906	147	678	391	618	204	449	384	236	414	268	232	650	389	391	218	644	396	582	667	221	152	370	172
27045_8#70	5871	445	504	239	242	0	658	169	256	441	607	246	640	503	550	236	301	675	669	417	189	268	890	739	685	910	189	710	457	624	236	469	380	298	472	334	246	656	455	459	246	650	462	548	701	253	190	434	206
34926_8#65	6211	811	856	643	638	658	0	589	650	819	1001	658	940	881	888	638	703	71	109	829	597	662	1246	1075	1053	1262	595	1058	815	970	646	865	802	708	832	724	658	1002	813	819	664	994	820	973	1047	653	600	756	612
34957_1#93	5808	352	425	136	141	169	589	0	159	356	528	153	563	422	455	139	210	608	600	336	90	171	817	650	600	849	90	621	368	545	135	378	317	209	389	247	153	587	366	370	159	581	373	519	610	166	93	345	107
27035_8#46	5877	431	478	221	216	256	650	159	0	419	599	242	640	487	516	170	295	673	667	413	153	42	896	719	665	920	147	704	447	626	200	449	404	296	462	328	242	632	445	443	154	632	452	600	687	123	144	424	154
27045_8#22	6016	610	593	420	409	441	819	356	419	0	772	409	801	618	705	409	462	834	830	602	366	431	1029	890	840	1069	368	837	622	771	413	660	577	465	641	509	409	801	620	620	433	797	627	743	820	412	367	597	383
27045_8#76	6142	784	808	594	595	607	1001	528	599	772	0	605	945	789	868	579	658	1016	1020	762	542	611	1179	992	990	1215	544	961	800	915	585	814	712	643	833	693	605	983	798	804	595	969	805	913	938	606	543	779	553
34873_7#143	5867	435	498	223	232	246	658	153	242	409	605	0	620	495	546	220	295	677	671	411	175	254	892	711	683	930	175	684	451	606	214	460	363	294	470	330	0	654	449	455	242	646	456	582	675	247	176	428	194
34873_7#166	6165	817	876	629	624	640	940	563	640	801	945	620	0	861	918	614	685	949	947	793	569	652	1206	1037	1039	1242	573	1040	837	950	600	767	786	688	854	714	620	1024	835	841	642	1014	842	942	1039	649	572	808	592
SRR11097782	6071	678	585	494	485	503	881	422	487	618	789	495	861	0	767	473	530	894	884	632	438	499	1091	940	910	1135	442	875	694	819	479	714	651	537	703	569	495	859	692	686	499	859	699	793	840	482	441	651	453
27035_8#63	6119	515	756	507	508	550	888	455	516	705	868	546	918	767	0	508	507	897	871	667	477	528	1148	1007	889	1186	471	967	465	883	520	753	684	524	464	542	546	914	463	479	538	912	470	862	926	539	476	496	488
27097_8#102	5851	415	474	197	194	236	638	139	170	409	579	220	614	473	508	0	275	659	655	391	127	182	868	713	653	898	105	678	429	604	160	411	382	274	446	308	220	624	427	431	186	604	434	584	671	195	106	404	124
27045_7#10	5906	364	543	246	237	301	703	210	295	462	658	295	685	530	507	275	0	714	694	456	230	307	903	772	688	933	232	737	368	671	275	524	451	95	403	161	295	715	366	372	295	711	373	633	700	296	235	373	251
34926_8#149	6212	816	873	660	657	675	71	608	673	834	1016	677	949	894	897	659	714	0	86	844	620	685	1259	1100	1068	1281	618	1079	820	989	667	888	827	721	847	741	677	1023	818	826	687	1015	825	992	1068	676	623	765	635
27045_7#8	6204	784	871	652	649	669	109	600	667	830	1020	671	947	884	871	655	694	86	0	836	614	679	1261	1098	1066	1279	612	1073	784	985	661	882	825	703	821	727	671	1023	782	790	679	1017	789	988	1064	670	617	731	629
34956_7#166	6006	599	647	400	405	417	829	336	413	602	762	411	793	632	667	391	456	844	836	0	350	425	1043	888	834	1077	350	847	605	761	393	638	579	465	622	491	411	815	603	605	415	815	610	755	836	416	353	579	367
34956_7#31	5810	368	437	150	147	189	597	90	153	366	542	175	569	438	477	127	230	620	614	350	0	165	825	662	614	859	82	639	384	561	137	356	337	229	405	261	175	601	382	388	153	595	389	541	624	158	81	361	101
27035_8#29	5889	443	490	233	228	268	662	171	42	431	611	254	652	499	528	182	307	685	679	425	165	0	908	731	677	932	159	716	459	638	212	461	416	308	474	340	254	644	457	455	166	644	464	612	699	135	156	436	166
27035_8#191	6342	1043	1082	877	870	890	1246	817	896	1029	1179	892	1206	1091	1148	868	903	1259	1261	1043	825	908	0	1233	1187	640	829	1244	1055	1194	878	1065	1028	910	1084	940	892	1210	1053	1055	888	1200	1060	1161	1231	889	832	1028	854
27097_8#15	6206	912	937	722	713	739	1075	650	719	890	992	711	1037	940	1007	713	772	1100	1098	888	662	731	1233	0	1094	1317	664	873	926	1029	703	928	859	777	933	805	711	1093	924	924	725	1081	931	1031	872	728	663	897	679
34873_7#133	6226	794	907	660	653	685	1053	600	665	840	990	683	1039	910	889	653	688	1068	1066	834	614	677	1187	1094	0	1175	620	1053	792	1017	663	898	819	695	843	739	683	1025	790	794	667	1033	797	969	1042	676	623	791	635
34873_7#16	6371	1075	1132	901	906	910	1262	849	920	1069	1215	930	1242	1135	1186	898	933	1281	1279	1077	859	932	640	1317	1175	0	857	1294	1087	1228	902	1115	1056	946	1110	972	930	1236	1085	1087	914	1222	1092	1199	1273	913	860	1056	882
34926_8#19	5820	368	439	152	147	189	595	90	147	368	544	175	573	442	471	105	232	618	612	350	82	159	829	664	620	857	0	639	382	561	111	368	333	231	403	263	175	601	380	388	137	595	387	541	626	150	59	361	77
34956_7#9	6185	863	859	689	678	710	1058	621	704	837	961	684	1040	875	967	678	737	1079	1073	847	639	716	1244	873	1053	1294	639	0	883	974	676	911	836	744	902	772	684	1056	881	881	698	1044	888	968	243	691	638	860	646
27035_8#188	6023	130	677	394	391	457	815	368	447	622	800	451	837	694	465	429	368	820	784	605	384	459	1055	926	792	1087	382	883	0	811	433	672	603	379	319	414	451	868	24	68	445	863	31	789	844	450	383	121	403
27045_8#61	6130	799	827	613	618	624	970	545	626	771	915	606	950	819	883	604	671	989	985	761	561	638	1194	1029	1017	1228	561	974	811	0	606	823	738	672	832	690	606	740	809	813	616	722	816	914	965	627	564	792	574
34873_7#122	5849	417	488	199	204	236	646	135	200	413	585	214	600	479	520	160	275	667	661	393	137	212	878	703	663	902	111	676	433	606	0	415	382	274	454	306	214	644	431	439	192	638	438	574	663	205	114	414	128
7910_7#7	6038	658	715	450	449	469	865	378	449	660	814	460	767	714	753	411	524	888	882	638	356	461	1065	928	898	1115	368	911	672	823	415	0	625	525	693	557	460	879	670	674	437	871	677	807	898	450	365	653	387
7910_7#21	5993	587	644	389	384	380	802	317	404	577	712	363	786	651	684	382	451	827	825	579	337	416	1028	859	819	1056	333	836	603	738	382	625	0	450	630	488	363	802	601	607	402	798	608	710	825	405	338	576	352
27045_7#51	5919	373	548	245	236	298	708	209	296	465	643	294	688	537	524	274	95	721	703	465	229	308	910	777	695	946	231	744	379	672	274	525	450	0	418	138	294	718	377	383	294	712	384	624	713	297	232	386	250
27045_7#80	6046	393	708	425	414	472	832	389	462	641	833	470	854	703	464	446	403	847	821	622	405	474	1084	933	843	1110	403	902	319	832	454	693	630	418	0	439	470	879	317	347	464	874	324	800	861	473	406	352	428
27045_8#40	5951	402	572	277	268	334	724	247	328	509	693	330	714	569	542	308	161	741	727	491	261	340	940	805	739	972	263	772	414	690	306	557	488	138	439	0	330	736	412	418	332	732	419	660	741	327	266	422	286
34873_7#145	5867	435	498	223	232	246	658	153	242	409	605	0	620	495	546	220	295	677	671	411	175	254	892	711	683	930	175	684	451	606	214	460	363	294	470	330	0	654	449	455	242	646	456	582	675	247	176	428	194
34873_7#73	6192	848	852	659	650	656	1002	587	632	801	983	654	1024	859	914	624	715	1023	1023	815	601	644	1210	1093	1025	1236	601	1056	868	740	644	879	802	718	879	736	654	0	866	868	654	118	873	958	1053	651	604	848	620
34926_8#183	6021	128	675	392	389	455	813	366	445	620	798	449	835	692	463	427	366	818	782	603	382	457	1053	924	790	1085	380	881	24	809	431	670	601	377	317	412	449	866	0	68	443	861	25	787	842	448	381	109	401
34926_8#2	6033	160	673	396	391	459	819	370	443	620	804	455	841	686	479	431	372	826	790	605	388	455	1055	924	794	1087	388	881	68	813	439	674	607	383	347	418	455	868	68	0	451	865	75	781	834	454	389	161	405
34926_8#92	5863	429	490	221	218	246	664	159	154	433	595	242	642	499	538	186	295	687	679	415	153	166	888	725	667	914	137	698	445	616	192	437	402	294	464	332	242	654	443	451	0	646	450	598	689	169	136	424	156
34873_7#150	6200	845	846	653	644	650	994	581	632	797	969	646	1014	859	912	604	711	1015	1017	815	595	644	1200	1081	1033	1222	595	1044	863	722	638	871	798	712	874	732	646	118	861	865	646	0	868	956	1045	645	598	842	616
34956_7#176	6028	135	682	399	396	462	820	373	452	627	805	456	842	699	470	434	373	825	789	610	389	464	1060	931	797	1092	387	888	31	816	438	677	608	384	324	419	456	873	25	75	450	868	0	794	849	455	388	124	408
10156_7#2	6143	767	812	581	582	548	973	519	600	743	913	582	942	793	862	584	633	992	988	755	541	612	1161	1031	969	1199	541	968	789	914	574	807	710	624	800	660	582	958	787	781	598	956	794	0	959	597	536	766	546
34956_7#55	6180	828	840	676	667	701	1047	610	687	820	938	675	1039	840	926	671	700	1068	1064	836	624	699	1231	872	1042	1273	626	243	844	965	663	898	825	713	861	741	675	1053	842	834	689	1045	849	959	0	678	625	815	627
10156_6#22	5868	434	463	228	221	253	653	166	123	412	606	247	649	482	539	195	296	676	670	416	158	135	889	728	676	913	150	691	450	627	205	450	405	297	473	327	247	651	448	454	169	645	455	597	678	0	149	425	167
27035_8#185	5819	367	442	151	152	190	600	93	144	367	543	176	572	441	476	106	235	623	617	353	81	156	832	663	623	860	59	638	383	564	114	365	338	232	406	266	176	604	381	389	136	598	388	536	625	149	0	362	78
27097_8#85	6017	201	640	373	370	434	756	345	424	597	779	428	808	651	496	404	373	765	731	579	361	436	1028	897	791	1056	361	860	121	792	414	653	576	386	352	422	428	848	109	161	424	842	124	766	815	425	362	0	382
27045_7#24	5837	387	438	173	172	206	612	107	154	383	553	194	592	453	488	124	251	635	629	367	101	166	854	679	635	882	77	646	403	574	128	387	352	250	428	286	194	620	401	405	156	616	408	546	627	167	78	382	0
34956_7#169	5857	409	466	197	192	232	630	135	72	399	585	218	620	467	512	166	271	653	647	391	127	84	874	703	649	900	121	684	425	604	174	423	380	272	440	306	218	636	423	429	126	630	430	580	667	93	118	402	138
34956_7#186	6261	917	899	755	750	742	1024	683	766	871	1039	756	1110	915	1017	742	795	1045	1035	899	701	778	1296	1175	1117	1294	709	1110	927	1082	756	947	884	798	950	834	756	1064	925	933	766	1096	932	1050	1095	743	710	892	716
27045_8#8	5821	387	456	175	168	204	614	101	188	357	565	172	588	457	498	168	247	635	629	371	121	200	844	679	625	876	119	646	407	576	162	407	318	246	424	284	172	612	405	409	188	606	412	544	629	187	122	386	138
34873_7#178	5814	377	449	162	171	191	603	102	181	370	550	181	583	442	481	161	238	620	614	350	112	193	825	672	622	855	114	647	391	563	163	408	351	239	410	269	181	605	389	391	183	603	396	556	638	188	115	371	135
34956_7#126	6041	428	693	416	413	475	847	388	453	646	805	457	857	694	497	443	412	862	842	619	394	465	1063	942	838	1103	396	890	386	808	447	688	621	433	395	446	457	866	384	420	453	859	391	801	851	462	399	413	421
34957_1#1	5818	370	441	152	151	189	599	90	145	366	542	173	573	440	477	103	234	622	616	350	80	157	825	666	620	857	54	639	386	559	109	366	335	225	405	265	173	599	384	392	135	593	391	539	626	148	57	365	75
7915_5#26	6344	1085	1144	879	878	892	1266	823	896	1045	1169	861	906	1121	1178	866	939	1293	1283	1041	813	908	1450	1233	1303	1458	825	1280	1097	1194	828	959	1026	942	1110	966	861	1266	1095	1101	886	1250	1102	1192	1263	897	818	1074	842
34956_7#152	5846	398	455	186	181	221	619	124	61	388	574	207	609	456	501	155	260	642	636	380	116	73	863	692	638	889	110	673	414	593	163	412	369	261	429	295	207	625	412	418	115	619	419	569	656	82	107	391	127
34956_7#191	5800	356	424	147	150	154	588	79	166	353	531	164	566	427	462	144	215	603	597	331	93	178	818	655	611	852	97	624	371	544	144	389	326	208	384	252	164	590	369	373	164	584	376	530	613	171	98	348	116
27035_8#117	6016	123	670	387	384	450	808	361	440	615	793	444	830	687	458	422	361	813	777	598	377	452	1048	919	785	1080	375	876	19	804	426	665	596	372	312	407	444	861	17	63	438	856	24	782	837	443	376	114	396
34873_7#34	5920	372	547	244	235	299	705	210	297	468	656	297	685	538	521	275	86	716	698	462	230	309	907	776	692	939	232	747	378	667	277	526	451	61	417	125	297	723	376	382	295	715	383	635	716	298	235	385	251
34926_8#177	6016	123	670	387	384	450	808	361	440	615	793	444	830	687	458	422	361	813	777	598	377	452	1048	919	785	1080	375	876	19	804	426	665	596	372	312	407	444	861	13	63	438	856	20	782	837	443	376	112	396
27045_7#52	5842	424	486	217	220	238	658	145	236	421	597	232	630	481	514	214	281	673	667	395	163	248	894	727	661	908	167	694	423	606	214	453	390	284	430	318	232	648	421	439	234	632	428	602	671	241	170	392	186
27045_8#28	6256	964	1021	770	757	787	1169	712	777	942	1090	755	865	1030	1065	751	832	1186	1180	942	694	789	1371	1172	1178	1383	702	1191	976	1117	731	900	925	835	989	867	755	1155	974	980	765	1145	981	1099	1184	778	707	949	727
27045_8#74	5787	344	422	137	142	164	576	73	154	341	517	152	558	417	454	132	211	593	587	325	83	166	798	643	593	826	83	614	360	538	134	379	322	212	379	242	152	578	358	362	154	576	365	530	605	159	86	340	106
27035_8#43	6053	188	713	430	431	491	851	400	481	658	824	483	869	728	505	467	408	858	822	639	418	493	1083	954	828	1117	418	913	90	841	463	702	633	419	369	454	483	898	86	128	481	893	93	817	874	480	419	177	439
34873_7#169	5894	481	538	269	272	246	698	199	288	479	643	276	668	547	588	262	339	717	711	445	219	300	938	759	709	962	217	718	497	660	266	503	430	338	516	374	276	692	495	499	276	688	502	624	717	291	220	472	238
7910_7#16	6040	660	717	452	451	471	867	380	451	662	816	462	769	716	755	413	526	890	884	640	358	463	1067	930	900	1117	370	913	674	825	417	2	627	527	695	559	462	881	672	676	439	873	679	809	900	452	367	655	389
27035_8#181	6206	818	865	636	635	649	995	568	623	792	922	653	949	830	913	607	692	1014	1014	804	578	635	1229	1064	986	1273	592	989	856	937	629	858	803	697	857	727	653	949	854	854	647	957	861	952	968	644	593	831	605
27045_8#106	5895	475	546	263	264	300	668	203	260	477	637	278	646	545	582	222	341	691	683	461	197	272	922	759	715	950	175	726	491	656	226	467	430	344	508	378	278	696	489	497	252	688	496	630	715	267	178	468	196
27045_8#21	6224	834	864	682	671	701	1067	618	675	802	882	693	1050	876	928	649	736	1086	1080	848	626	687	1253	1100	1064	1273	642	1015	870	961	683	899	833	741	891	765	693	1023	868	868	699	1013	875	967	994	696	641	845	651
27045_8#86	5825	369	444	157	152	192	600	95	154	373	549	180	578	447	474	112	237	623	617	355	87	166	834	665	625	862	37	640	383	568	118	375	338	236	404	268	180	608	381	389	144	602	388	546	627	157	66	362	84
34956_7#1	6030	178	683	402	399	463	823	376	455	624	812	459	841	694	491	437	376	828	794	611	392	467	1061	916	800	1095	392	831	80	823	443	684	609	387	343	422	459	880	78	118	455	875	85	793	788	458	393	145	413
34957_1#3	6252	860	933	698	701	721	231	650	717	888	1058	723	1001	940	949	707	756	210	236	892	666	729	1311	1154	1120	1331	666	1137	864	1029	713	930	867	763	889	787	723	1079	862	870	731	1071	869	1036	1112	720	667	815	681
SRR12527864	5875	455	517	250	245	267	685	186	261	436	630	263	657	518	553	233	308	706	700	428	194	273	921	752	704	943	196	717	470	639	243	488	407	309	487	351	263	675	468	470	265	669	475	609	702	266	197	451	213
27045_7#87	6169	855	906	677	678	698	1038	613	694	849	945	688	1038	893	950	674	727	1057	1053	837	635	706	1230	861	1035	1280	637	558	877	998	678	903	832	730	880	768	688	1052	875	883	698	1048	882	996	585	699	638	850	652
27097_8#188	5851	381	478	157	26	240	638	139	224	409	595	230	628	485	506	202	235	653	645	403	155	236	868	719	657	904	157	682	389	616	208	455	390	234	412	266	230	654	387	389	226	648	394	584	671	229	160	368	180
34873_7#24	6234	912	925	738	723	751	1125	678	723	882	856	749	1101	940	965	671	784	1150	1146	916	688	735	1117	1142	1120	1227	688	1073	924	1003	735	964	857	783	957	809	749	1045	922	924	743	1005	929	1037	1062	744	683	905	693
34957_1#3	6028	135	682	399	396	462	820	373	452	627	805	456	842	699	470	434	373	825	789	610	389	464	1060	931	797	1092	387	888	31	816	438	677	608	384	324	419	456	873	15	75	450	868	32	794	849	455	388	116	408
SRR12983337	7149	2128	2237	1990	2003	2001	2323	1934	2003	2150	2290	1989	2339	2236	2197	1983	2044	2334	2330	2152	1950	2015	2519	2372	2332	2515	1944	2386	2144	2281	1987	2189	2105	2047	2143	2079	1989	2345	2142	2152	1993	2337	2149	2288	2381	2008	1949	2133	1973
27097_8#76	5807	351	424	135	140	168	588	15	158	355	527	152	562	421	454	138	209	607	599	335	89	170	816	649	599	848	89	620	367	544	134	377	316	208	388	246	152	586	365	369	158	580	372	518	609	165	92	344	106
27097_8#82	6038	159	698	417	416	478	808	389	468	641	821	472	856	717	504	450	395	813	787	630	405	480	1072	947	815	1104	403	904	69	828	454	693	620	406	356	439	472	887	63	105	466	882	50	810	867	471	404	162	424
27035_8#57	5836	382	455	170	169	211	619	112	163	388	564	195	599	460	479	127	254	642	636	376	104	175	849	682	638	881	84	639	398	579	139	388	357	251	411	287	195	621	396	402	157	611	403	549	630	172	57	377	103
27097_8#191	5894	471	544	267	266	302	672	209	266	479	631	286	646	545	584	226	343	695	689	467	201	278	918	761	717	946	181	724	491	664	220	469	432	348	512	378	286	704	489	495	260	694	496	632	713	273	182	470	202
34873_7#41	5876	430	477	220	215	255	649	158	17	418	598	241	639	486	515	169	294	672	666	412	152	41	895	718	664	919	146	703	446	625	199	448	403	295	461	327	241	631	444	442	153	631	451	599	686	122	143	423	153
34926_8#167	5809	353	426	137	142	170	590	17	160	357	529	154	564	423	456	140	211	609	601	337	91	172	818	651	601	850	91	622	369	546	136	379	318	210	390	248	154	588	367	371	160	582	374	520	611	167	94	346	108
34957_1#96	6022	612	675	406	415	433	835	346	421	616	784	421	785	674	723	391	486	854	852	596	318	433	1043	878	856	1075	348	869	628	791	397	292	593	485	653	515	421	845	626	630	417	837	633	787	850	422	345	605	367
27035_8#98	6002	216	645	382	381	445	791	354	431	598	784	435	819	672	491	411	360	796	764	591	366	443	1035	900	774	1061	368	867	144	797	419	660	591	383	347	414	435	852	144	178	435	847	151	774	824	434	369	187	387
27097_8#2	5861	379	440	211	204	236	648	153	206	395	595	236	626	473	508	180	285	671	667	407	143	218	874	719	677	906	131	676	395	612	188	433	390	286	430	318	236	652	393	401	200	646	400	580	665	209	132	376	150
27045_7#172	5908	410	553	232	201	299	697	208	261	476	658	296	685	544	529	245	258	714	700	470	222	273	919	776	706	949	224	751	424	681	275	522	449	259	443	293	296	695	422	426	293	701	429	649	726	296	227	409	247
34873_7#15	5838	366	457	134	139	205	619	104	189	386	564	195	599	456	487	171	224	638	630	362	120	201	847	686	628	869	122	651	376	559	173	422	363	221	395	253	195	611	374	378	189	601	381	551	636	190	125	355	145
34956_7#163	5924	516	557	310	307	324	729	238	325	498	664	313	669	550	619	303	372	750	744	496	258	337	971	798	760	1001	254	769	528	691	297	528	459	373	545	405	313	735	526	530	323	729	533	653	750	314	259	509	277
34956_7#175	6178	826	838	674	665	699	1045	608	685	818	936	673	1037	838	924	669	698	1066	1062	834	622	697	1229	870	1040	1271	624	241	842	963	661	896	823	711	859	739	673	1051	840	832	687	1043	847	957	4	676	623	813	625
10250_7#32	6358	1054	1149	900	905	921	1271	836	913	1080	1232	909	1269	1170	1174	895	966	1280	1278	1058	854	925	1492	1340	1298	1512	852	1319	1072	1257	903	1109	1039	967	1103	991	909	1297	1070	1074	909	1291	1077	1245	1306	918	851	1047	877
27045_8#98	6006	588	647	386	397	397	805	322	415	588	758	399	779	642	691	395	450	824	818	582	346	427	1033	866	834	1061	350	839	600	775	389	616	559	449	615	485	399	807	598	602	413	803	605	703	824	402	345	577	367
34873_7#118	5935	391	576	265	256	322	730	233	316	487	683	316	700	559	542	296	107	743	723	489	249	328	934	791	715	962	251	754	397	688	298	541	472	118	436	180	316	734	395	401	314	728	402	650	723	317	254	404	272
34956_7#99	6024	131	678	395	392	458	816	369	448	623	801	452	838	695	466	430	369	821	785	606	385	460	1056	927	793	1088	383	884	27	812	434	673	604	380	320	415	452	869	21	71	446	864	6	790	845	451	384	120	404
27097_8#187	5947	411	560	279	266	348	736	253	336	509	687	334	712	579	538	314	237	751	741	507	269	348	966	813	727	998	273	774	415	700	318	555	494	240	448	282	334	752	413	419	338	746	420	676	749	341	276	420	292
27045_7#135	5958	550	591	344	341	359	763	272	359	532	698	347	703	584	653	337	406	784	778	530	292	371	1005	832	794	1035	288	803	562	725	331	562	493	407	579	439	347	769	560	564	357	763	567	687	784	348	293	543	311
27045_7#181	5919	491	556	291	294	316	716	229	276	479	635	310	700	563	590	246	365	737	731	477	227	288	944	769	723	974	193	718	499	658	260	511	466	366	526	402	310	712	497	513	276	702	504	654	709	291	210	480	216
27045_8#16	5828	372	447	160	155	195	603	98	157	376	552	183	581	450	477	115	240	626	620	358	90	169	837	668	628	865	40	643	386	571	121	378	341	239	407	271	183	611	384	392	147	605	391	549	630	160	69	365	87
27045_8#66	6231	889	921	723	716	732	1112	659	702	859	715	732	1066	899	939	652	775	1133	1139	901	671	714	1318	1119	1111	1322	673	1066	907	1030	712	939	832	764	934	806	732	1074	905	913	718	1048	912	994	1031	729	668	874	674
34926_8#115	5935	516	574	307	310	316	714	229	324	511	669	302	698	567	618	302	375	745	739	483	255	336	950	783	761	982	249	756	532	664	300	543	456	372	549	406	302	716	530	532	320	706	537	638	741	327	258	510	274
34926_8#88	5851	381	478	157	26	240	638	139	224	409	595	230	628	485	506	202	235	653	645	403	155	236	868	719	657	904	157	682	389	616	208	455	390	234	412	266	230	654	387	389	226	648	394	584	671	229	160	368	180
34956_7#183	5934	390	575	264	255	321	729	232	315	486	682	315	699	558	541	295	106	742	722	488	248	327	933	790	714	961	250	753	396	687	297	540	471	117	435	179	315	733	394	400	313	727	401	649	722	316	253	403	271
34956_7#34	5896	492	549	276	281	305	711	218	275	486	654	301	669	538	579	243	360	734	726	464	212	287	913	726	726	953	196	721	504	653	243	482	457	359	525	389	301	685	502	508	269	697	509	645	710	282	195	487	213
27035_8#58	5884	436	453	224	213	257	645	156	129	418	608	241	643	478	537	197	296	668	662	416	154	141	887	722	670	915	148	695	452	619	201	454	403	297	467	333	241	657	450	452	173	651	457	597	682	136	149	429	165
27045_8#17	5851	399	476	189	182	224	632	127	186	405	549	210	608	479	506	144	265	655	649	387	119	198	864	695	653	894	69	668	415	600	150	407	368	264	436	296	210	636	413	421	174	630	420	576	657	189	98	394	116
34873_7#101	6229	841	898	683	680	698	108	629	696	859	1037	700	972	917	920	680	735	75	115	867	641	708	1290	1123	1089	1312	641	1086	845	1010	690	913	848	744	870	762	700	1058	843	851	710	1050	850	1013	1085	699	646	790	658
34873_7#191	6126	770	782	577	570	582	932	509	552	731	921	576	950	797	848	538	635	953	955	739	523	564	1140	1013	971	1160	515	950	788	704	562	801	728	636	797	664	576	186	786	792	574	176	793	896	945	571	518	770	536
34956_7#90	5947	537	586	327	322	362	748	263	222	513	667	338	686	587	642	304	397	771	765	519	255	234	994	793	773	1002	257	806	551	722	306	529	498	400	568	436	338	762	549	555	274	750	556	686	791	241	256	528	270
SRR11097781	6071	678	585	494	485	503	881	422	487	618	789	495	861	0	767	473	530	894	884	632	438	499	1091	940	910	1135	442	875	694	819	479	714	651	537	703	569	495	859	692	686	499	859	699	793	840	482	441	651	453
34873_7#50	6176	856	895	678	677	679	1043	608	691	848	954	681	1041	884	951	671	732	1064	1060	828	628	703	1229	870	1030	1289	632	557	878	995	675	896	825	733	881	771	681	1047	876	880	693	1047	883	983	574	692	633	851	645
34956_7#7	6087	699	716	509	506	512	880	437	516	659	841	502	882	721	780	498	557	897	893	671	461	528	1098	949	855	1132	463	904	711	828	504	733	660	546	718	590	502	886	709	713	522	882	716	780	897	517	464	692	478
27035_8#55	5880	448	491	234	225	267	663	172	149	444	620	255	643	494	547	207	310	684	678	426	166	161	897	738	686	919	162	705	464	627	217	460	415	311	477	341	255	661	462	468	183	653	469	605	690	160	161	441	181
27097_8#104	6250	972	1001	782	771	795	1129	712	769	940	1030	777	1085	996	1073	759	834	1150	1150	940	722	781	1285	178	1156	1377	724	901	984	1079	763	978	925	837	997	863	777	1135	982	984	785	1135	989	1093	920	786	723	961	739
27045_8#114	5856	426	485	220	223	45	645	150	237	422	590	227	623	486	531	217	284	662	656	400	170	249	873	718	666	903	170	689	438	611	217	452	361	281	453	317	227	647	436	440	227	641	443	581	680	238	171	415	189
34926_8#47	6035	582	485	408	397	429	781	342	391	540	744	407	803	506	673	385	460	800	798	566	354	403	1017	870	826	1061	358	809	596	741	407	636	577	455	637	481	407	759	594	590	423	753	601	725	790	384	357	569	365
34926_8#86	5906	472	545	254	253	293	697	194	249	462	638	273	649	542	573	211	334	720	714	444	182	261	927	766	716	949	164	733	484	655	217	454	437	333	503	363	273	705	482	488	241	699	489	637	716	254	165	463	183
34957_1#26	6227	801	904	659	652	688	1052	601	668	837	1001	680	1026	901	890	650	689	1071	1071	837	613	680	1190	1109	115	1172	619	1066	805	1026	664	901	828	696	848	736	680	1030	803	807	670	1038	810	962	1055	673	622	804	634
27097_8#149	6224	884	809	694	691	709	1073	626	675	808	982	689	1047	830	965	683	740	1088	1084	852	636	687	1241	1108	1080	1305	650	1049	904	1017	695	902	831	751	897	783	689	1073	902	902	715	1077	909	923	1024	656	649	873	661
34873_7#44	5840	386	459	174	173	215	623	116	167	392	568	199	603	464	483	131	258	646	640	380	108	179	853	686	642	885	88	643	402	583	143	392	361	255	415	291	199	625	400	406	161	615	407	553	634	176	61	381	107
34956_7#122	6011	607	586	417	406	436	810	353	416	63	771	406	794	613	702	406	459	825	825	599	363	428	1026	877	823	1066	365	834	619	764	410	655	576	460	636	502	406	786	617	617	430	778	624	740	819	409	364	594	380
SRR12527865	5912	476	533	272	265	307	703	212	257	476	648	289	687	524	595	235	348	724	720	470	202	269	935	774	722	961	192	745	490	675	239	486	455	345	513	379	289	713	488	496	263	707	495	643	722	266	193	469	209
27035_8#84	6174	825	846	654	649	675	1039	584	653	814	530	661	967	842	892	609	704	1054	1054	824	600	665	1219	1036	1038	1239	598	1023	845	955	641	850	763	697	874	743	661	1031	843	855	659	1017	850	979	986	670	597	819	609
27045_8#112	6014	159	670	383	380	446	812	355	434	607	785	438	824	677	480	416	361	817	787	590	371	446	1046	919	775	1078	369	876	71	802	422	661	590	370	330	405	438	853	69	115	432	850	76	778	835	437	372	152	394
27045_8#18	6361	1056	1117	884	887	893	1241	828	901	1046	1198	901	1217	1110	1169	881	916	1260	1256	1054	840	913	727	1300	1176	191	838	1275	1074	1199	881	1096	1033	933	1097	959	901	1209	1072	1076	901	1199	1079	1170	1254	894	841	1047	861
34926_8#142	5931	523	564	317	314	332	736	245	332	505	671	320	676	557	626	310	379	757	751	503	265	344	978	805	767	1008	261	776	535	698	304	535	466	380	552	412	320	742	533	537	330	736	540	660	757	321	266	516	284
34956_7#178	6138	728	798	583	570	610	984	527	588	741	563	600	960	807	814	578	631	995	995	769	537	600	1188	1021	981	1224	539	988	743	878	572	817	720	634	762	662	600	918	741	757	592	904	748	916	969	597	538	724	544
27035_8#154	5858	420	461	208	203	239	647	146	197	410	594	223	609	486	527	175	288	670	664	400	122	209	875	712	662	913	130	671	436	601	183	368	389	283	455	319	223	649	434	428	205	643	441	575	660	210	127	417	141
27045_7#148	5817	373	410	163	168	150	598	95	180	365	539	180	580	417	476	156	229	615	607	347	105	192	822	669	617	856	113	636	387	558	160	399	334	226	398	266	180	594	385	389	182	588	392	534	623	179	114	364	132
34926_8#114	5903	407	548	227	198	294	692	205	256	471	653	291	680	539	528	240	255	709	695	465	217	268	914	771	701	944	219	746	421	676	270	517	444	256	442	292	291	690	419	423	288	696	426	644	721	291	222	406	242
34926_8#91	6027	134	681	398	395	461	819	372	451	626	804	455	841	698	469	433	372	824	788	609	388	463	1059	930	796	1091	386	887	30	815	437	676	607	383	323	418	455	872	14	74	449	867	31	793	848	454	387	109	407
27035_8#83	5857	417	486	201	202	238	644	141	176	413	583	223	610	489	510	144	283	667	661	399	131	188	870	709	665	896	113	676	433	602	164	409	382	280	454	314	223	632	431	437	190	626	438	586	663	201	86	412	132
34873_7#121	6251	951	996	769	754	780	1128	701	768	929	1071	772	1120	987	1052	744	813	1149	1153	933	711	780	1124	707	1139	1206	715	964	963	1100	750	979	906	812	984	840	772	1152	961	961	780	1140	968	1048	971	771	710	944	732
34957_1#27	6183	793	858	625	628	636	116	573	644	811	995	642	928	869	866	628	687	87	129	809	587	656	1236	1077	1049	1262	583	1054	795	960	632	857	792	694	818	714	642	990	793	801	652	982	800	957	1041	651	588	748	600
27035_8#138	6039	216	671	418	415	473	829	386	459	630	806	471	859	690	513	445	404	836	802	627	402	471	1067	946	824	1103	400	887	118	821	449	686	627	415	365	444	471	880	118	146	465	875	125	799	862	466	401	207	421
27097_8#98	6019	126	673	390	387	453	811	364	443	618	796	447	833	690	461	425	364	816	780	601	380	455	1051	922	788	1083	378	879	22	807	429	668	599	375	315	410	447	864	20	66	441	859	27	785	840	446	379	117	399
27045_7#13	5919	367	544	239	230	294	700	205	292	463	651	292	684	535	518	270	77	713	695	461	225	304	904	771	687	938	227	744	373	666	270	521	446	50	412	116	292	718	371	377	290	712	378	630	713	293	230	380	246
34873_7#129	6199	867	898	695	704	728	1076	639	704	873	1039	718	1066	931	966	688	747	1091	1087	831	651	716	1094	1153	1057	1110	651	1120	877	1070	698	907	858	756	902	786	718	1078	875	879	708	1070	882	1040	1113	709	654	846	672
34926_8#12	5903	359	542	231	220	308	678	209	292	475	669	298	690	547	498	268	203	695	675	461	223	304	926	785	701	950	225	744	375	676	276	523	458	208	408	242	298	720	373	383	290	708	380	638	721	297	228	374	248
34957_1#109	5921	514	575	302	303	283	731	234	323	514	670	311	701	582	617	301	372	750	742	480	254	335	967	788	746	997	252	749	528	687	301	534	463	371	547	407	311	721	526	530	311	717	533	645	748	326	255	503	273
34957_1#47	6208	864	868	677	668	676	1024	603	650	813	991	670	1036	883	936	640	733	1045	1045	829	619	662	1228	1107	1029	1244	619	1068	882	772	662	895	816	734	897	748	670	150	880	886	670	150	887	980	1069	669	622	860	638
SRR12527875	6268	973	1032	769	766	782	1162	705	776	947	1095	753	816	1013	1068	750	839	1185	1179	929	703	788	1344	1147	1181	1352	711	1184	985	1090	732	863	904	842	986	862	753	1144	983	987	768	1130	990	1076	1169	781	704	962	726
27097_8#49	6447	1196	1273	996	1009	1019	1375	948	1029	1114	1314	1015	1363	1242	1281	1007	1054	1390	1382	1182	970	1041	1527	1462	1398	1561	970	1417	1210	1329	1009	1218	1145	1061	1209	1103	1015	1385	1208	1210	1027	1391	1215	1291	1404	1034	971	1185	987
27045_8#130	6558	1392	1447	1220	1235	1233	1565	1168	1237	1390	1548	1233	1577	1456	1493	1229	1286	1582	1574	1388	1182	1249	1767	1594	1610	1795	1186	1569	1422	1549	1221	1421	1363	1295	1433	1333	1233	1593	1420	1424	1227	1589	1427	1542	1562	1240	1185	1395	1205
34926_8#185	5919	449	550	133	242	304	708	209	294	483	653	298	692	545	572	272	317	719	711	471	225	306	936	787	731	960	227	758	461	670	274	519	450	318	482	350	298	726	459	463	296	718	466	642	743	301	224	436	248
34926_8#68	5843	389	462	177	176	218	626	119	170	395	571	202	606	467	486	134	261	649	643	383	111	182	856	689	645	888	91	646	405	586	146	395	364	258	418	294	202	628	403	409	164	618	410	556	637	179	64	384	110
34956_7#27	5823	385	432	173	180	160	600	103	190	375	557	188	586	439	482	168	239	619	613	357	119	202	842	675	613	868	123	640	399	566	170	403	346	236	406	274	188	608	397	401	190	602	404	550	629	195	124	376	140
34957_1#41	6463	1197	1288	1027	1038	1042	1400	973	1037	1195	1351	1052	1424	1263	1293	1029	1091	1405	1401	1195	989	1049	1604	1481	1434	1650	997	1458	1207	1382	1038	1250	1192	1102	1216	1126	1052	1411	1205	1215	1042	1409	1212	1354	1443	1045	992	1198	1014
27097_8#37	6132	698	687	542	545	541	921	476	541	652	870	553	929	708	771	535	570	926	922	698	500	553	1133	1016	944	1173	500	963	714	823	543	778	701	591	739	621	553	917	712	712	557	917	719	867	942	534	501	693	519
27045_7#139	6077	660	732	485	494	498	906	417	488	671	845	478	872	715	724	462	531	921	917	368	437	500	1116	955	903	1156	437	918	662	830	480	703	652	544	691	568	478	876	660	668	500	878	667	828	905	499	440	642	448
34926_8#34	6194	900	921	708	699	725	1063	636	705	876	984	701	1025	928	993	699	758	1088	1086	878	648	717	1221	38	1088	1309	650	877	914	1017	693	914	845	763	921	793	701	1081	912	912	711	1071	919	1021	880	714	649	883	665
34926_8#99	5879	441	510	237	236	274	650	177	222	449	613	256	624	517	552	194	307	673	667	433	171	234	890	739	685	922	151	700	463	636	204	443	406	310	484	344	256	680	461	467	218	672	468	604	691	223	152	440	172
34956_7#133	6018	125	672	389	386	452	810	363	442	617	795	446	832	689	460	424	363	815	779	600	379	454	1050	921	787	1082	377	878	19	806	428	667	598	374	314	409	446	863	19	63	440	858	26	784	839	445	378	116	398
27035_8#38	6121	723	752	565	570	576	967	499	554	727	915	572	952	765	826	564	621	984	981	731	521	566	1188	1049	775	1230	519	978	741	930	570	794	714	608	778	652	572	964	739	737	566	970	746	890	971	571	524	714	530
27035_8#177	6263	919	901	757	752	744	1026	685	768	873	1041	758	1112	917	1019	744	797	1047	1037	901	703	780	1298	1177	1119	1296	711	1112	929	1084	758	949	886	800	952	836	758	1066	927	935	768	1098	934	1052	1097	745	712	894	718
27045_7#105	5802	363	437	150	147	179	585	88	161	356	534	169	569	434	467	139	222	606	600	336	90	173	815	656	600	841	90	629	377	551	145	386	333	223	394	253	169	587	375	377	161	585	382	541	620	166	93	357	113
27045_8#46	6185	869	920	689	684	708	1060	619	698	855	993	680	1038	913	970	676	737	1081	1077	847	637	710	1150	711	1067	1222	639	898	877	1024	672	903	840	742	888	768	680	1062	875	879	696	1050	882	990	927	687	638	860	656
34873_7#92	6093	651	548	483	466	498	788	415	456	605	795	488	860	615	732	458	535	809	807	643	423	468	1054	925	863	1088	423	850	667	816	472	699	654	538	708	560	488	846	665	635	490	844	672	794	823	455	424	610	420
34956_7#36	6020	127	674	391	388	454	812	365	444	619	797	448	834	691	462	426	365	817	781	602	381	456	1052	923	789	1084	379	880	21	808	430	669	600	376	316	411	448	865	21	65	442	860	28	786	841	447	380	118	400
27035_8#121	5804	364	419	152	157	133	587	84	169	354	534	169	567	426	463	147	218	604	598	334	94	181	825	660	604	853	102	625	378	547	149	384	323	215	385	255	169	587	376	380	169	581	383	531	614	174	103	355	121
27045_7#104	6339	1060	1133	866	865	885	1263	808	879	1050	1168	842	795	1118	1167	845	934	1282	1276	1040	806	891	1447	1222	1282	1463	814	1275	1078	1205	815	948	1011	935	1091	957	842	1261	1076	1082	877	1243	1083	1173	1260	888	809	1055	833
27097_8#181	5950	535	588	345	348	340	744	269	358	535	695	334	734	559	628	338	403	755	751	521	295	370	984	823	771	1010	289	790	559	710	342	577	508	402	566	438	334	726	557	561	354	716	564	680	775	349	296	536	312
27045_8#56	5815	363	434	147	142	184	590	85	142	363	539	170	568	437	466	100	227	613	607	345	77	154	824	659	615	852	25	634	377	556	106	363	328	226	398	258	170	596	375	383	132	590	382	536	621	145	54	356	72
34873_7#20	6238	938	981	756	747	765	1123	688	755	918	1054	761	1107	978	1033	729	804	1142	1142	924	698	767	1103	736	1122	1165	700	969	950	1077	737	962	895	801	967	829	761	1135	948	948	765	1121	955	1045	974	758	697	927	719
34956_7#157	6114	710	615	552	535	573	919	492	537	660	878	561	911	642	831	503	612	934	934	710	492	549	1113	970	910	1151	496	929	736	875	539	767	713	613	765	629	561	883	734	732	563	877	741	851	908	524	497	701	503
34956_7#3	6018	169	678	393	390	452	818	363	440	617	797	446	826	691	472	418	379	823	791	602	381	452	1052	925	789	1082	377	876	71	798	428	667	596	390	340	427	446	853	69	105	444	848	76	778	843	447	378	154	398
27035_8#137	5847	399	456	187	182	222	620	125	62	389	575	208	610	457	502	156	261	643	637	381	117	74	864	693	639	890	111	674	415	594	164	413	370	262	430	296	208	626	413	419	116	620	420	570	657	83	108	392	128
27035_8#16	5823	371	416	157	158	192	602	97	156	365	551	182	584	435	478	126	239	621	615	353	91	168	836	673	627	868	79	632	387	566	130	387	344	238	410	264	182	608	385	393	156	602	392	542	627	157	76	366	94
27035_8#186	6027	630	675	439	446	446	810	369	462	627	789	438	806	663	719	438	499	811	803	615	395	474	1088	875	863	1100	397	852	644	778	438	671	612	496	667	542	438	840	642	644	456	834	649	784	843	467	396	626	408
27097_8#28	6029	182	675	414	411	473	827	380	461	632	796	467	853	688	497	441	394	834	798	619	398	473	1065	938	810	1105	396	889	80	821	445	684	617	405	349	434	467	876	80	124	459	871	87	795	850	464	397	177	417
27097_8#157	6004	175	650	365	364	430	788	341	406	595	777	424	814	669	464	398	357	797	761	580	353	418	1032	899	777	1066	353	860	75	790	404	641	574	368	324	403	424	841	59	113	412	836	76	768	835	413	352	138	372
27097_8#158	6014	610	591	420	409	441	819	356	419	48	770	409	801	618	705	409	462	834	830	602	366	431	1029	882	840	1069	368	837	622	769	413	660	577	465	639	509	409	797	620	620	433	791	627	743	820	412	367	597	383
27045_7#174	6167	775	867	649	640	674	1042	591	672	817	935	652	1010	865	915	650	691	1057	1049	817	607	684	1222	887	1003	1270	607	258	791	946	644	879	792	694	832	728	652	1030	789	795	662	1018	796	944	321	661	606	776	622
27045_8#118	5804	348	421	132	137	165	585	12	155	352	524	149	559	418	451	135	206	604	596	332	86	167	813	646	596	845	86	617	364	541	131	374	313	205	385	243	149	583	362	366	155	577	369	515	606	162	89	341	103
34873_7#117	6181	841	826	657	638	670	1034	591	662	779	895	666	1022	831	936	638	707	1049	1051	823	601	674	1056	1075	1035	1208	603	1010	861	944	646	865	794	694	886	746	666	1010	859	859	658	1010	866	968	983	661	604	828	614
34873_7#87	6014	610	593	420	409	441	819	356	419	34	768	413	799	618	709	409	462	834	830	602	366	431	1033	890	842	1067	368	833	622	773	413	660	577	463	641	509	413	805	620	620	433	799	627	741	816	414	367	597	383
27097_8#138	6095	717	736	525	522	530	910	459	530	677	841	526	900	741	804	516	573	929	925	691	479	542	1116	963	871	1136	481	934	729	846	524	755	680	562	736	602	526	908	727	731	538	904	734	796	923	535	482	704	492
27045_7#161	6127	712	770	537	540	550	930	469	548	713	891	540	924	779	800	520	587	951	953	499	491	560	1172	995	951	1208	487	966	720	878	536	771	700	596	747	608	540	932	718	740	548	916	725	876	959	561	492	698	502
34926_8#154	5853	413	494	197	200	230	642	141	200	413	567	224	622	485	518	156	267	665	657	395	133	212	868	709	661	898	95	680	425	586	166	421	380	268	444	300	224	650	423	431	186	636	430	576	665	201	114	404	130
27097_8#38	6284	958	1051	798	807	813	1193	740	801	982	1136	813	1155	1044	1053	783	844	1208	1206	974	762	813	1335	1232	1106	1347	752	1201	970	1125	795	1012	961	853	993	881	813	1175	968	978	757	1159	975	1118	1198	810	757	969	777
27045_8#126	5875	430	504	233	232	264	664	171	252	433	611	254	638	499	548	226	297	675	671	417	181	264	880	683	677	914	183	688	444	630	228	471	420	298	473	328	254	672	442	444	252	670	449	624	683	259	184	426	204
34956_7#103	6062	192	727	460	459	509	835	428	507	678	852	507	883	754	493	489	446	842	806	665	444	519	1089	980	856	1119	436	929	194	855	485	730	657	461	417	484	507	912	192	232	503	903	199	823	890	508	443	267	459
27035_8#71	6166	819	840	648	643	669	1033	578	647	808	524	655	961	836	886	603	698	1048	1048	818	594	659	1213	1030	1032	1233	592	1017	839	949	635	844	757	691	868	737	655	1025	837	849	653	1011	844	973	980	664	591	813	603
27035_8#168	5833	379	452	167	166	208	616	109	160	385	561	192	596	457	476	124	251	639	633	373	101	172	846	679	635	878	81	636	395	576	136	385	354	248	408	284	192	618	393	399	154	608	400	546	627	169	54	374	100
27097_8#92	6197	828	783	650	649	667	1021	574	655	782	922	651	983	790	909	631	686	1042	1038	806	598	667	1227	1074	1022	1221	602	1001	852	961	649	880	785	697	851	719	651	991	850	852	657	977	857	961	972	636	605	823	611
27045_7#126	5992	567	629	380	383	397	807	312	395	580	732	377	779	610	649	371	434	822	818	182	326	407	1023	864	824	1059	328	831	577	743	373	616	553	443	608	465	377	799	575	587	393	795	582	735	820	396	333	553	347
27097_8#162	6137	809	834	637	636	660	1014	573	652	789	931	630	1008	839	922	626	679	1035	1031	789	587	664	1200	855	997	1254	587	302	827	944	632	867	784	690	848	722	630	1010	825	827	638	994	832	922	363	643	586	818	598
27045_8#50	6261	917	899	755	750	742	1024	683	766	871	1039	756	1110	915	1017	742	795	1045	1035	899	701	778	1296	1175	1117	1294	709	1110	927	1082	756	947	884	798	950	834	756	1062	925	933	766	1096	932	1050	1095	743	710	892	716
34873_7#86	6011	607	588	417	406	438	816	353	416	45	767	406	798	615	702	406	459	831	827	599	363	428	1026	879	837	1066	365	834	619	766	410	657	574	462	636	506	406	794	617	617	430	788	624	740	817	409	364	594	380
34926_8#173	6021	158	661	394	389	453	809	366	443	588	794	447	833	684	465	423	364	814	780	597	380	455	1047	918	788	1081	378	877	54	807	427	670	599	379	331	414	447	858	40	98	441	853	57	785	838	444	379	137	399
34926_8#179	6242	895	946	736	737	751	1139	672	735	890	494	740	1063	926	964	717	792	1154	1154	902	684	747	1299	1128	1122	1325	684	1115	923	1053	715	916	829	789	966	831	740	1085	921	927	733	1069	928	1059	1084	744	681	903	695
34926_8#49	5852	410	469	200	199	225	645	138	129	414	586	223	621	488	519	163	280	668	662	394	132	141	877	706	652	901	116	681	426	607	169	420	383	279	445	313	223	639	424	432	57	633	431	583	670	144	113	405	133
34957_1#83	5899	469	534	265	266	290	696	189	282	439	645	256	664	531	578	258	329	715	709	455	213	294	922	739	705	956	213	662	489	658	256	493	388	332	500	366	256	694	487	491	282	686	494	628	653	281	216	466	232
27097_8#182	6018	159	670	393	390	456	810	367	442	617	801	448	838	689	488	426	367	815	779	600	383	454	1046	925	775	1078	381	872	59	804	432	671	600	380	336	409	448	869	57	101	440	864	64	782	837	447	382	148	402
34926_8#42	5837	383	456	171	170	212	620	113	164	389	565	196	600	461	480	128	255	643	637	377	105	176	850	683	639	882	85	640	399	580	140	389	358	252	412	288	196	622	397	403	158	612	404	550	631	173	58	378	104
34956_7#70	5794	350	418	141	144	148	582	73	160	347	525	158	560	421	456	138	209	597	591	325	87	172	812	649	605	846	91	618	365	538	138	383	320	202	378	246	158	584	363	367	158	578	370	524	607	165	92	342	110
27035_8#70	6029	236	677	416	411	475	843	384	453	636	808	471	853	700	523	449	398	854	822	623	404	465	1087	934	826	1109	402	893	150	827	449	692	619	407	379	450	471	882	148	184	459	877	155	813	870	458	403	231	417
27035_8#180	6342	1046	1107	866	857	875	1247	802	873	1034	1156	851	879	1100	1145	849	906	1272	1266	1032	806	885	1443	1244	1280	1463	812	1285	1064	1187	813	956	1011	913	1075	945	851	1259	1062	1066	875	1247	1069	1173	1266	880	807	1049	831
27097_8#178	6098	499	712	503	498	534	880	451	520	691	853	522	888	743	560	498	503	899	883	666	459	532	1096	973	895	1138	461	928	469	876	506	748	674	522	458	555	522	915	467	503	518	910	474	834	885	515	462	464	472
27045_7#138	6211	817	872	661	656	674	68	607	672	833	1015	676	952	893	898	658	715	35	81	843	619	684	1258	1099	1067	1282	617	1078	821	986	668	887	824	722	846	742	676	1022	819	827	686	1014	826	991	1067	675	622	766	634
27045_8#37	5919	361	542	237	228	290	696	203	290	457	651	290	682	521	512	268	63	709	691	459	223	302	904	773	685	938	225	740	367	662	268	519	442	76	400	146	290	712	365	371	288	706	372	622	709	291	226	374	244
34873_7#113	6249	949	994	767	752	778	1126	699	766	927	1069	770	1118	985	1050	742	811	1147	1151	931	709	778	1122	705	1137	1204	713	962	961	1098	748	977	904	810	982	838	770	1150	959	959	778	1138	966	1046	969	769	708	942	730
34926_8#121	5829	379	428	165	166	204	610	105	166	373	559	190	590	445	486	132	247	629	623	363	99	178	844	681	637	876	85	642	395	574	136	393	354	246	420	272	190	618	393	401	162	612	400	548	637	167	82	374	100
34926_8#168	6057	406	711	414	405	471	853	384	461	640	798	455	843	702	521	439	374	864	840	621	396	473	1075	930	830	1121	398	897	360	813	445	688	617	397	401	418	455	880	358	396	457	873	365	807	874	468	397	387	419
27045_8#85	5938	414	579	300	295	365	739	272	343	512	678	351	741	570	533	329	254	754	738	516	286	355	975	820	732	1015	288	805	426	717	331	582	513	271	449	311	351	765	424	436	349	763	431	703	754	344	291	415	307
34873_7#137	5923	515	556	309	306	323	728	237	324	497	663	312	668	549	618	302	371	749	743	495	257	336	970	797	759	1000	253	768	527	690	296	527	458	372	544	404	312	734	525	529	322	728	532	652	749	313	258	508	276
34873_7#53	6347	1048	1112	875	882	886	1234	821	896	1047	1183	892	1198	1111	1142	874	923	1253	1257	1047	829	908	766	1277	1165	430	831	1262	1054	1202	868	1081	1030	932	1071	956	892	1222	1052	1056	886	1208	1059	1190	1255	899	832	1032	856
34873_7#75	6372	1055	1101	896	891	909	1263	832	885	1040	1084	889	1237	1092	1167	879	938	1282	1282	1064	842	897	1267	1016	1240	1331	846	1151	1075	1211	881	1114	1033	939	1094	965	889	1243	1073	1079	895	1237	1080	1170	1142	890	835	1057	857
34957_1#87	6287	929	988	757	750	790	1140	705	782	917	1103	780	1126	989	1032	760	795	1155	1153	933	715	794	556	1197	1085	582	719	1178	933	1100	770	991	912	796	956	824	780	1100	931	933	778	1086	938	1065	1149	781	722	904	740
27035_8#47	6020	127	674	391	388	454	812	365	444	619	797	448	834	691	462	426	365	817	781	602	381	456	1052	923	789	1084	379	880	19	808	430	669	600	376	316	411	448	865	21	65	442	860	28	786	841	447	380	118	400
27035_8#110	6134	738	820	602	597	639	969	542	623	778	896	611	977	804	854	599	638	990	982	770	558	635	1163	870	984	1221	554	341	730	901	597	834	763	643	765	669	611	985	728	732	621	973	735	907	376	614	557	735	571
27097_8#48	5838	388	459	176	175	211	623	114	105	392	568	199	601	464	497	139	256	646	640	372	108	117	855	686	634	883	92	663	404	585	145	398	359	255	423	289	199	619	402	410	79	613	409	559	648	122	89	383	109
27045_8#125	5871	447	518	235	236	274	642	177	232	451	613	254	622	519	556	192	313	665	659	435	169	244	894	735	689	922	145	702	467	634	196	439	406	316	486	350	254	680	465	473	224	672	472	608	693	239	148	444	166
27045_8#131	6245	819	922	677	670	706	1070	619	686	855	1019	698	1044	919	908	668	707	1089	1089	855	631	698	1208	1127	133	1190	637	1084	823	1044	682	919	846	714	866	754	698	1048	821	825	688	1056	828	980	1073	691	640	822	652
27045_8#33	5909	353	536	227	218	284	692	193	280	451	645	280	674	521	504	258	49	705	685	449	213	292	896	765	675	930	215	730	359	658	258	509	434	62	398	132	280	708	357	363	278	702	364	618	699	281	218	366	234
34873_7#2	5936	408	565	268	259	317	717	226	315	484	674	313	703	554	559	293	130	732	722	484	248	327	913	756	716	953	250	753	414	685	293	532	467	99	455	169	313	737	412	418	313	731	419	647	728	316	253	417	269
34926_8#123	6009	154	665	378	375	441	807	350	429	602	780	433	819	672	475	411	356	812	782	585	366	441	1041	914	770	1073	364	871	66	797	417	656	585	365	325	400	433	848	64	110	427	845	71	773	830	432	367	147	389
34926_8#151	6202	814	861	632	631	645	991	564	619	788	918	649	945	826	909	603	688	1010	1010	800	574	631	1225	1060	982	1269	588	985	852	933	625	854	799	693	853	723	649	945	850	850	643	953	857	948	964	640	589	827	601
34926_8#163	5823	375	420	161	160	196	598	101	158	371	551	186	580	435	480	112	237	621	615	353	91	170	838	665	629	866	69	642	391	568	124	369	344	236	414	270	186	612	389	395	150	606	396	546	631	155	68	364	88
34926_8#70	6089	687	716	507	512	532	906	449	508	663	829	518	900	711	766	498	557	925	925	691	465	520	1116	903	759	1152	467	902	705	850	510	747	654	562	716	598	518	852	703	703	524	862	710	846	887	525	466	690	478
34926_8#60	5976	549	583	346	349	355	747	266	361	516	714	345	749	598	635	337	410	782	776	516	296	373	973	792	778	1003	294	777	563	695	337	588	499	407	576	433	345	737	561	567	361	735	568	663	760	358	299	541	313
10156_7#13	6605	1412	1469	1238	1243	1265	1587	1170	1243	1422	1556	1253	1597	1470	1489	1233	1292	1592	1596	1398	1194	1254	1755	1644	1630	1799	1192	1651	1420	1565	1241	1444	1367	1299	1439	1315	1253	1589	1418	1420	1225	1579	1425	1573	1640	1248	1195	1395	1213
SRR11097777	6411	1148	1227	978	983	989	1365	918	989	1162	1284	993	1349	1230	1250	971	1046	1370	1362	1142	928	1001	1582	1442	1364	1598	926	1415	1160	1329	979	1187	1127	1047	1187	1083	993	1365	1158	1160	987	1359	1165	1337	1404	1002	929	1127	955
27045_7#109	6085	491	744	489	490	532	864	449	522	709	855	522	872	753	540	498	493	879	863	672	455	534	1116	975	891	1146	457	924	449	878	504	751	668	518	448	547	522	917	447	483	518	912	454	850	895	521	460	462	474
27045_8#71	6330	1039	1108	867	878	864	1246	813	888	1045	1213	874	1248	1103	1154	870	919	1267	1267	1047	827	900	1420	1311	1271	1442	829	1276	1049	1184	878	1093	970	922	1068	952	874	1248	1047	1057	886	1242	1054	1144	1259	885	830	1032	846
27045_8#97	6252	952	997	770	755	781	1129	702	769	930	1072	773	1121	988	1053	745	814	1150	1154	934	712	781	1125	708	1140	1207	716	965	964	1101	751	980	907	813	985	841	773	1153	962	962	781	1141	969	1049	972	772	711	945	733
34873_7#14	5881	435	509	230	233	255	661	168	241	436	608	249	647	506	539	221	300	678	674	416	174	253	897	726	678	923	174	707	450	627	225	470	409	299	465	335	249	663	448	452	237	657	455	615	696	246	177	429	197
34956_7#119	6025	132	679	396	393	459	817	370	449	624	802	453	839	696	467	431	370	822	786	607	386	461	1057	928	794	1089	384	885	26	813	435	674	605	381	321	416	453	870	26	70	447	865	33	791	846	452	385	123	405
34926_8#120	5809	368	444	157	162	186	596	95	176	363	541	176	580	441	474	154	229	613	607	343	105	188	822	667	613	848	105	640	382	558	156	401	344	230	401	260	176	598	380	382	176	596	387	552	631	181	108	362	128
34926_8#8	6255	873	916	711	702	726	282	647	716	847	1051	712	990	933	946	696	763	281	303	865	659	728	1284	1153	1129	1316	657	1114	875	1028	708	919	862	770	888	790	712	1064	873	881	724	1056	880	1039	1109	725	662	828	676
34956_7#67	5884	450	507	238	233	275	673	178	121	440	612	259	653	508	551	211	310	696	690	434	172	133	909	738	686	931	166	711	468	639	219	466	417	309	485	343	259	675	466	472	171	667	473	609	696	142	163	445	183
27045_7#54	5941	465	570	277	248	340	726	251	324	509	691	327	730	577	588	308	307	743	729	497	265	336	954	797	747	974	265	734	475	704	320	553	492	308	498	338	327	760	473	479	334	752	480	664	723	329	270	456	290
27045_8#59	5824	368	443	156	151	191	599	94	153	372	548	179	577	446	473	111	236	622	616	354	86	165	833	664	624	861	36	639	382	567	117	374	337	235	403	267	179	607	380	388	143	601	387	545	626	156	65	361	83
34926_8#14	5803	363	418	151	156	132	586	83	168	353	533	168	566	425	462	146	217	603	597	333	93	180	824	659	603	852	101	624	377	546	148	383	322	214	384	254	168	586	375	379	168	580	382	530	613	173	102	354	120
34926_8#180	6132	800	827	628	631	651	1005	564	643	782	926	621	1001	834	913	617	670	1026	1022	780	578	655	1193	848	992	1245	578	311	818	935	623	860	775	681	839	713	621	1005	816	820	629	989	823	913	372	634	577	809	589
34956_7#128	6076	656	29	486	469	497	849	418	471	586	801	491	869	578	749	467	536	866	864	640	430	483	1075	930	900	1125	432	852	670	820	481	708	637	541	701	565	491	845	668	666	483	839	675	805	833	456	435	633	431
34956_7#39	5910	354	537	228	219	285	693	194	281	452	646	281	675	522	505	259	52	706	686	450	214	293	897	766	676	931	216	731	360	659	259	510	435	63	399	133	281	709	358	364	279	703	365	619	700	282	219	367	235
6998_1#19	5927	522	563	316	313	331	735	244	331	504	670	319	675	556	625	309	378	756	750	502	264	343	977	804	766	1007	260	775	534	697	303	534	465	379	551	411	319	741	532	536	329	735	539	659	756	320	265	515	283
27035_8#148	6292	1005	1074	835	822	846	1212	773	840	999	1125	824	856	1067	1094	820	885	1237	1225	1007	767	852	1400	1231	1255	1442	781	1252	1013	1118	792	931	988	890	1032	920	824	1208	1011	1017	842	1200	1018	1148	1239	849	778	1004	796
27045_7#98	6228	837	889	681	676	698	1060	617	686	829	825	694	1038	875	917	628	711	1073	1077	865	639	698	1256	1087	1069	1270	641	1058	833	1016	678	901	818	710	866	758	694	1044	831	835	696	1028	838	1010	1029	705	638	814	648
27045_8#89	6097	737	761	551	550	564	968	485	550	727	101	558	896	742	825	532	613	985	983	727	497	562	1134	961	951	1168	495	922	755	882	534	765	672	596	788	646	558	944	753	759	548	932	760	870	901	557	494	732	504
34873_7#154	6014	602	593	418	411	441	817	354	417	62	766	403	805	620	703	405	462	832	828	596	364	429	1021	896	828	1063	366	829	622	767	411	660	575	463	641	505	403	797	620	626	431	793	627	749	816	410	365	595	381
34926_8#139	5871	373	506	69	178	254	652	149	234	433	605	238	636	507	498	214	251	669	657	411	165	246	888	731	669	912	167	702	377	628	214	463	402	256	412	288	238	672	375	383	236	666	382	596	689	241	166	358	188
34956_7#159	6114	710	615	552	535	573	919	492	537	660	878	561	911	642	831	503	612	934	934	710	492	549	1113	970	910	1151	496	929	736	875	539	767	713	613	765	629	561	883	734	732	563	877	741	851	908	524	497	701	503
34956_7#86	5805	365	420	153	158	134	588	85	170	355	535	170	568	427	464	148	219	605	599	335	95	182	826	661	605	854	103	626	379	548	150	385	324	216	386	256	170	588	377	381	170	582	384	532	615	175	104	356	122
34957_1#1	5832	392	460	183	186	198	616	115	202	389	567	200	602	461	498	180	253	631	625	365	129	214	852	691	645	884	133	660	409	578	180	423	362	246	422	290	200	622	407	411	200	618	414	566	649	207	134	386	152
34956_7#15	6312	986	1027	828	829	845	975	770	831	982	1150	829	1163	1028	1091	813	866	968	980	992	778	843	1311	1256	1206	1337	784	1203	998	1157	821	1032	987	879	1025	907	829	1179	996	1010	845	1177	1003	1155	1190	836	783	977	799
SRR12983338	6954	2016	2111	1858	1867	1871	2203	1806	1875	2018	2162	1873	2205	2096	2081	1859	1898	2214	2214	2016	1812	1887	2383	2250	2216	2395	1820	2205	2020	2185	1857	2054	1977	1907	2027	1941	1873	2233	2018	2028	1869	2231	2025	2183	2188	1874	1819	2013	1843
27035_8#69	5846	398	455	186	181	221	619	124	61	388	574	207	609	456	501	155	260	642	636	380	116	73	863	692	638	889	110	673	414	593	163	412	369	261	429	295	207	625	412	418	115	619	419	569	656	82	107	391	127
27045_7#49	5881	413	516	233	230	266	664	173	230	441	621	250	616	523	516	198	283	685	681	425	165	242	910	745	697	942	155	722	423	644	208	435	418	288	454	324	250	680	421	429	224	672	428	616	703	239	154	416	176
27035_8#124	5907	501	552	287	292	322	722	229	282	489	669	312	676	543	596	254	371	745	737	475	225	294	924	739	743	968	211	728	515	668	258	473	472	372	538	400	312	698	513	519	282	704	520	658	717	293	210	498	228
27035_8#162	5842	393	432	177	172	216	618	117	162	381	569	200	596	455	502	144	259	641	635	375	107	174	850	687	641	886	99	642	409	578	154	401	364	254	434	288	200	622	407	401	174	616	414	548	627	181	96	386	108
27045_7#122	5822	376	445	158	153	195	599	98	151	370	550	181	579	444	481	111	240	620	614	358	86	163	837	674	628	865	66	641	392	567	121	372	345	237	411	271	181	609	390	396	145	603	397	543	626	156	39	369	85
34873_7#160	6021	128	675	392	389	455	813	366	445	620	798	449	835	692	463	427	366	818	782	603	382	457	1053	924	790	1085	380	881	24	809	431	670	601	377	317	412	449	866	18	68	443	861	25	787	842	448	381	117	401
34926_8#153	6228	832	889	676	673	691	63	624	689	850	1032	693	963	910	913	675	730	28	74	860	636	701	1275	1116	1084	1297	634	1095	836	1003	683	904	841	737	863	757	693	1039	834	842	703	1031	841	1006	1084	692	639	781	651
34926_8#20	6312	984	997	816	817	835	1169	762	835	974	1138	835	1169	982	1105	815	850	1186	1188	988	764	847	715	1224	1146	535	776	1185	998	1151	827	1024	969	853	1027	881	835	1167	996	994	831	1151	1003	1121	1164	822	777	973	799
34926_8#87	6011	607	588	417	406	438	816	353	416	45	767	406	798	615	702	406	459	831	827	599	363	428	1026	879	837	1066	365	834	619	766	410	657	574	462	636	506	406	794	617	617	430	788	624	740	817	409	364	594	380
34926_8#94	6011	607	588	417	406	438	816	353	416	45	767	406	798	615	702	406	459	831	827	599	363	428	1026	879	837	1066	365	834	619	766	410	657	574	462	636	506	406	794	617	617	430	788	624	740	817	409	364	594	380
27035_8#167	5838	384	457	172	171	213	621	114	165	390	566	197	601	462	481	129	256	644	638	378	106	177	851	684	640	883	86	641	400	581	141	390	359	253	413	289	197	623	398	404	159	613	405	551	632	174	59	379	105
27097_8#69	5803	363	418	151	156	132	586	83	168	353	533	168	566	425	462	146	217	603	597	333	93	180	824	659	603	852	101	624	377	546	148	383	322	214	384	254	168	586	375	379	168	580	382	530	613	173	102	354	120
6998_1#17	6012	624	685	416	417	441	843	350	415	624	798	429	771	688	721	387	494	866	862	600	324	427	1037	894	870	1071	342	873	632	793	393	242	595	493	659	527	429	849	630	638	413	843	637	787	860	418	339	613	359
10208_8#21	5811	373	454	169	174	196	602	105	186	373	549	184	586	449	481	164	243	619	613	357	115	198	829	673	621	857	115	644	389	570	166	409	346	244	412	276	184	612	387	391	186	608	394	560	635	191	118	368	138
27035_8#119	5804	364	419	152	157	133	587	84	169	354	534	169	567	426	463	147	218	604	598	334	94	181	825	660	604	853	102	625	378	547	149	384	323	215	385	255	169	587	376	380	169	581	383	531	614	174	103	355	121
27035_8#74	5918	520	573	314	319	345	743	256	307	514	686	337	699	564	617	281	396	766	760	498	252	319	945	762	764	987	238	747	534	691	285	496	495	399	561	427	337	719	532	538	307	727	539	685	738	318	235	515	255
27035_8#19	5937	514	570	299	306	304	704	229	320	501	661	296	700	569	612	298	369	735	731	475	253	332	960	789	757	990	251	752	530	676	296	539	446	364	549	398	296	716	528	532	320	710	535	642	741	323	256	510	270
27045_7#20	6185	791	846	611	610	628	976	543	596	767	901	630	926	815	888	580	669	995	995	781	553	608	1208	1037	955	1252	567	966	829	906	604	835	772	670	832	702	630	932	827	827	620	938	834	927	947	617	566	808	578
27097_8#176	6071	479	734	475	480	516	860	433	510	697	841	506	876	741	540	486	485	871	855	656	443	522	1104	971	885	1142	445	918	437	862	492	741	656	502	444	531	506	905	435	471	506	900	442	840	895	509	448	454	462
27045_8#79	6041	219	712	433	432	492	856	403	474	649	821	486	870	725	520	434	411	861	827	634	421	486	1082	955	831	1118	419	912	119	830	460	707	634	424	384	455	486	881	117	163	478	866	124	820	873	485	418	198	436
34873_7#102	6255	911	893	749	744	736	1018	677	760	865	1033	750	1104	909	1011	736	789	1039	1029	893	695	772	1290	1169	1111	1288	703	1104	921	1076	750	941	878	792	944	828	750	1056	919	927	760	1090	926	1044	1089	737	704	886	710
34873_7#51	6024	157	664	397	394	456	818	373	444	619	799	452	838	687	490	430	375	823	793	606	385	456	1050	927	793	1088	383	870	77	806	434	675	608	384	350	409	452	861	65	121	446	856	78	782	831	445	384	160	404
34873_7#69	6188	846	846	653	644	648	998	581	626	797	975	646	1018	859	910	618	709	1019	1019	811	595	638	1202	1085	1019	1226	595	1044	864	720	638	873	798	710	873	726	646	64	862	866	646	66	869	954	1043	645	598	844	616
34926_8#174	5923	519	566	311	322	318	744	239	334	499	701	306	700	567	620	310	385	763	755	497	265	346	960	801	765	1006	265	772	533	696	308	547	476	378	552	416	306	740	531	531	332	736	538	648	757	337	266	508	280
27097_8#111	6290	992	1053	810	799	825	1185	746	803	978	1116	797	863	1038	1091	789	866	1210	1200	974	734	815	1377	1200	1234	1405	748	1225	1012	1133	761	912	971	869	1023	895	797	1197	1010	1016	807	1181	1017	1135	1210	818	747	991	767
27045_7#28	5941	399	570	273	260	346	730	251	334	509	689	332	712	583	526	308	227	745	727	505	265	346	962	811	723	992	267	778	401	704	316	551	492	230	432	268	332	756	399	405	334	750	406	674	753	337	270	408	290
34926_8#106	6023	164	675	398	395	461	815	372	447	622	806	453	843	694	493	431	372	820	782	605	388	459	1051	930	780	1083	386	877	64	809	437	676	605	385	341	414	453	874	62	106	445	869	69	787	842	452	387	153	407
34956_7#123	6180	828	840	676	667	701	1047	610	687	820	938	675	1039	840	926	671	700	1068	1064	836	624	699	1231	872	1042	1273	626	243	844	965	663	898	825	713	861	741	675	1053	842	834	689	1045	849	959	8	678	625	815	627
34957_1#3	6136	690	645	538	535	569	909	480	539	650	850	555	925	682	803	523	598	930	932	708	488	551	1071	978	934	1103	492	931	728	881	541	752	717	607	751	625	555	893	726	726	555	893	733	855	908	528	493	687	497
SRR12527888	5905	501	558	285	290	314	720	227	284	495	663	310	678	547	588	252	369	743	735	473	221	296	922	735	735	962	205	730	513	662	252	485	466	368	534	398	310	694	511	517	278	706	518	654	719	291	204	496	222
27035_8#26	6089	470	735	480	479	523	853	438	509	700	842	515	869	744	501	489	474	872	856	663	448	521	1095	966	894	1127	448	929	412	871	495	742	659	503	407	534	515	916	410	446	507	911	417	843	884	510	451	421	465
27045_7#144	6064	705	716	505	506	508	870	445	506	671	833	506	882	723	776	490	555	891	895	667	455	518	1118	945	869	1152	459	912	721	812	504	721	660	556	722	600	506	842	719	721	508	836	726	800	903	519	462	696	470
34926_8#118	5898	458	540	263	272	306	708	211	272	477	639	292	692	543	562	254	327	723	715	463	225	284	934	773	717	964	227	746	469	646	268	513	448	322	492	366	292	704	467	467	292	696	474	640	733	287	228	456	238
34926_8#157	5794	350	418	141	144	148	582	73	160	347	525	158	560	421	456	138	209	597	591	325	87	172	812	649	605	846	91	618	365	538	138	383	320	202	378	246	158	584	363	367	158	578	370	524	607	165	92	342	110
34926_8#37	6009	212	649	392	389	445	799	362	433	604	792	441	831	674	503	417	376	810	776	596	374	445	1037	912	780	1061	372	855	130	795	427	666	595	391	361	417	441	861	128	172	433	855	135	767	822	432	373	195	391
34956_7#130	5956	543	577	336	335	349	739	264	341	526	677	339	741	588	627	331	402	768	762	514	284	353	975	818	780	997	284	776	559	684	331	572	489	397	580	431	339	741	557	561	351	729	564	679	765	344	289	537	307
34957_1#7	5886	466	519	256	259	241	679	188	273	448	634	271	665	530	565	247	320	696	688	434	198	285	921	758	700	943	206	727	480	645	253	488	423	317	487	357	271	689	478	482	271	683	485	635	718	276	207	457	225
27097_8#65	6090	688	717	508	513	533	907	450	509	664	830	519	901	712	767	499	558	926	926	692	466	521	1117	904	760	1153	468	903	706	851	511	748	655	563	717	599	519	853	704	704	525	863	711	847	888	526	467	691	479
27045_7#124	6249	949	994	767	752	778	1126	699	766	927	1069	770	1118	985	1050	742	811	1147	1151	931	709	778	1122	705	1137	1204	713	962	961	1098	748	977	904	810	982	838	770	1150	959	959	778	1138	966	1046	969	769	708	942	730
27097_8#177	6032	159	672	395	390	458	818	369	442	619	803	454	840	685	478	430	371	825	789	604	387	454	1054	923	793	1086	387	880	67	812	438	673	606	382	346	417	454	867	67	7	450	864	74	780	833	453	388	160	404
34956_7#136	6054	187	708	429	428	490	848	403	476	655	829	486	868	729	498	464	407	853	819	640	419	488	1092	957	831	1128	417	902	85	842	468	701	638	418	370	451	486	897	83	129	478	892	90	832	873	485	418	176	438
34956_7#33	5829	382	427	168	167	203	605	108	165	378	558	193	587	442	487	119	244	628	622	360	98	177	845	672	636	873	76	649	398	575	131	376	351	243	421	277	193	619	396	402	157	613	403	553	638	162	75	371	95
27035_8#149	6022	143	674	395	392	460	818	367	444	619	797	450	836	695	476	426	369	823	789	606	383	456	1054	925	793	1088	379	882	41	810	430	671	602	380	328	417	450	869	37	83	444	864	44	784	845	449	380	132	400
27097_8#94	6464	1192	1277	1016	1025	1033	1389	964	1022	1182	1348	1041	1419	1258	1295	1020	1086	1396	1392	1194	980	1034	1608	1480	1429	1642	984	1443	1200	1373	1019	1251	1183	1093	1209	1117	1041	1410	1198	1210	1029	1398	1205	1343	1432	1032	979	1187	1001
27045_7#92	5879	439	500	223	226	262	660	163	122	429	617	248	648	499	538	200	299	683	679	417	159	134	900	731	673	916	153	704	453	630	206	453	406	300	466	334	248	668	451	459	166	662	458	606	693	137	152	430	170
34926_8#128	5851	381	478	157	26	240	638	139	224	409	595	230	628	485	506	202	235	653	645	403	155	236	868	719	657	904	157	682	389	616	208	455	390	234	412	266	230	654	387	389	226	648	394	584	671	229	160	368	180
34926_8#144	5798	354	422	145	148	152	586	77	164	351	529	162	564	425	460	142	213	601	595	329	91	176	816	653	609	850	95	622	369	542	142	387	324	206	382	250	162	588	367	371	162	582	374	528	611	169	96	346	114
34956_7#63	6286	988	1059	818	813	825	1197	754	821	998	1114	817	901	1052	1087	799	856	1224	1212	976	744	833	1393	1176	1236	1417	760	1197	994	1157	771	932	971	869	1011	899	817	1213	992	1004	819	1209	999	1123	1188	826	755	977	777
SRR12527872	5901	497	554	281	286	310	716	223	280	491	659	306	674	543	584	248	365	739	731	469	217	292	918	731	731	958	201	726	509	658	248	481	462	364	530	394	306	690	507	513	274	702	514	650	715	287	200	492	218
27045_7#46	5951	431	588	285	272	338	742	249	336	505	699	332	722	573	566	314	137	757	745	501	269	348	946	801	731	984	271	776	437	712	312	559	486	148	466	216	332	756	435	439	334	750	442	674	749	335	274	440	290
27045_8#81	6014	159	670	383	380	446	812	355	434	607	785	438	824	677	480	416	361	817	787	590	371	446	1046	919	775	1078	369	876	71	802	422	661	590	370	330	405	438	853	69	115	432	850	76	778	835	437	372	152	394
34926_8#162	6243	893	850	729	718	722	1052	657	734	841	1025	730	1082	883	980	712	773	1073	1059	875	675	746	1274	1133	1091	1272	683	1078	905	1052	730	923	860	776	926	810	730	1032	903	911	740	1062	910	1016	1057	719	684	868	686
7910_7#12	6038	658	715	450	449	469	865	378	449	660	814	460	767	714	753	411	524	888	882	638	356	461	1065	928	898	1115	368	911	672	823	415	0	625	525	693	557	460	879	670	674	437	871	677	807	898	450	365	653	387
10208_7#9	6121	729	678	545	542	556	916	481	534	689	853	560	954	667	816	526	595	933	927	713	499	546	1156	999	975	1168	495	928	745	880	540	771	706	598	770	640	560	906	743	741	546	906	750	867	913	541	500	714	506
10250_7#25	5903	484	549	276	279	263	707	208	291	484	650	285	675	554	589	267	346	726	720	452	226	303	949	768	712	971	222	729	500	663	269	510	439	345	517	381	285	695	498	502	283	693	505	627	726	296	225	475	241
27035_8#40	5847	399	456	187	182	222	620	125	62	389	575	208	610	457	502	156	261	643	637	381	117	74	864	693	639	890	111	674	415	594	164	413	370	262	430	296	208	626	413	419	116	620	420	570	657	83	108	392	128
27035_8#97	6181	829	841	677	668	702	1048	611	688	821	939	676	1040	841	927	672	701	1069	1065	837	625	700	1232	873	1043	1274	627	244	845	966	664	899	826	714	862	742	676	1054	843	835	690	1046	850	960	9	679	626	816	628
27045_7#128	5916	376	563	262	257	331	707	238	309	490	688	319	709	562	517	295	226	722	706	488	252	321	957	802	704	989	254	775	388	691	299	550	479	233	421	275	319	739	386	398	315	737	393	671	746	310	257	389	273
27045_8#69	5916	420	563	242	211	309	707	218	271	486	668	306	695	554	539	255	268	724	710	480	232	283	929	786	716	959	234	761	434	691	285	532	459	269	453	303	306	705	432	436	303	711	439	659	736	306	237	419	257
34873_7#36	5798	354	422	145	148	152	586	77	164	351	529	162	564	425	460	142	213	601	595	329	91	176	816	653	609	850	95	622	369	542	142	386	324	206	382	250	162	588	367	371	162	582	374	528	611	169	96	346	114
34926_8#160	5935	498	565	300	307	315	731	238	317	500	674	301	711	570	609	305	366	750	750	480	254	329	945	782	706	967	256	745	520	695	303	548	471	365	541	399	301	715	518	526	317	723	525	661	738	316	261	497	273
34926_8#38	5932	493	525	284	287	281	701	212	297	476	660	279	691	526	585	273	352	718	712	463	236	309	959	778	722	985	236	755	509	665	281	516	447	353	526	385	279	699	507	511	293	691	514	615	740	306	239	491	253
27097_8#3	6107	717	678	547	534	562	910	477	524	669	859	548	924	715	800	484	605	931	927	715	491	536	978	983	907	1038	491	940	733	900	536	751	712	606	764	634	548	874	731	729	546	858	738	846	921	527	488	702	502
27035_8#23	5949	530	580	323	334	332	756	247	344	507	693	330	732	573	624	328	393	777	773	491	277	356	972	807	769	1004	279	776	552	654	322	563	480	392	561	428	330	706	550	554	334	698	557	662	759	349	284	528	298
27097_8#140	5833	377	452	167	162	194	606	105	164	381	557	190	588	455	482	122	247	629	623	363	97	176	842	673	633	870	47	646	391	576	128	385	348	246	412	278	190	616	389	397	154	610	396	554	633	167	74	370	94
27045_7#95	6177	826	851	661	654	680	1042	589	658	817	543	666	974	843	881	614	709	1057	1055	829	605	670	1222	1039	1037	1250	603	1022	840	960	646	851	774	702	859	748	666	1034	838	850	668	1020	845	984	985	675	602	814	614
27045_8#123	5831	393	459	180	183	197	613	112	201	386	568	195	601	458	499	179	254	628	622	364	132	213	845	688	644	873	132	659	410	577	177	428	361	247	425	289	195	615	408	412	199	611	415	563	648	206	133	387	151
34873_7#156	6230	849	891	683	682	700	1066	619	688	833	817	696	1040	879	927	628	725	1081	1085	867	641	700	1256	1079	1069	1268	643	1060	863	1018	680	903	822	724	890	770	696	1038	861	863	698	1022	868	1012	1033	707	640	840	650
34926_8#116	5804	364	419	152	157	133	587	84	169	354	534	169	567	426	463	147	218	604	598	334	94	181	825	660	604	853	102	625	378	547	149	384	323	215	385	255	169	587	376	380	169	581	383	531	614	174	103	355	121
34956_7#120	5925	517	558	311	308	325	730	239	326	499	665	314	670	551	620	304	373	751	745	497	259	338	972	799	761	1002	255	770	529	692	298	529	460	374	546	406	314	736	527	531	324	730	534	654	751	315	260	510	278
10156_6#2	5919	477	553	280	283	305	701	218	291	484	654	269	689	552	581	273	348	718	714	460	224	303	945	778	722	967	220	751	492	669	271	509	457	349	517	381	269	705	490	494	283	699	497	661	740	294	225	477	247
27035_8#184	5907	351	534	225	216	282	690	191	278	449	643	278	672	519	502	256	49	703	683	447	211	290	894	763	673	928	213	728	357	656	256	507	432	60	396	130	278	706	355	361	276	700	362	616	697	279	216	364	232
27097_8#150	6208	818	867	638	637	653	995	568	625	794	922	653	953	832	915	609	694	1016	1016	806	582	637	1223	1054	984	1271	592	983	856	937	631	864	799	697	857	729	653	949	854	854	649	957	861	950	962	646	595	831	607
27097_8#86	5893	449	518	241	240	258	674	175	234	447	627	256	650	513	548	204	317	697	691	431	171	246	900	737	665	926	157	710	465	626	206	457	406	316	484	350	256	666	463	471	228	658	470	616	689	241	158	446	172
27035_8#94	5905	361	556	249	240	322	694	227	302	483	679	310	700	555	504	286	211	709	693	481	243	314	946	799	695	978	245	764	375	682	290	541	468	218	408	260	310	730	373	385	306	728	380	660	735	303	248	376	264
27035_8#178	6181	829	841	677	668	702	1048	611	688	821	939	676	1040	841	927	672	701	1069	1065	837	625	700	1232	873	1043	1274	627	244	845	966	664	899	826	714	862	742	676	1054	843	835	690	1046	850	960	7	679	626	816	628
27035_8#22	6193	883	948	677	682	698	1092	621	690	861	1013	672	518	931	976	662	745	1111	1107	853	623	702	1276	1113	1117	1292	623	1116	895	1028	626	813	842	750	916	778	672	1088	893	899	686	1078	900	992	1111	697	620	872	642
27097_8#189	6244	885	937	714	717	729	1129	656	729	888	726	735	1055	934	977	707	764	1146	1142	880	672	741	1301	1144	1098	1329	678	1085	903	1037	721	936	821	769	934	805	735	1103	901	909	739	1095	908	1027	1062	742	679	873	691
27045_8#27	6102	682	575	510	501	515	799	446	487	630	828	521	891	652	767	499	566	816	816	660	460	499	1065	960	904	1063	464	883	696	843	509	740	677	563	733	591	521	877	694	660	529	875	701	811	862	496	465	641	465
27045_8#42	6048	689	696	493	492	508	895	427	504	655	769	492	872	681	782	480	549	914	910	657	441	516	1091	945	891	1127	445	870	701	802	488	727	640	544	718	586	492	868	699	701	502	846	706	760	853	493	448	680	458
34873_7#136	6147	751	700	561	562	560	942	497	556	653	867	580	930	725	826	550	607	953	953	729	515	568	1132	1017	969	1182	515	952	767	884	562	791	704	620	774	654	580	936	765	765	576	934	772	884	923	547	516	734	532
34873_7#185	6201	843	846	665	656	688	1042	597	672	783	891	658	1018	831	924	628	711	1063	1065	819	611	684	1206	1051	1037	1266	617	954	863	924	654	871	798	714	884	752	658	1042	861	859	672	1022	868	972	943	671	616	834	630
34926_8#186	5944	408	571	280	271	351	735	258	335	518	690	339	723	590	535	313	238	752	734	510	272	347	969	816	730	995	274	779	412	709	323	560	497	241	443	279	339	763	410	414	335	757	417	683	756	326	277	417	297
27045_7#96	6010	155	666	379	376	442	808	351	430	603	781	434	820	673	476	412	357	813	783	586	367	442	1042	915	771	1074	365	872	67	798	418	657	586	366	326	401	434	849	65	111	428	846	72	774	831	433	368	148	390
34873_7#151	6145	787	811	597	598	610	1004	531	602	775	9	608	948	792	871	582	661	1019	1023	765	545	614	1182	995	993	1218	547	964	803	918	588	817	715	646	836	696	608	986	801	807	598	972	808	916	941	609	546	782	556
7910_7#13	5954	436	617	306	275	367	761	276	329	540	726	360	709	612	577	313	330	776	764	536	282	341	971	828	752	1003	292	809	452	745	343	572	515	333	489	365	360	753	448	454	361	759	455	709	780	364	295	443	315
27045_7#97	5942	404	559	278	267	351	707	256	331	498	690	333	725	564	539	305	248	724	708	506	266	343	961	806	748	991	266	769	402	697	321	556	493	249	435	295	333	759	400	412	337	753	407	671	738	334	267	409	283
34873_7#149	6007	603	584	413	402	434	812	349	412	41	763	402	794	611	698	402	455	827	823	595	359	424	1022	875	833	1062	361	830	615	762	406	653	570	458	632	502	402	790	613	613	426	784	620	736	813	405	360	590	376
34873_7#54	5877	419	498	219	212	250	652	161	218	431	591	244	638	503	496	180	291	675	669	419	153	230	882	717	675	914	107	698	429	626	186	433	390	290	442	322	244	664	427	437	212	656	434	598	669	221	132	402	152
34873_7#89	6095	653	586	485	476	502	866	421	474	623	817	496	880	599	752	478	533	883	879	657	437	486	1082	955	851	1120	439	884	667	820	482	703	656	540	704	568	496	838	665	651	502	848	672	786	873	473	440	640	452
27035_8#161	6043	430	695	418	415	477	849	390	455	648	807	459	859	696	499	445	414	864	842	621	396	467	1065	944	840	1105	398	892	388	810	449	690	623	435	397	448	459	868	386	422	455	861	393	803	853	464	401	415	423
27097_8#103	6102	754	786	569	560	576	956	507	576	729	897	550	932	785	852	554	633	981	979	739	513	588	1168	1033	973	1203	519	965	774	728	565	781	700	626	791	628	550	830	772	776	584	830	779	836	954	575	516	748	538
34873_7#49	6183	839	841	646	637	641	991	574	619	790	968	639	1011	854	903	611	702	1012	1012	804	588	631	1195	1084	1012	1219	588	1037	857	729	631	866	791	703	870	719	639	77	855	859	639	79	862	947	1036	638	591	837	609
34873_7#9	6157	790	778	622	617	647	994	560	631	726	862	623	991	794	866	587	670	1015	1011	778	570	643	1166	1014	982	1232	576	927	798	877	613	822	751	669	825	711	623	991	796	794	627	969	803	923	904	618	575	765	587
10156_7#52	6279	993	1046	787	780	808	1178	725	794	955	1089	753	822	1041	1076	762	855	1199	1193	958	713	806	1378	1177	1205	1396	721	1194	1005	1126	726	861	928	860	1016	884	753	1178	1003	1005	784	1160	1010	1118	1177	797	716	982	740
SRR12527869	5957	533	592	319	318	356	750	257	312	529	699	340	726	591	634	284	397	771	767	507	247	324	984	815	769	1022	239	788	549	712	290	507	500	396	566	430	340	760	547	553	308	756	554	700	777	317	238	530	254
27097_8#24	6037	627	690	419	420	452	842	359	424	625	799	430	786	687	736	394	501	867	865	611	325	436	1062	883	873	1090	349	876	643	804	402	291	602	500	670	528	430	854	641	645	422	846	648	788	857	427	346	620	368
27097_8#73	6037	164	643	412	401	475	837	384	463	630	812	469	855	704	495	441	384	842	810	623	400	475	1067	942	804	1099	400	899	70	827	449	682	621	395	349	428	469	884	64	114	461	879	53	805	858	466	399	159	419
27045_7#178	6190	848	848	655	646	650	1000	583	628	799	977	648	1020	861	912	620	711	1021	1021	813	597	640	1204	1087	1021	1228	597	1046	866	722	640	875	800	712	875	728	648	66	864	868	648	68	871	956	1045	647	600	846	618
27045_8#29	6224	792	905	658	651	683	1051	598	663	838	988	681	1037	908	887	651	686	1066	1064	832	612	675	1185	1092	10	1173	618	1051	790	1015	661	896	817	693	841	737	681	1023	788	792	665	1031	795	967	1040	674	621	789	633
34956_7#184	5932	524	565	318	315	332	737	246	333	506	672	321	677	558	627	311	380	758	752	504	266	345	979	806	768	1009	262	777	536	699	305	536	467	381	553	413	321	743	534	538	331	737	541	661	758	322	267	517	285
34926_8#125	5955	555	606	351	350	366	774	283	370	549	705	354	714	595	664	344	419	797	791	545	303	382	1020	833	807	1040	299	816	567	730	342	575	494	420	584	456	354	772	565	569	370	764	572	690	797	375	302	550	322
34926_8#152	6092	498	751	496	497	539	871	456	529	716	862	529	879	760	547	505	500	886	870	679	462	541	1123	982	898	1153	464	931	456	885	511	758	675	525	455	554	529	924	454	490	525	919	461	857	902	528	467	469	481
34956_7#117	6039	212	695	426	423	485	835	392	477	648	816	479	839	706	511	453	406	842	808	627	410	489	1079	946	826	1115	408	899	114	833	457	692	625	417	371	446	479	892	114	158	475	887	121	813	860	480	411	207	429
27097_8#4	5852	416	475	198	195	237	639	140	171	410	580	221	615	474	509	25	276	660	656	392	128	183	869	714	654	899	106	679	430	605	161	412	383	275	447	309	221	625	428	432	187	605	435	585	672	196	107	405	125
27045_7#152	6130	715	773	540	543	553	933	472	551	716	894	543	927	782	803	523	590	954	956	502	494	563	1175	998	954	1211	490	969	723	881	539	774	703	599	750	611	543	935	721	743	551	919	728	879	962	564	495	701	505
34956_7#149	5829	395	464	183	176	212	622	109	196	365	573	180	596	465	506	176	255	643	637	379	129	208	852	687	633	884	127	654	415	584	170	415	326	254	432	292	180	620	413	417	196	614	420	552	637	195	130	394	146
SRR12527868	5939	551	594	345	348	374	770	287	336	543	715	368	718	593	644	316	425	793	787	529	283	348	972	791	795	1014	275	780	561	712	322	507	520	430	586	458	368	750	559	563	340	758	566	716	769	345	272	544	292
27035_8#91	6086	700	721	516	523	537	913	452	519	666	834	521	915	714	787	495	554	932	930	680	470	531	1115	892	752	1153	470	897	720	845	515	748	661	563	723	601	521	837	718	720	531	847	725	853	884	532	471	701	487
27045_7#18	5867	411	490	217	216	250	660	155	162	429	601	240	638	505	532	180	297	683	677	413	151	174	888	715	667	916	135	658	427	622	188	433	402	296	440	328	240	648	425	431	100	642	432	602	669	173	132	410	152
34873_7#157	6039	677	693	482	477	495	882	416	491	652	764	479	859	672	773	467	542	901	897	646	430	503	1094	942	888	1118	434	877	689	795	477	716	633	537	706	575	479	855	687	689	489	835	694	745	866	486	437	671	447
34926_8#4	5809	353	426	137	142	170	590	17	160	357	529	154	564	423	456	140	211	609	601	337	91	172	818	651	601	850	91	622	369	546	136	379	318	210	390	248	154	588	367	371	160	582	374	520	611	167	94	346	108
34956_7#124	5988	488	647	348	337	415	781	312	397	568	716	405	791	628	587	349	340	802	786	568	334	409	1019	882	800	1053	336	835	492	763	387	620	557	341	517	363	405	797	490	496	401	795	497	741	800	406	337	487	359
34957_1#3	5867	443	514	231	232	270	638	173	228	447	609	250	618	515	552	188	309	661	655	431	165	240	890	731	685	918	141	698	463	630	192	435	402	312	482	346	250	676	461	469	220	668	468	604	689	235	144	440	162
SRR12983327	6953	2015	2110	1857	1866	1870	2202	1805	1874	2017	2161	1872	2204	2095	2080	1858	1897	2213	2213	2015	1811	1886	2382	2249	2215	2394	1819	2204	2019	2184	1856	2053	1976	1906	2026	1940	1872	2232	2017	2027	1868	2230	2024	2182	2187	1873	1818	2012	1842
34873_7#130	5862	426	487	208	203	239	641	144	203	414	586	231	589	494	521	163	284	664	658	404	134	215	869	694	668	899	94	693	440	607	169	398	383	285	457	317	231	655	438	444	197	649	445	589	676	204	119	417	137
34873_7#28	6014	155	666	389	386	452	806	363	438	613	797	444	834	685	484	422	363	811	775	596	379	450	1042	921	771	1074	377	868	55	800	428	667	596	376	332	405	444	865	53	97	436	860	60	778	833	443	378	144	398
34926_8#64	6203	877	890	691	694	700	1092	619	696	847	971	696	1040	859	958	670	731	1111	1111	859	637	708	1276	1095	1017	1272	643	1036	903	988	688	915	830	742	898	766	696	1056	901	905	682	1046	908	1018	1009	699	648	872	658
34956_7#154	5844	384	478	199	204	216	634	133	220	405	585	218	620	475	490	198	259	643	637	379	147	232	870	709	653	902	151	674	395	596	196	441	380	260	430	304	218	638	391	397	218	634	398	580	663	225	152	382	170
27035_8#52	6086	474	743	476	483	533	853	444	507	688	848	531	907	750	243	505	480	864	842	673	462	519	1141	980	888	1175	456	949	422	877	507	744	663	497	419	522	531	910	420	446	517	909	427	847	906	516	465	445	477
27097_8#74	5813	373	428	161	166	142	596	93	178	363	543	178	576	435	472	156	227	613	607	343	103	190	834	669	613	862	111	634	387	556	158	393	332	224	394	264	178	596	385	389	178	590	392	540	623	183	112	364	130
27045_7#167	6231	805	908	663	656	692	1056	605	672	841	1005	684	1030	905	894	654	693	1075	1075	841	617	684	1194	1113	119	1176	623	1070	809	1030	668	905	832	700	852	740	684	1034	807	811	674	1042	814	966	1059	677	626	808	638
27045_7#168	6259	961	1008	779	764	790	1144	711	778	937	1079	778	1132	999	1062	754	821	1165	1167	943	721	790	1140	715	1151	1220	725	968	973	1108	760	987	920	822	992	848	778	1158	971	971	790	1144	978	1060	977	777	720	954	744
34873_7#126	6080	427	740	473	464	526	870	435	512	699	859	516	894	753	476	492	467	881	861	664	451	524	1100	959	883	1140	449	942	365	880	500	741	660	490	364	513	516	929	363	401	514	924	370	848	913	513	452	402	474
34956_7#56	5880	448	513	234	233	271	665	174	229	446	620	253	645	516	557	191	316	688	686	428	166	241	889	692	698	923	148	683	464	631	193	438	415	311	485	347	253	681	462	470	223	675	469	611	682	234	147	443	167
27035_8#156	5841	386	431	176	171	215	617	116	161	380	568	199	595	454	501	143	254	640	634	374	106	173	849	686	640	885	98	641	402	577	153	400	363	249	431	283	199	621	400	394	173	615	407	547	626	180	95	383	107
27097_8#23	6176	831	846	662	655	679	1041	588	657	818	500	665	963	838	902	613	708	1056	1058	822	602	669	1215	1028	1042	1249	602	1027	851	961	643	854	773	699	880	745	665	1033	849	861	661	1017	856	975	988	672	601	827	613
27097_8#139	5851	409	468	199	198	224	644	137	128	413	585	222	620	487	518	162	279	667	661	393	131	140	876	705	651	900	115	680	425	606	168	419	382	278	444	312	222	638	423	431	56	632	430	582	669	143	112	404	132
27045_7#159	6217	821	880	663	660	680	72	613	678	839	1021	682	954	899	902	664	717	37	83	847	625	690	1266	1105	1073	1288	623	1084	823	992	672	893	830	724	850	744	682	1028	821	829	692	1020	828	995	1073	681	628	768	640
34873_7#124	5921	517	564	309	320	316	740	237	332	497	697	302	696	565	618	308	383	759	751	493	263	344	958	799	767	1004	263	770	531	694	306	545	474	376	550	414	302	738	529	529	330	734	536	644	755	335	264	506	278
34926_8#126	5894	487	552	277	276	312	698	217	258	479	655	294	696	543	572	212	345	721	715	469	207	270	928	759	713	958	187	730	499	598	240	485	450	344	512	378	294	628	497	505	264	614	504	646	719	277	188	484	206
34926_8#67	5811	357	430	141	146	174	594	21	164	361	533	158	568	427	460	144	215	613	605	341	95	176	822	655	605	852	95	626	373	550	140	383	322	214	394	252	158	592	371	375	164	586	378	524	615	171	98	350	112
27097_8#133	5832	400	452	193	188	216	630	125	202	383	575	208	600	461	498	174	259	653	647	371	133	214	870	695	645	894	135	662	415	590	182	429	360	258	434	296	208	622	413	415	206	616	420	570	649	205	138	392	152
27045_7#136	6198	883	898	711	704	724	1076	645	720	857	981	706	1048	899	986	700	761	1093	1089	871	659	732	1264	921	1049	1314	659	340	901	988	696	927	848	768	916	794	706	1070	899	903	714	1056	906	1000	379	707	658	876	674
34873_7#159	5814	372	435	154	153	185	595	84	167	348	544	155	571	432	479	147	228	618	612	348	100	179	825	664	614	857	98	627	388	555	141	388	313	227	405	265	155	591	386	388	167	587	393	525	610	166	101	367	115
SRR12527870	5864	426	481	216	205	247	645	152	109	412	604	237	635	482	533	189	290	668	662	410	146	121	889	718	666	917	144	692	444	617	197	440	395	291	457	325	237	641	442	448	147	635	449	593	682	126	141	421	161
27035_8#165	6027	590	517	420	413	437	801	356	411	550	746	419	803	516	693	409	476	820	818	582	362	423	1015	866	842	1051	372	817	604	741	419	642	579	471	643	497	419	781	602	598	437	779	609	727	800	404	371	573	379
27035_8#187	5846	398	455	186	181	221	619	124	61	388	574	207	609	456	501	155	260	642	636	380	116	73	863	692	638	889	110	673	414	593	163	412	369	261	429	295	207	625	412	418	115	619	419	569	656	82	107	391	127
34873_7#116	5878	443	521	246	249	271	683	188	261	456	596	265	655	524	555	243	314	698	692	426	196	273	903	750	704	933	198	713	459	639	249	478	415	315	484	343	265	685	457	459	267	681	464	629	702	268	197	437	221
34926_8#187	6127	735	674	557	554	570	948	491	542	655	851	566	946	689	816	548	605	965	959	719	507	554	1134	987	937	1186	511	900	757	892	556	789	716	610	772	644	566	922	755	739	566	922	762	852	881	533	510	730	522
34956_7#165	6011	607	588	417	406	438	816	353	416	45	767	406	798	615	702	406	459	831	827	599	363	428	1026	879	837	1066	365	834	619	766	410	657	574	462	636	506	406	794	617	617	430	788	624	740	817	409	364	594	380
34956_7#43	5948	548	599	344	343	359	767	276	363	542	698	347	707	588	657	337	412	790	784	538	296	375	1013	826	800	1033	292	809	560	723	335	568	487	413	577	449	347	765	558	562	363	757	565	683	790	368	295	543	315
27045_7#110	5889	463	538	257	256	296	664	199	254	473	631	276	644	535	572	214	331	685	681	451	191	266	922	757	707	948	167	718	485	650	218	459	430	336	504	368	276	694	483	491	246	688	490	624	705	261	170	462	188
27097_8#168	6089	470	735	480	479	523	853	438	509	700	842	515	869	744	501	489	474	872	856	663	448	521	1095	966	894	1127	448	929	412	871	495	742	659	503	407	534	515	916	410	446	507	911	417	843	884	510	451	421	465
27045_7#151	5801	357	425	148	151	155	589	80	167	354	532	165	567	428	463	145	216	604	598	332	94	179	819	656	612	853	98	625	372	545	145	390	327	209	385	253	165	591	370	374	165	585	377	531	614	172	99	349	117
27045_7#183	6085	720	739	520	521	527	879	462	523	684	844	523	897	732	787	507	572	900	908	686	472	535	1111	948	882	1149	476	921	736	821	521	738	669	573	735	617	523	855	734	736	533	849	741	811	910	542	477	711	487
34926_8#161	5932	536	583	330	327	343	751	258	345	524	684	331	689	574	643	323	396	772	766	518	278	357	999	812	778	1023	276	793	548	711	317	546	481	397	563	433	331	745	546	550	343	739	553	675	774	348	279	531	297
34956_7#121	5904	360	555	248	239	321	693	226	301	482	678	309	699	554	503	285	210	708	692	480	242	313	945	798	694	977	244	763	374	681	289	540	467	217	407	259	309	729	372	384	305	727	379	659	734	302	247	375	263
27045_7#150	6362	999	1020	841	822	850	1178	775	836	991	1141	844	1188	1043	1106	814	881	1187	1187	989	781	848	1362	1259	1217	1396	781	1220	1013	1150	826	1045	994	878	1052	924	844	1186	1011	1013	834	1168	1018	1112	1201	845	778	990	796
34873_7#103	5933	537	586	333	342	348	748	259	356	519	709	316	712	591	638	332	407	767	759	513	287	368	962	807	779	1010	287	784	551	696	330	559	494	400	566	434	316	748	549	549	354	742	556	666	771	359	288	530	306
34873_7#144	6195	853	853	660	651	655	1005	588	633	804	982	653	1025	866	917	625	716	1026	1026	818	602	645	1209	1092	1026	1233	602	1051	871	727	645	880	805	717	880	733	653	71	869	873	653	71	876	961	1050	652	605	851	623
34926_8#109	6240	848	913	692	689	715	213	640	703	866	1042	705	979	930	937	689	746	172	222	880	634	715	1291	1138	1104	1319	648	1117	860	1023	693	888	867	753	889	775	705	1057	858	866	715	1049	865	1027	1106	706	651	805	663
34926_8#55	6014	608	589	418	407	437	815	352	415	56	768	405	797	614	707	407	460	830	826	598	364	427	1027	880	834	1065	366	837	620	765	409	656	575	463	635	507	405	797	618	616	431	791	625	739	820	408	365	595	381
27097_8#52	6317	1027	1070	839	838	850	1200	787	856	1011	1161	864	1162	1067	1128	822	887	1219	1223	1009	785	868	748	1269	1165	424	789	1242	1037	1164	828	1037	1000	894	1062	922	864	1186	1035	1037	844	1162	1042	1153	1233	855	792	1012	812
27097_8#170	5823	375	420	161	160	196	598	101	158	371	551	186	580	435	480	112	237	621	615	353	91	170	838	665	629	866	69	642	391	568	124	369	344	236	414	270	186	612	389	395	150	606	396	546	631	155	68	364	88
27045_8#3	6021	130	675	392	389	455	813	366	445	620	798	449	835	692	463	427	366	818	782	603	382	457	1053	924	790	1085	380	881	28	809	431	670	601	377	317	412	449	866	26	72	443	861	33	787	842	448	381	123	401
34956_7#116	6023	230	671	410	405	469	837	378	447	630	802	465	847	694	517	443	392	848	816	617	398	459	1081	928	820	1103	396	887	144	821	443	686	613	401	373	444	465	876	142	178	453	871	149	807	864	452	397	225	411
27097_8#153	6024	131	678	395	392	458	816	369	448	623	801	452	838	695	466	430	369	821	785	606	385	460	1056	927	793	1088	383	884	25	812	434	673	604	380	320	415	452	869	25	69	446	864	32	790	845	451	384	122	404
27045_7#15	5952	552	603	348	347	363	771	280	367	546	702	351	711	592	661	341	416	794	788	542	300	379	1017	830	804	1037	296	813	564	727	339	572	491	417	581	453	351	769	562	566	367	761	569	687	794	372	299	547	319
27045_7#153	5910	354	537	228	219	285	693	194	281	452	646	281	675	522	505	259	50	706	686	450	214	293	897	766	676	931	216	731	360	659	259	510	435	63	399	133	281	709	358	364	279	703	365	619	700	282	219	367	235
27035_8#146	6044	592	467	420	409	441	789	354	381	544	758	419	811	508	671	385	472	808	806	580	364	393	1021	882	842	1069	370	811	608	755	419	650	589	467	647	493	419	755	606	594	433	761	613	729	800	396	369	577	375
27035_8#79	6020	179	664	389	386	448	812	361	438	613	787	446	830	687	488	424	385	817	791	600	379	450	1054	913	785	1086	377	876	79	808	426	665	598	396	350	431	446	861	77	123	440	856	84	780	847	447	378	158	394
27035_8#169	6183	833	845	681	672	706	1052	615	692	825	943	680	1042	845	931	676	705	1073	1069	841	629	704	1236	877	1047	1278	631	252	849	966	668	901	830	718	866	746	680	1056	847	839	694	1048	854	964	15	683	630	820	632
27097_8#114	5799	355	423	146	149	153	587	78	165	352	530	163	565	426	461	143	214	602	596	330	92	177	817	654	610	851	96	623	370	543	143	388	325	207	383	251	163	589	368	372	163	583	375	529	612	170	97	347	115
27045_7#114	6191	841	866	675	660	698	1074	613	660	823	829	680	1042	889	902	616	725	1093	1087	855	625	672	1086	1101	1055	1196	625	1042	849	958	672	901	800	730	900	756	680	988	847	847	682	952	854	980	1027	685	622	830	630
27097_8#192	5833	407	459	198	193	221	635	130	207	386	580	213	605	464	507	179	264	658	652	378	138	219	875	700	652	899	140	667	422	591	187	436	367	263	437	299	213	627	420	422	211	621	427	567	656	210	143	399	157
34956_7#94	6024	139	666	395	388	458	830	369	446	619	803	452	838	695	478	430	371	835	799	606	385	458	1056	927	795	1088	385	874	51	812	434	673	604	382	340	417	452	869	47	93	446	864	54	790	841	451	384	134	404
34957_1#98	5907	351	534	225	216	282	690	191	278	449	643	278	672	519	502	256	51	703	683	447	211	290	894	763	673	928	213	728	357	656	256	507	432	60	396	132	278	706	355	361	276	700	362	616	697	279	216	364	232
27097_8#132	5925	501	602	315	318	352	746	251	338	515	707	320	688	597	606	316	383	767	761	514	271	350	986	807	761	1006	273	770	519	700	314	555	446	386	520	421	320	753	517	521	336	746	524	672	753	343	268	516	290
27045_7#19	6023	164	675	398	395	461	815	372	447	622	806	453	843	694	493	431	372	820	782	605	388	459	1051	930	780	1083	386	877	64	809	437	676	605	385	341	414	453	874	62	106	445	869	69	787	842	452	387	153	407
27045_7#140	6260	914	898	752	747	739	1021	680	763	870	1032	753	1107	914	1014	739	792	1042	1032	896	698	775	1293	1170	1112	1291	706	1107	924	1077	753	946	881	795	947	831	753	1059	922	930	763	1091	929	1047	1088	742	707	889	713
27045_7#155	6027	134	681	398	395	461	819	372	451	626	804	455	841	698	469	433	372	824	788	609	388	463	1059	930	796	1091	386	887	30	815	437	676	607	383	323	418	455	872	24	74	449	867	11	793	848	454	387	123	407
34926_8#59	5881	453	504	243	236	276	650	181	136	443	617	262	656	493	554	214	317	673	667	429	175	148	888	723	677	922	167	718	469	634	218	459	422	318	484	352	262	672	467	473	184	668	474	610	709	155	166	448	186
SRR12527885	5894	472	525	270	279	301	703	214	291	468	644	293	693	530	577	275	334	716	714	460	228	303	929	776	720	967	230	743	482	663	269	514	455	331	505	377	293	707	480	480	291	701	487	641	734	298	231	463	241
27035_8#101	6333	1045	1116	873	864	886	1250	809	880	1041	1153	856	828	1103	1156	856	915	1277	1267	1033	801	892	1446	1251	1291	1446	817	1284	1063	1194	820	955	1028	926	1082	956	856	1262	1061	1067	882	1246	1068	1184	1269	887	814	1050	836
27097_8#11	5874	433	502	237	244	258	662	169	256	441	607	246	644	495	540	232	297	679	671	314	181	268	896	731	691	928	187	704	446	622	232	473	414	298	467	328	246	670	444	452	252	666	451	613	691	259	190	422	204
27045_7#16	5908	352	535	226	217	283	691	192	279	450	644	279	673	520	503	257	48	704	684	448	212	291	895	764	674	929	214	729	358	657	257	508	433	61	397	131	279	707	356	362	277	701	363	617	698	280	217	365	233
34873_7#10	5907	409	550	231	200	298	696	207	260	475	655	295	682	543	528	244	257	713	699	469	221	272	918	775	705	948	223	748	423	680	274	521	448	258	442	292	295	692	421	425	292	698	428	648	723	294	226	408	246
34873_7#66	5827	384	460	175	180	202	612	113	194	377	559	194	598	457	490	172	243	629	621	357	123	206	838	681	627	864	123	656	398	574	172	421	358	246	415	276	194	614	396	398	192	612	403	570	645	199	126	378	146
34926_8#10	5911	497	544	291	288	302	712	219	306	485	645	292	648	535	604	284	357	733	727	479	239	318	960	773	741	984	235	754	509	668	278	511	442	358	524	394	292	712	507	511	304	706	514	636	735	309	240	490	258
34926_8#41	6591	1435	1506	1265	1270	1280	1610	1219	1278	1415	1557	1274	1608	1503	1522	1260	1315	1625	1621	1433	1219	1290	1782	1691	1589	1770	1219	1662	1447	1592	1262	1447	1412	1326	1452	1354	1274	1608	1445	1451	1264	1604	1452	1566	1651	1293	1220	1432	1244
27035_8#147	6218	832	879	656	657	675	1031	590	653	814	958	675	977	844	921	609	708	1050	1046	830	598	665	1261	1072	1014	1307	608	1017	868	969	645	872	813	711	865	743	675	999	866	868	665	993	873	974	986	662	609	841	621
27097_8#29	6208	882	943	688	681	713	1093	620	689	862	1022	689	789	934	995	667	752	1120	1108	856	614	701	1283	1120	1122	1321	626	1131	902	1031	633	800	853	759	921	781	689	1095	900	904	691	1081	907	1021	1112	696	625	881	645
27097_8#81	6012	160	664	383	376	444	806	349	432	613	789	434	818	683	470	412	357	813	781	587	369	444	1040	911	781	1072	367	874	64	794	418	657	586	366	323	398	434	850	62	104	430	846	69	774	837	435	370	150	388
27045_7#1	6212	932	955	738	731	759	1091	670	739	906	1006	735	1051	962	1023	733	786	1114	1110	906	682	751	1233	68	1114	1331	684	891	944	1045	721	942	879	793	959	821	735	1109	942	942	743	1097	949	1043	898	746	683	915	699
27045_7#129	5843	395	462	179	174	216	614	117	172	391	567	202	590	447	492	130	259	637	633	373	109	184	846	691	643	876	59	660	407	586	140	393	360	258	420	290	202	622	405	413	164	616	412	566	645	177	86	386	106
27045_7#171	5810	354	427	138	143	163	583	22	161	358	530	155	565	420	451	141	212	602	594	338	92	173	819	652	600	851	92	623	370	547	135	380	319	211	391	249	155	589	368	372	161	583	375	521	612	168	95	347	109
34926_8#140	5813	369	440	153	148	190	596	91	150	367	545	176	574	443	470	108	233	619	613	351	83	162	830	665	621	856	33	634	381	562	114	369	328	232	402	264	176	602	379	387	140	596	386	542	621	153	62	360	80
34926_8#79	6710	1508	1593	1354	1353	1359	1690	1290	1369	1522	1668	1367	1699	1594	1573	1353	1400	1700	1701	1520	1302	1381	1891	1784	1664	1921	1306	1745	1504	1675	1349	1564	1497	1403	1521	1441	1367	1719	1502	1512	1365	1727	1509	1638	1726	1370	1313	1489	1333
27035_8#158	5859	415	490	205	200	242	608	145	174	421	587	226	622	489	514	72	285	631	625	399	133	186	878	711	667	908	107	682	431	608	164	419	388	284	452	316	226	630	429	433	190	610	436	594	675	199	110	410	128
27045_7#160	5882	436	483	226	221	261	655	164	23	424	604	247	645	492	521	175	300	678	672	418	158	47	901	724	670	925	152	709	452	631	205	454	409	301	467	333	247	637	450	448	159	637	457	605	692	128	149	429	159
27045_8#82	6384	1108	1157	930	937	939	1283	876	957	1094	1244	953	1251	1154	1215	923	970	1298	1304	1100	886	969	727	1338	1220	349	888	1311	1118	1247	925	1134	1087	979	1145	1005	953	1261	1116	1118	943	1237	1123	1238	1302	956	891	1095	913
34956_7#167	5845	402	441	186	181	221	625	126	173	388	572	209	603	460	511	155	266	648	642	384	116	185	855	694	648	889	110	649	418	587	163	410	369	261	443	295	209	629	416	410	185	625	423	555	636	192	107	395	119
SRR11097785	6580	1392	1460	1223	1208	1242	1556	1167	1234	1387	1535	1238	1574	1456	1462	1218	1265	1573	1557	1365	1183	1246	1752	1663	1587	1768	1183	1616	1413	1540	1218	1420	1358	1272	1404	1304	1238	1586	1411	1415	1228	1586	1418	1539	1609	1243	1178	1384	1200
27035_8#31	5870	428	485	222	217	255	649	160	101	412	600	239	641	486	533	183	296	672	666	412	152	113	887	714	674	919	146	699	444	619	199	444	401	297	463	327	239	653	442	448	153	649	449	599	690	120	143	421	163
27035_8#102	6045	180	701	420	417	483	841	394	471	644	828	477	865	718	503	455	400	848	812	631	410	483	1081	948	822	1113	408	907	78	827	459	698	627	411	365	442	477	892	78	122	471	887	85	821	870	474	409	173	429
27045_7#106	6193	787	841	655	650	680	1040	593	646	787	879	666	1031	857	887	618	709	1059	1053	818	597	658	1220	1085	1039	1250	605	998	817	940	652	868	796	714	852	743	666	1003	815	819	666	996	822	954	985	667	610	800	618
27045_7#12	5874	442	519	226	227	267	675	166	221	444	620	247	617	514	547	183	302	698	692	414	156	233	901	738	684	927	136	705	458	635	189	424	411	301	475	333	247	679	456	464	213	673	463	617	688	226	137	439	155
27045_7#169	6248	878	959	754	749	759	1137	692	765	918	1062	771	1107	972	985	753	782	1150	1142	916	704	777	795	1196	1080	817	708	1157	872	1091	757	984	897	773	911	813	771	1105	870	876	765	1089	877	1071	1142	766	707	855	729
27035_8#179	5850	400	423	204	205	239	637	138	209	406	590	227	611	444	519	179	278	660	656	390	138	221	869	712	662	909	132	671	406	601	177	430	379	277	429	311	227	641	404	408	203	635	411	577	662	214	133	387	149
27097_8#64	6052	219	708	437	436	496	848	405	478	661	835	492	876	729	536	466	413	855	827	640	423	490	1084	957	813	1116	421	898	127	840	470	711	642	426	398	455	492	907	125	167	474	902	132	820	863	483	422	210	440
27045_8#47	6234	884	876	718	713	701	1003	650	731	836	1008	721	1071	888	984	705	758	1026	1016	860	664	743	1267	1146	1080	1263	672	1083	894	1053	717	916	849	759	917	799	721	1043	892	900	731	1077	899	1011	1070	716	673	861	679
34873_7#13	5930	522	563	316	313	331	735	244	331	504	670	319	675	556	625	309	378	756	750	502	264	343	977	804	766	1007	260	775	534	697	303	534	465	379	551	411	319	741	532	536	329	735	539	659	756	320	265	515	283
34926_8#85	6195	797	852	621	624	632	980	555	630	773	905	640	952	831	890	608	673	999	993	795	565	642	1226	1051	975	1264	575	982	833	942	616	839	782	672	838	706	640	984	831	833	632	972	838	935	961	635	576	804	588
34926_8#98	5863	439	510	227	228	266	634	169	224	443	605	246	614	511	548	184	305	657	651	427	161	236	886	727	681	914	137	694	459	626	188	431	398	308	478	342	246	672	457	465	216	664	464	600	685	231	140	436	158
34956_7#6	6010	413	676	387	384	444	820	357	422	619	776	430	826	671	492	412	393	831	811	592	363	434	1040	917	809	1084	365	857	373	787	416	659	592	406	402	431	430	847	371	407	424	840	378	774	826	431	368	404	390
SRR12527882	6354	1094	1137	908	905	927	1291	842	917	1068	1194	885	911	1136	1189	883	949	1310	1306	1078	840	929	1461	1260	1318	1475	844	1309	1109	1245	765	996	1056	968	1130	996	885	1293	1107	1109	917	1279	1114	1213	1288	918	829	1094	863
27035_8#20	6015	156	667	390	387	453	807	364	439	614	798	445	835	686	485	423	364	812	776	597	380	451	1043	922	772	1075	378	869	56	801	429	668	597	377	333	406	445	866	54	98	437	861	61	779	834	444	379	145	399
27097_8#43	6090	710	731	516	513	521	893	446	525	668	858	513	889	736	791	507	566	912	908	680	470	537	1111	960	864	1143	472	921	722	837	513	742	673	555	725	595	513	899	720	724	529	895	727	783	914	526	473	697	487
27045_8#113	6009	160	664	383	378	446	808	357	434	613	787	442	828	685	480	416	365	813	781	598	371	446	1048	917	789	1080	369	864	63	804	420	661	590	376	340	409	442	853	47	105	432	848	64	786	827	437	370	146	390
34956_7#66	6245	945	990	763	748	774	1122	695	762	923	1065	766	1114	981	1046	738	807	1143	1147	927	705	774	1118	701	1133	1200	709	958	957	1094	744	973	900	806	978	834	766	1146	955	955	774	1134	962	1042	965	765	704	938	726
34956_7#97	6004	145	656	373	370	436	796	343	424	593	775	426	810	669	468	408	341	803	767	588	363	436	1040	911	779	1072	361	860	59	788	408	655	580	352	324	393	426	843	57	91	422	838	64	776	831	427	362	152	382
34957_1#11	6234	808	911	666	659	695	1059	608	675	844	1008	687	1033	908	897	657	696	1078	1078	844	620	687	1197	1116	122	1179	626	1073	812	1033	671	908	835	703	855	743	687	1037	810	814	677	1045	817	969	1062	680	629	811	641
27097_8#113	5828	387	463	178	183	205	615	116	197	380	562	197	601	460	493	175	246	632	624	360	126	209	841	684	630	867	126	659	401	577	175	424	361	249	418	279	197	617	399	401	195	615	406	573	648	202	129	381	149
27045_7#38	5835	385	432	169	164	206	610	107	160	383	557	192	590	455	490	122	249	633	627	365	99	172	844	677	635	874	51	654	399	578	128	385	350	248	420	280	192	618	397	405	156	612	404	558	641	167	76	378	90
27045_7#90	6162	770	827	594	583	623	181	542	599	780	962	613	885	834	855	585	652	168	208	786	544	611	1209	1010	1014	1233	542	1015	772	939	597	826	769	657	799	681	613	973	770	778	611	965	777	931	1008	604	549	725	561
34926_8#73	5803	362	438	151	156	180	590	89	170	357	535	170	574	435	468	148	223	607	601	337	99	182	816	661	607	842	99	634	376	550	150	395	338	224	395	254	170	590	374	376	170	588	381	544	625	175	102	356	122
34956_7#187	5820	376	441	162	161	191	611	102	155	378	556	185	583	450	487	113	242	634	628	362	90	167	839	676	632	863	66	649	392	575	121	372	343	241	415	275	185	615	390	398	137	609	397	543	638	158	65	371	85
27097_8#46	5847	419	499	222	225	241	657	154	241	426	602	233	625	502	519	219	290	672	668	394	168	253	891	700	680	915	172	631	422	607	219	458	399	289	439	327	233	653	420	438	239	649	427	601	626	244	175	405	191
27045_7#47	5890	462	523	254	255	289	653	192	251	462	632	269	637	528	573	217	330	676	670	454	184	263	907	752	702	935	170	717	482	647	221	455	421	333	501	367	269	691	480	488	245	683	487	619	706	256	173	459	191
34873_7#1	5874	428	475	218	213	253	647	156	15	416	596	239	637	484	513	167	292	670	664	410	150	39	893	716	662	917	144	701	444	623	197	446	401	293	459	325	239	629	442	440	151	629	449	597	684	120	141	421	151
27097_8#57	5796	352	420	143	146	150	584	75	162	349	527	160	562	423	458	140	211	599	593	327	89	174	814	651	607	848	93	620	367	540	140	385	322	204	380	248	160	586	365	369	160	580	372	526	609	167	94	344	112
27097_8#134	6176	800	759	642	621	649	995	582	639	754	942	651	979	802	909	629	682	1006	1014	792	588	651	1117	1076	966	1151	592	1019	826	959	633	844	777	683	867	715	651	979	824	828	653	977	831	953	1016	618	591	809	605
27045_8#115	6343	1062	1127	888	901	887	1273	834	911	1066	1230	895	1271	1118	1173	893	940	1290	1288	1066	850	923	1443	1336	1296	1465	852	1301	1072	1207	901	1118	993	943	1093	971	895	1271	1070	1080	909	1265	1077	1165	1282	908	855	1053	869
34873_7#163	5912	414	557	236	205	303	701	212	265	480	662	300	689	548	533	249	262	718	704	474	226	277	923	780	710	953	228	755	428	685	279	526	453	263	447	297	300	699	426	430	297	705	433	653	730	300	231	413	251
34873_7#83	5955	415	576	289	276	362	742	267	350	525	705	348	728	589	544	324	243	757	741	521	281	362	972	827	739	1002	283	794	413	718	332	567	506	246	448	284	348	772	411	417	350	766	418	686	769	353	286	420	306
34956_7#168	5831	379	452	165	164	202	610	105	152	379	553	188	582	451	486	120	247	631	625	365	93	164	844	681	635	872	73	648	395	574	122	381	350	244	418	278	188	616	393	401	146	610	400	550	635	159	44	374	92
10395_4#12	6573	1359	1466	1199	1204	1222	1560	1147	1226	1385	1531	1224	1546	1445	1440	1202	1247	1569	1563	1381	1169	1238	1760	1643	1573	1792	1167	1594	1373	1524	1210	1419	1314	1244	1386	1278	1224	1564	1371	1377	1220	1568	1378	1488	1575	1227	1168	1366	1180
34873_7#39	5811	380	454	167	172	196	604	105	186	373	553	184	588	441	484	164	239	621	615	349	115	198	830	649	621	860	115	628	394	568	166	415	354	240	405	270	184	606	392	394	186	604	399	560	631	191	118	374	138
27045_7#50	6008	604	585	414	403	435	813	350	413	42	764	403	795	612	699	403	456	828	824	596	360	425	1023	876	834	1063	362	831	616	763	407	654	571	459	633	503	403	791	614	614	427	785	621	737	814	406	361	591	377
34926_8#137	5909	353	536	227	218	284	692	193	280	451	645	280	674	521	504	258	51	705	685	449	213	292	896	765	675	930	215	730	359	658	258	509	434	62	398	132	280	708	357	363	278	702	364	618	699	281	218	366	234
34926_8#74	6201	832	787	654	653	671	1025	578	659	786	926	655	987	794	913	635	690	1046	1042	810	602	671	1231	1078	1026	1225	606	1005	856	965	653	884	789	701	855	723	655	995	854	856	661	981	861	965	976	640	609	827	615
34956_7#40	6023	130	677	394	391	457	815	368	447	622	800	451	837	694	465	429	368	820	784	605	384	459	1055	926	792	1087	382	883	24	811	433	672	603	379	319	414	451	868	24	68	445	863	31	789	844	450	383	121	403
27097_8#42	5913	415	558	237	206	304	702	213	266	481	663	301	690	549	534	250	263	719	705	475	227	278	924	781	711	954	229	756	429	686	280	527	454	264	448	298	301	700	427	431	298	706	434	654	731	301	232	414	252
34873_7#180	5883	433	503	232	235	257	663	170	245	436	614	255	649	502	541	225	300	680	676	418	176	257	869	738	678	893	176	711	448	623	227	471	411	299	465	337	255	659	446	450	241	653	453	621	698	248	177	427	199
34956_7#47	5836	388	455	172	167	207	609	110	167	388	542	191	589	462	493	125	252	632	626	364	102	179	849	682	638	879	54	657	402	579	133	388	353	251	423	283	191	621	400	408	159	615	407	561	642	172	81	381	97
34956_7#53	6000	606	661	404	401	415	821	330	421	594	731	374	795	664	703	397	470	846	844	590	354	433	1049	872	830	1069	352	845	624	737	395	642	55	469	653	507	374	813	622	628	419	811	629	731	838	424	355	597	369
SRR12527881	6344	1084	1127	898	895	917	1281	832	907	1058	1184	875	901	1126	1179	873	939	1300	1296	1068	830	919	1451	1250	1308	1465	834	1299	1099	1235	755	986	1046	958	1120	986	875	1283	1097	1099	907	1269	1104	1203	1278	908	819	1084	853
27045_7#108	5910	412	555	234	203	301	699	210	263	478	660	298	687	546	531	247	260	716	702	472	224	275	921	778	708	951	226	753	426	683	277	524	451	261	445	295	298	697	424	428	295	703	431	651	728	298	229	411	249
27045_7#5	6746	1586	1669	1440	1439	1459	1759	1386	1455	1610	1742	1457	1807	1669	1671	1431	1494	1770	1766	1598	1400	1467	1973	1898	1816	1993	1400	1865	1600	1789	1449	1645	1583	1503	1619	1527	1457	1799	1598	1606	1447	1789	1605	1763	1850	1466	1403	1571	1425
27045_7#66	5806	350	423	134	139	167	587	14	157	354	526	151	561	420	453	137	208	606	598	334	88	169	815	648	598	847	88	619	366	543	133	376	315	207	387	245	151	585	364	368	155	579	371	517	608	164	91	343	105
27045_7#192	6042	339	660	417	400	460	798	369	442	623	794	448	832	689	478	430	387	815	787	618	387	454	1046	923	813	1092	383	891	285	817	438	675	604	404	342	423	448	859	283	307	446	856	290	786	838	451	386	334	408
34873_7#76	5934	507	576	301	306	318	740	243	322	507	685	308	716	575	608	310	365	757	757	483	261	334	948	797	707	972	261	780	529	708	308	553	478	366	542	400	308	720	527	531	322	728	534	672	763	321	266	506	282
34926_8#132	6205	859	858	683	682	694	1058	619	660	817	761	694	1050	873	926	612	729	1073	1075	867	635	672	1238	1109	1057	1268	637	1044	881	958	682	907	808	726	896	758	694	1008	879	879	688	962	886	986	1023	683	622	860	642
34956_7#19	6026	172	685	400	395	459	819	374	453	628	800	451	835	698	487	435	382	824	792	607	390	465	1057	922	790	1089	384	885	88	815	439	670	609	391	355	422	451	872	86	128	449	867	93	787	846	458	389	171	409
27035_8#126	5817	365	440	151	150	188	598	91	142	365	541	174	574	439	474	104	233	621	615	351	79	154	830	667	621	858	57	636	381	562	112	365	336	230	404	264	174	602	379	387	134	596	386	536	623	147	28	360	76
34926_8#51	5854	412	471	202	201	227	647	140	131	416	588	225	623	490	521	165	282	670	664	396	134	143	879	708	654	903	118	683	428	609	171	422	385	281	447	315	225	641	426	434	59	635	433	585	671	146	115	407	135
34926_8#77	5797	353	421	144	147	151	585	76	163	350	528	161	563	424	459	141	212	600	594	328	90	175	815	652	608	849	94	621	368	541	141	386	323	205	381	249	161	587	366	370	161	581	373	527	610	168	95	345	113
34956_7#127	5988	574	633	368	373	377	793	294	371	560	738	353	755	610	643	353	430	814	810	542	316	383	997	834	796	1031	318	809	582	721	359	602	519	433	595	463	353	751	580	582	383	739	587	689	806	386	319	573	335
27035_8#33	5885	451	519	248	257	281	683	194	271	452	628	271	677	526	555	259	318	696	690	438	208	283	919	760	704	945	210	725	464	641	251	500	433	313	487	357	271	691	462	464	273	685	469	627	718	278	211	447	221
27035_8#127	6023	130	677	394	391	457	815	368	447	622	800	451	837	694	465	429	368	820	784	605	384	459	1055	926	792	1087	382	883	24	811	433	672	603	379	319	414	451	868	24	68	445	863	31	789	844	450	383	121	403
27097_8#30	6206	818	865	636	635	649	995	568	623	792	922	653	949	830	913	607	692	1014	1014	804	578	635	1229	1064	986	1273	592	989	856	937	629	858	803	697	857	727	653	949	854	854	647	957	861	952	968	644	593	831	605
27045_7#81	6194	846	842	651	644	648	998	583	624	793	971	646	1016	855	910	614	709	1017	1017	805	593	636	1202	1085	1017	1228	595	1038	864	694	636	873	800	710	873	722	646	110	862	866	644	112	869	954	1041	643	596	844	614
27097_8#171	6002	592	655	384	385	421	811	326	389	598	766	399	763	658	701	353	466	834	832	580	298	401	1027	864	834	1055	308	851	608	771	363	284	571	465	635	493	399	823	606	610	385	815	613	759	828	390	309	585	329
27045_8#30	5841	409	464	193	192	222	612	127	194	407	569	210	584	469	510	154	267	631	629	381	127	206	840	693	647	868	103	664	425	568	140	405	372	266	442	296	210	618	423	431	186	610	430	560	653	193	108	404	122
34956_7#144	6010	189	666	389	386	446	800	361	438	607	791	436	830	673	480	420	383	807	777	602	375	450	1050	917	791	1082	373	868	85	804	424	661	596	376	332	419	436	859	83	127	436	856	90	754	827	441	372	162	394
7915_5#30	6355	1096	1155	890	889	903	1277	834	907	1056	1180	872	917	1132	1189	877	950	1304	1294	1052	824	919	1461	1244	1314	1469	836	1291	1108	1205	839	970	1037	953	1121	977	872	1277	1106	1112	897	1261	1113	1203	1274	908	829	1085	853
SRR11097779	6185	818	839	646	647	655	1035	584	621	788	732	657	1019	848	895	567	698	1056	1056	826	596	633	1225	1064	1038	1247	600	1019	836	935	641	874	773	695	875	725	657	991	834	836	651	937	841	949	1010	648	591	827	603
27035_8#92	5902	404	545	226	195	293	691	202	255	470	650	290	677	538	523	239	252	708	694	464	216	267	913	770	700	943	218	743	418	675	269	516	443	253	437	287	290	687	416	420	287	693	423	643	718	290	221	403	241
27097_8#118	5941	399	570	273	260	346	730	251	334	509	689	332	712	583	526	308	227	745	727	505	265	346	962	811	723	992	267	778	401	704	316	551	492	230	432	268	332	756	399	405	334	750	406	674	753	337	270	408	290
27097_8#179	6029	136	683	400	397	463	821	374	453	628	806	457	843	700	471	435	374	826	790	611	390	465	1061	932	798	1093	388	889	32	817	439	678	609	385	325	420	457	874	26	76	451	869	11	795	850	456	389	125	409
27045_8#44	5839	387	462	181	182	214	622	117	186	395	571	202	602	467	488	144	259	641	639	375	119	198	852	689	649	878	69	666	397	580	146	403	362	258	418	290	202	634	395	403	176	628	402	568	653	187	98	380	116
27097_8#63	5802	346	419	130	135	163	583	10	153	350	522	147	557	416	449	133	204	602	594	330	84	165	811	644	594	843	84	615	362	539	129	372	311	203	383	241	147	581	360	364	153	575	367	513	604	160	87	339	101
27045_7#25	6230	932	967	750	745	759	1119	682	753	914	1048	747	1111	966	1033	731	802	1136	1136	916	698	765	1173	620	1140	1267	702	933	944	1089	735	962	901	799	957	827	747	1139	942	942	761	1129	949	1045	950	758	695	923	717
27045_7#70	6694	1488	1559	1324	1323	1335	1656	1262	1337	1492	1644	1331	1663	1570	1551	1319	1380	1666	1667	1490	1268	1349	1855	1766	1638	1901	1280	1727	1488	1651	1323	1530	1457	1373	1499	1411	1331	1693	1486	1494	1335	1701	1493	1626	1710	1336	1281	1473	1301
34873_7#146	5883	437	484	227	222	262	656	165	24	425	605	248	646	493	522	176	301	679	673	419	159	48	902	725	671	926	153	710	453	632	206	455	410	302	468	334	248	638	451	449	160	638	458	606	693	129	150	430	160
34956_7#137	6091	472	737	482	481	525	855	440	511	702	844	517	871	746	503	491	476	874	858	665	450	523	1097	968	896	1129	450	931	414	873	497	744	661	505	409	536	517	918	412	448	509	913	419	845	886	512	453	423	467
34956_7#37	6090	539	778	481	484	538	916	445	526	717	869	532	920	771	606	510	507	931	915	691	463	538	1134	991	919	1166	465	958	505	884	516	741	678	514	476	538	532	944	503	527	534	936	510	880	927	537	466	506	488
34956_7#88	6326	1034	1090	839	834	868	1238	785	842	1003	1139	833	918	1095	1119	822	904	1261	1257	1021	775	854	1408	1235	1257	1416	781	1236	1036	1182	802	971	996	909	1059	945	833	1238	1034	1036	844	1228	1041	1160	1223	847	774	1026	794
27035_8#157	6018	125	672	389	386	452	810	363	442	617	795	446	832	689	460	424	363	815	779	600	379	454	1050	921	787	1082	377	878	21	806	428	667	598	374	314	409	446	863	17	65	440	858	24	784	839	445	378	114	398
27097_8#93	6145	772	797	600	601	621	995	538	583	752	726	603	973	798	849	523	654	1012	1012	790	554	595	1167	1028	992	1199	556	983	788	885	603	828	727	647	821	677	603	953	786	788	609	903	793	895	968	608	545	777	565
34926_8#136	5834	380	453	168	167	209	617	110	161	386	562	193	597	458	477	125	252	640	634	374	102	173	847	680	636	879	82	637	396	577	137	386	355	249	409	285	193	619	394	400	155	609	401	547	628	170	55	375	101
34956_7#164	6016	612	593	422	411	443	821	358	421	50	772	411	803	620	707	411	464	836	832	604	368	433	1031	884	842	1071	370	839	624	771	415	662	579	467	641	511	411	799	622	622	435	793	629	745	822	414	369	599	385
34956_7#62	5845	401	474	203	198	234	638	141	198	413	581	222	600	483	518	162	277	661	657	401	135	210	876	693	657	900	117	668	415	592	156	421	384	276	442	312	222	632	413	421	192	626	420	568	655	205	116	394	128
27035_8#120	5804	364	419	152	157	133	587	84	169	354	534	169	567	426	463	147	218	604	598	334	94	181	825	660	604	853	102	625	378	547	149	384	323	215	385	255	169	587	376	380	169	581	383	531	614	174	103	355	121
27045_8#83	5934	506	607	316	323	351	747	252	339	518	706	321	695	604	605	317	384	770	764	513	272	351	989	810	758	1019	272	769	524	707	315	560	459	387	521	422	321	754	522	526	337	749	529	671	752	344	269	521	291
27045_7#37	5938	396	567	270	257	343	727	248	331	506	686	329	709	580	523	305	224	742	724	502	262	343	959	808	720	989	264	775	398	701	313	548	489	227	429	265	329	753	396	402	331	747	403	671	750	334	267	405	287
34957_1#60	5871	441	506	229	230	266	638	171	208	443	603	248	628	509	550	182	305	661	657	427	161	220	888	731	681	916	139	692	461	624	192	439	398	310	480	342	248	674	459	467	210	666	466	598	685	199	140	438	156
10156_6#52	5897	475	550	267	268	308	672	211	266	483	625	288	652	551	588	224	343	695	689	465	203	278	928	769	717	936	179	732	497	664	230	463	440	346	516	380	288	712	495	503	258	704	502	634	723	273	182	474	200
27045_7#186	6189	847	847	654	645	649	999	582	627	798	976	647	1019	860	911	619	710	1020	1020	812	596	639	1203	1086	1020	1227	596	1045	865	721	639	874	799	711	874	727	647	65	863	867	647	67	870	955	1044	646	599	845	617
34873_7#19	5911	355	538	229	220	286	694	195	282	453	647	282	676	523	506	260	51	707	687	451	215	294	898	767	677	932	217	732	361	660	260	511	436	64	400	134	282	710	359	365	280	704	366	620	701	283	220	368	236
34926_8#89	6020	161	672	395	392	458	812	369	444	619	803	450	840	691	490	428	369	817	779	602	385	456	1048	927	777	1080	383	874	61	806	434	673	602	382	338	411	450	871	59	103	442	866	66	784	839	449	384	150	404
27045_7#84	5819	379	436	171	174	138	598	103	188	373	549	180	578	445	480	164	237	615	609	351	113	200	840	677	621	868	121	644	393	558	168	407	336	234	404	274	180	598	391	395	188	592	398	542	633	193	122	370	140
27045_8#111	5927	509	560	295	302	306	680	225	314	487	659	216	670	551	604	290	363	695	689	471	241	326	944	783	747	972	249	760	519	680	286	518	443	364	532	396	216	724	517	521	314	718	524	640	751	317	250	494	266
27097_8#143	6010	606	587	416	405	437	815	352	415	44	766	405	797	614	701	405	458	830	826	598	362	427	1025	878	836	1065	364	833	618	765	409	656	573	461	635	505	405	793	616	616	429	787	623	739	816	408	363	593	379
34873_7#190	5919	379	566	265	260	334	710	241	312	493	691	322	712	565	520	298	229	725	709	491	255	324	960	805	707	992	257	778	391	694	302	553	482	236	424	278	322	742	389	401	318	740	396	674	749	313	260	392	276
34873_7#56	5940	398	569	272	259	345	729	250	333	508	688	331	711	582	525	307	226	744	726	504	264	345	961	810	722	991	266	777	400	703	315	550	491	229	431	267	331	755	398	404	333	749	405	673	752	336	269	407	289
34956_7#113	5874	424	471	230	227	261	659	174	137	418	612	257	653	496	537	203	288	682	674	420	166	149	895	736	664	921	158	697	440	635	213	456	413	289	469	323	257	655	438	444	175	649	445	607	686	62	157	419	175
34956_7#161	6021	128	675	392	389	455	813	366	445	620	798	449	835	692	463	427	366	818	782	603	382	457	1053	924	790	1085	380	881	24	809	431	670	601	377	317	412	449	866	22	68	443	861	29	787	842	448	381	119	401
SRR11097780	6185	818	839	646	647	655	1035	584	621	788	732	657	1019	848	895	567	698	1056	1056	826	596	633	1225	1064	1038	1247	600	1019	836	935	641	874	773	695	875	725	657	991	834	836	651	937	841	949	1010	648	591	827	603
27097_8#105	6180	794	855	634	627	641	1035	568	627	806	972	639	1003	866	887	617	668	1052	1048	802	578	639	1233	1060	360	1253	584	1025	798	987	629	870	791	671	827	717	639	1013	796	802	627	1017	803	953	1010	640	587	787	595
27045_8#120	6258	966	1023	772	759	789	1171	714	779	944	1092	757	867	1032	1067	753	834	1188	1182	944	696	791	1373	1174	1180	1385	704	1193	978	1119	733	902	927	837	991	869	757	1157	976	982	767	1147	983	1101	1186	780	709	951	729
27045_8#129	5944	414	571	278	269	353	733	256	339	512	696	337	723	590	541	313	244	748	738	510	270	351	971	816	730	999	272	785	420	711	321	562	491	247	451	285	337	761	418	424	339	755	425	679	760	342	275	425	295
34926_8#191	6048	435	700	423	420	482	854	395	460	653	812	464	864	701	504	450	419	869	849	626	401	472	1070	949	845	1110	403	897	393	815	454	695	628	440	402	453	464	873	391	427	460	866	398	808	858	469	406	420	428
27097_8#67	6538	1347	1427	1188	1191	1187	1541	1132	1199	1376	1502	1203	1553	1430	1428	1185	1246	1546	1540	1354	1140	1211	1763	1628	1562	1765	1140	1589	1353	1539	1189	1393	1337	1247	1354	1267	1203	1559	1351	1355	1187	1571	1358	1515	1584	1198	1141	1329	1165
27045_8#34	6159	733	788	613	606	640	977	551	626	737	867	616	988	795	814	582	647	994	990	771	565	638	1169	1021	969	1237	567	920	699	886	608	817	740	644	750	686	616	1004	697	713	620	986	704	918	907	625	568	680	580
34873_7#138	6141	497	805	541	538	584	916	499	566	737	893	582	956	807	347	556	519	923	903	722	517	578	1182	1043	925	1224	509	998	427	940	560	807	722	534	434	563	582	967	425	457	564	966	432	906	971	581	516	474	528
34873_7#182	6177	832	855	663	660	682	1050	591	660	819	529	666	950	843	905	614	709	1063	1061	825	603	672	1216	1025	1043	1250	603	1036	852	958	644	853	774	700	881	746	666	1036	850	864	666	1022	857	980	995	675	602	826	614
34926_8#107	6232	950	975	752	743	767	1103	682	751	922	1018	743	1073	976	1043	739	810	1124	1124	916	694	763	1245	172	1124	1339	694	891	962	1053	733	946	891	811	981	839	743	1123	960	964	757	1111	967	1061	918	758	693	937	709
SRR11097772	6071	678	585	494	485	503	881	422	487	618	789	495	861	0	767	473	530	894	884	632	438	499	1091	940	910	1135	442	875	694	819	479	714	651	537	703	569	495	859	692	686	499	859	699	793	840	482	441	651	453
27035_8#75	5905	361	556	249	240	322	694	227	302	483	679	310	700	555	504	286	211	709	693	481	243	314	946	799	695	978	245	764	375	682	290	541	468	218	408	260	310	730	373	385	306	728	380	660	735	303	248	376	264
27097_8#14	5920	372	547	244	235	299	703	210	297	464	644	295	689	538	523	275	88	716	698	466	230	309	907	776	694	943	232	745	378	669	275	526	451	23	417	129	295	719	376	382	295	713	383	627	714	298	233	385	251
27045_7#79	5822	374	419	160	159	195	597	100	157	370	550	185	579	434	479	111	236	620	614	352	90	169	837	664	628	865	68	641	390	567	123	368	343	235	413	269	185	611	388	394	149	605	395	545	630	154	67	363	87
27035_8#109	5804	364	419	152	157	133	587	84	169	354	534	169	567	426	463	147	218	604	598	334	94	181	825	660	604	853	102	625	378	547	149	384	323	215	385	255	169	587	376	380	169	581	383	531	614	174	103	355	121
27045_7#103	5798	346	415	128	125	167	575	68	131	344	520	153	553	416	455	103	208	598	592	330	26	143	807	640	596	839	58	617	362	543	113	360	315	207	383	239	153	581	360	366	129	575	367	517	602	136	57	339	77
27097_8#175	5876	452	523	240	241	279	647	182	237	456	618	259	627	524	561	197	318	670	664	440	174	249	899	740	694	927	150	707	472	639	201	444	411	321	491	355	259	685	470	478	229	677	477	613	698	244	153	449	171
27045_8#57	5840	406	475	194	187	223	633	120	207	376	584	191	607	476	517	187	266	654	648	390	140	219	863	698	644	895	138	665	426	595	181	426	337	265	443	303	191	631	424	428	207	625	431	563	648	206	141	405	157
27045_8#9	6130	740	803	534	543	561	967	470	555	714	896	527	939	810	829	539	600	988	984	730	492	567	1153	1012	972	1179	494	979	760	885	535	769	625	599	767	637	527	935	758	762	557	933	765	890	962	558	495	739	513
27045_8#92	6165	769	841	604	601	611	969	536	589	768	896	619	915	804	855	571	644	988	990	778	542	601	1201	1052	960	1239	556	989	797	925	597	822	779	647	804	679	619	941	795	799	615	951	802	936	958	614	557	777	565
34926_8#102	5946	402	589	290	285	355	727	266	335	508	714	345	735	572	533	321	258	742	724	508	280	347	977	830	732	1009	282	799	414	723	327	570	511	265	443	303	345	763	412	424	343	761	419	697	770	336	285	413	301
34956_7#156	6077	663	108	489	472	498	848	421	476	591	810	492	860	597	752	468	541	865	863	639	433	488	1082	931	907	1128	435	855	677	827	484	711	634	546	708	572	492	858	675	675	486	852	682	808	838	469	438	640	434
10156_8#18	6070	662	733	460	459	467	859	388	477	618	812	429	849	710	741	459	522	880	876	640	412	489	1087	932	900	1123	412	925	670	829	453	685	575	503	689	561	429	859	668	672	477	849	675	721	910	478	413	647	433
27035_8#50	6033	167	694	407	404	468	828	383	460	637	811	462	846	707	488	442	391	833	801	618	397	472	1066	933	799	1098	389	896	81	822	446	679	616	400	350	431	462	881	79	125	456	876	86	798	855	465	396	164	416
27035_8#108	6121	657	668	529	530	556	932	473	538	673	833	546	906	689	801	502	583	939	939	687	485	550	1124	947	899	1158	487	878	679	872	530	755	702	586	730	616	546	898	677	675	550	890	684	848	850	531	488	662	498
27097_8#17	5876	430	501	220	221	263	671	164	213	434	612	247	637	506	527	179	306	694	688	426	154	225	901	724	688	929	136	693	450	629	191	432	399	303	465	337	247	663	448	454	209	657	455	597	682	224	111	429	155
27045_7#67	6107	522	781	534	529	571	927	490	567	738	904	559	939	784	587	549	472	938	910	703	508	579	1163	1014	926	1185	512	997	482	933	549	790	725	523	467	562	559	976	480	510	573	981	487	893	970	570	511	517	525
34956_7#181	5856	408	465	196	191	231	629	134	71	398	584	217	619	466	511	165	270	652	646	390	126	83	873	702	648	899	120	683	424	603	173	422	379	271	439	305	217	635	422	428	125	629	429	579	666	92	117	401	137
SRR11097774	6410	1147	1226	977	982	988	1364	917	988	1161	1283	992	1348	1229	1249	970	1045	1369	1361	1141	927	1000	1581	1441	1363	1597	925	1414	1159	1328	978	1186	1126	1046	1186	1082	992	1364	1157	1159	986	1358	1164	1336	1403	1001	928	1126	954
27035_8#130	5827	363	442	171	174	156	610	109	194	377	559	194	592	447	468	172	229	627	617	357	119	206	848	685	627	874	127	648	357	572	174	409	348	226	380	262	194	610	355	359	192	604	362	556	637	199	128	334	146
27035_8#173	6009	568	503	392	383	405	793	328	387	526	732	391	783	502	671	381	450	812	808	554	336	399	999	842	818	1041	344	791	582	721	391	616	549	445	621	473	391	753	580	576	409	753	587	705	776	378	343	551	351
27045_7#102	6339	1060	1133	866	865	885	1263	808	879	1050	1168	842	795	1118	1167	845	934	1282	1276	1040	806	891	1447	1222	1282	1463	814	1275	1078	1205	815	948	1011	935	1091	957	842	1261	1076	1082	877	1243	1083	1173	1260	888	809	1055	833
27097_8#161	6154	848	859	674	673	699	1041	606	691	830	962	665	1021	864	965	661	716	1064	1062	826	620	703	1237	892	1058	1281	624	393	870	951	665	898	823	725	887	751	665	1049	868	874	679	1037	875	965	418	674	623	843	635
27045_7#173	6054	656	715	450	451	479	871	390	455	660	826	461	793	722	763	425	530	894	892	642	354	467	1079	902	894	1115	382	907	672	825	431	314	631	529	697	557	461	883	670	674	455	875	677	817	888	456	375	651	401
27045_8#72	5806	368	449	164	169	191	597	100	181	368	544	179	581	444	476	159	238	614	608	352	110	193	824	668	616	852	110	639	384	565	161	404	341	239	407	271	179	607	382	386	181	603	389	555	630	186	113	363	133
34873_7#88	5860	433	488	225	228	138	654	155	240	425	589	232	618	485	528	218	291	671	665	401	171	252	878	715	665	902	165	696	447	614	220	461	378	286	458	324	232	646	445	449	228	642	452	580	683	241	172	426	190
34926_8#111	5810	356	429	140	145	173	593	20	163	360	532	157	567	426	459	143	214	612	604	340	94	175	821	654	604	851	94	625	372	549	139	382	321	213	393	251	157	591	370	374	163	585	377	523	614	170	97	349	111
34926_8#17	5851	381	478	157	26	240	638	139	224	409	595	230	628	485	506	202	235	653	645	403	155	236	868	719	657	904	157	682	389	616	208	455	390	234	412	266	230	654	387	389	226	648	394	584	671	229	160	368	180
34956_7#134	5916	488	555	284	281	321	709	226	183	494	660	307	685	558	593	237	362	732	728	472	212	195	951	774	728	973	206	765	502	679	261	498	457	363	517	395	307	715	500	506	219	705	507	661	748	206	203	479	227
27035_8#51	6069	691	702	493	490	498	898	429	496	637	829	490	888	707	768	468	555	923	917	663	445	508	1076	959	869	1124	447	916	713	750	492	707	652	556	726	590	490	818	711	711	506	804	718	774	899	509	450	688	462
27035_8#76	6151	739	768	581	582	608	966	525	578	717	909	592	966	799	828	568	631	985	981	753	539	590	1210	1031	773	1234	541	968	757	932	592	811	732	614	780	662	592	966	755	755	592	974	762	898	965	593	544	730	552
27035_8#81	6330	1048	1109	872	867	887	1249	806	881	1046	1162	855	911	1102	1147	857	912	1276	1264	1028	798	893	1447	1204	1284	1475	816	1245	1062	1211	823	978	1035	925	1071	955	855	1271	1060	1070	881	1259	1067	1181	1242	888	813	1047	835
27035_8#190	5848	414	471	210	215	195	643	144	229	408	578	227	625	472	519	205	272	660	654	386	154	241	873	710	632	901	162	679	428	587	205	438	375	269	441	309	227	629	426	428	229	623	433	581	668	234	163	409	181
27097_8#20	6191	851	894	677	666	664	1058	595	670	839	917	672	1036	857	926	646	715	1073	1071	831	611	682	1188	1101	1051	1234	625	1050	877	1000	658	866	814	728	900	760	672	1008	875	875	682	1014	882	1004	1033	673	624	848	640
27097_8#127	5916	364	543	234	225	291	699	196	287	460	648	287	681	530	505	265	70	712	692	456	220	299	897	772	676	933	222	741	370	665	265	516	441	77	405	145	287	717	368	374	285	711	375	627	710	290	225	373	241
27045_7#65	5923	371	548	243	234	298	704	209	296	467	655	296	688	539	522	274	81	717	699	465	229	308	908	775	691	942	231	748	377	670	274	525	450	54	416	120	296	722	375	381	294	716	382	634	717	297	234	384	250
27097_8#166	5913	367	542	235	224	294	696	201	288	459	653	288	680	531	516	266	89	711	691	457	221	300	902	767	681	934	223	740	371	662	268	519	446	62	408	124	288	714	369	375	286	708	376	634	709	289	226	378	242
27045_8#75	6125	809	864	617	616	634	1008	547	628	801	937	618	976	849	902	606	671	1027	1021	773	571	640	1146	683	1013	1206	571	866	819	960	608	839	778	674	828	704	618	1014	817	817	632	1002	824	934	885	625	574	798	590
34926_8#40	6177	836	881	652	651	661	1043	574	659	818	928	649	993	834	933	633	704	1062	1060	812	592	671	1243	1058	998	1249	602	995	862	937	639	872	789	707	867	721	649	1029	860	864	651	1015	867	969	974	656	603	845	617
34926_8#48	5825	377	450	159	158	198	608	99	152	377	555	184	582	449	486	110	241	631	625	359	87	164	840	677	629	868	63	648	393	572	118	373	346	240	414	272	184	612	391	399	144	606	398	548	635	157	62	372	82
27097_8#19	6403	1153	1206	975	976	990	1306	915	984	1143	1277	980	1302	1219	1260	942	1033	1317	1319	1145	923	996	1492	1399	1343	1528	921	1360	1171	1272	970	1171	1122	1038	1184	1068	980	1326	1169	1171	984	1320	1176	1296	1355	985	920	1148	942
27045_7#6	6448	1182	1253	1018	1027	1033	1357	960	1035	1158	1318	1033	1399	1260	1273	1013	1068	1376	1370	1186	976	1047	1537	1466	1418	1573	972	1415	1186	1357	1027	1236	1171	1071	1205	1103	1033	1423	1184	1196	1023	1415	1191	1344	1406	1026	975	1167	997
34956_7#35	5847	369	480	35	150	226	630	121	208	407	581	210	616	481	492	186	231	647	639	387	137	220	864	709	647	888	139	676	379	600	186	437	376	230	410	262	210	646	377	381	208	640	384	570	663	215	138	358	160
34956_7#76	6087	478	731	472	479	533	855	440	505	682	847	527	901	746	259	499	474	866	844	670	458	517	1139	986	876	1175	452	934	426	870	505	746	659	491	427	519	527	917	424	450	519	913	431	841	889	508	461	449	473
10250_7#12	5901	413	546	223	204	294	690	199	254	467	653	281	674	541	532	236	261	707	693	461	215	266	912	769	699	942	217	744	427	670	266	513	436	262	442	294	281	686	425	429	284	692	432	634	725	291	218	408	238
SRR11097773	6410	1147	1226	977	982	988	1364	917	988	1161	1283	992	1348	1229	1249	970	1045	1369	1361	1141	927	1000	1581	1441	1363	1597	925	1414	1159	1328	978	1186	1126	1046	1186	1082	992	1364	1157	1159	986	1358	1164	1336	1403	1001	928	1126	954
34926_8#3	6207	931	940	737	728	754	1098	667	738	873	999	736	1056	953	1008	736	781	1115	1111	893	683	750	1226	149	1121	1336	683	894	943	1048	728	939	884	788	956	816	736	1104	941	943	744	1090	948	1054	899	741	684	914	700
34956_7#14	5908	410	553	232	201	299	697	208	261	476	658	296	685	544	529	245	258	714	700	470	222	273	919	776	706	949	224	751	424	681	275	522	449	259	443	293	296	695	422	426	293	701	429	649	726	296	227	409	247
27035_8#35	6112	649	590	539	520	570	914	487	524	661	861	564	910	645	792	498	587	929	927	709	485	536	1118	983	923	1164	489	920	643	876	540	762	706	596	724	608	564	888	641	631	552	882	648	834	897	507	490	632	492
27097_8#128	5838	384	457	172	171	213	621	114	165	390	566	197	601	462	481	129	256	644	638	378	106	177	851	684	640	883	86	641	400	581	141	390	359	253	413	289	197	623	398	404	159	613	405	551	632	174	59	379	105
34926_8#39	6011	156	667	380	377	443	809	352	431	604	782	435	821	674	477	413	358	814	784	587	368	443	1043	916	772	1075	366	873	68	799	419	658	587	367	327	402	435	850	66	112	429	847	73	775	832	434	369	149	391
27035_8#73	5928	491	523	282	285	279	699	210	295	474	658	277	689	524	583	271	350	716	710	462	234	307	957	776	720	983	234	753	507	663	279	514	445	351	524	383	277	697	505	509	291	689	512	613	738	304	237	489	251
27097_8#151	6020	620	607	426	415	449	825	362	425	88	776	421	809	626	713	415	472	840	836	610	372	437	1033	890	846	1073	374	841	634	777	419	666	585	475	645	519	421	811	632	632	439	803	639	753	822	420	373	607	389
34926_8#13	6119	729	766	553	560	572	958	491	546	685	743	558	944	779	782	516	609	981	979	727	505	558	1146	981	951	1170	501	944	745	876	550	786	700	602	776	636	558	906	743	751	562	870	750	880	933	573	496	730	516
34926_8#143	6086	686	605	530	517	549	899	470	519	642	864	543	887	638	813	485	584	916	914	692	470	531	1103	962	910	1139	474	905	710	861	521	743	697	589	739	603	543	871	708	712	541	863	715	827	884	496	475	673	483
10156_8#59	5866	442	513	230	231	269	637	172	227	446	608	249	617	514	551	187	308	660	654	430	164	239	889	730	684	917	140	697	462	629	191	424	401	311	481	345	249	675	460	468	219	667	467	603	688	234	143	439	161
34873_7#132	5879	451	522	235	230	268	674	173	232	445	613	246	598	523	554	192	313	697	691	431	165	244	890	719	701	916	117	716	463	636	198	427	404	312	484	342	246	680	461	469	222	674	468	614	703	235	144	442	164
34873_7#77	6339	1009	1092	843	852	864	1226	785	866	1001	1151	870	1216	1073	1100	852	851	1247	1231	1005	815	878	1432	1301	1077	1454	815	1250	1005	1198	856	1068	1005	856	1014	900	870	1228	1003	1017	866	1240	1010	1174	1235	865	818	992	832
27097_8#75	6261	917	899	755	750	742	1024	683	766	871	1039	756	1110	915	1017	742	795	1045	1035	899	701	778	1296	1175	1117	1294	709	1110	927	1082	756	947	884	798	950	834	756	1064	925	933	766	1096	932	1050	1095	743	710	892	716
27097_8#77	5931	505	542	293	298	306	714	217	306	485	651	288	688	533	598	282	363	735	729	471	243	318	956	773	721	978	239	756	523	660	288	533	458	368	532	394	288	712	521	521	306	700	528	638	739	311	244	498	260
27045_7#45	6083	720	695	528	513	545	932	464	541	644	834	539	903	706	801	519	572	949	943	700	476	553	1130	964	928	1164	482	913	734	839	521	762	685	559	743	619	539	899	732	732	539	893	739	773	900	538	479	707	493
27045_7#133	5819	377	449	172	179	193	611	104	191	378	554	187	583	448	479	169	238	628	622	346	118	203	837	666	630	873	122	647	388	563	169	412	351	235	401	275	187	611	386	392	189	605	393	557	636	194	125	365	139
27045_7#141	5912	372	559	258	253	327	703	234	305	486	684	315	705	558	513	291	222	718	702	484	248	317	953	798	700	985	250	771	384	687	295	546	475	229	417	271	315	735	382	394	311	733	389	667	742	306	253	385	269
34926_8#129	6015	160	671	384	381	447	813	356	435	608	786	439	825	678	481	417	362	818	788	591	372	447	1047	920	776	1079	370	877	72	803	423	662	591	371	331	406	439	854	70	116	433	851	77	779	836	438	373	153	395
34926_8#25	6120	742	747	556	557	579	947	496	551	708	878	567	939	750	829	527	602	970	974	720	508	563	1147	946	774	1181	510	935	762	881	553	774	703	609	763	649	567	865	760	762	567	875	767	893	922	562	509	737	525
34956_7#114	6419	1145	1200	973	978	982	1332	921	996	1135	1287	998	1306	1207	1254	974	1001	1347	1347	1147	931	1008	626	1383	1233	102	933	1368	1155	1300	978	1189	1126	1012	1178	1040	998	1298	1153	1155	988	1278	1160	1265	1347	989	936	1124	958
10156_8#29	5923	524	575	312	315	295	737	244	333	524	690	321	713	592	631	305	380	756	750	488	264	345	965	800	752	991	262	761	538	705	311	548	473	381	557	415	321	735	536	540	321	729	543	667	760	336	265	515	283
27035_8#143	5913	489	564	279	282	314	712	179	288	485	675	300	694	569	586	246	357	735	729	481	235	300	906	789	727	920	235	758	509	678	280	521	452	350	528	392	300	708	507	509	302	692	514	643	747	309	236	484	252
27097_8#142	6338	1060	1107	876	883	887	1241	824	903	1046	1194	899	1203	1104	1165	869	920	1256	1260	1046	832	915	729	1296	1180	397	834	1277	1070	1197	871	1078	1041	929	1099	955	899	1223	1068	1070	889	1199	1075	1194	1270	902	839	1047	859
34873_7#179	6172	819	842	648	643	671	1035	580	647	784	528	651	971	836	894	603	700	1050	1050	820	594	659	1213	1046	1036	1237	592	1017	839	953	635	852	763	693	872	741	651	1027	837	849	653	1013	844	975	980	664	591	813	603
SRR12983336	7026	2035	2128	1889	1892	1896	2218	1837	1910	2075	2201	1904	2230	2127	2126	1894	1935	2219	2221	2029	1851	1922	2406	2277	2269	2394	1847	2279	2045	2218	1884	2088	2024	1944	2062	1980	1904	2270	2043	2047	1906	2268	2050	2191	2274	1909	1850	2030	1872
27097_8#156	5907	409	552	231	200	298	696	207	260	475	657	295	684	543	528	244	257	713	699	469	221	272	918	775	705	948	223	750	423	680	274	521	448	258	442	292	295	694	421	425	292	700	428	648	725	295	226	408	246
34873_7#7	6201	783	854	629	622	648	100	581	646	815	993	652	930	867	864	634	665	73	127	815	593	658	1238	1081	1041	1260	591	1062	783	970	640	863	804	672	812	698	652	1000	781	789	660	992	788	967	1047	647	596	732	608
34926_8#188	5864	440	511	228	229	267	635	170	225	444	606	247	615	512	549	185	306	658	652	428	162	237	887	728	682	915	138	695	460	627	189	432	399	309	479	343	247	673	458	466	217	665	465	601	686	232	141	437	159
SRR12527880	6344	1084	1127	898	895	917	1281	832	907	1058	1184	875	901	1126	1179	873	939	1300	1296	1068	830	919	1451	1250	1308	1465	834	1299	1099	1235	755	986	1046	958	1120	986	875	1283	1097	1099	907	1269	1104	1203	1278	908	819	1084	853
27035_8#44	6029	136	683	400	397	463	821	374	453	628	806	457	843	700	471	435	374	826	790	611	390	465	1061	932	798	1093	388	889	32	817	439	678	609	385	325	420	457	874	28	76	451	869	35	795	850	456	389	125	409
27035_8#142	5863	433	469	228	231	208	650	160	239	426	604	243	637	486	531	223	292	667	661	402	174	251	879	726	656	913	178	677	448	603	225	462	387	291	459	325	243	641	446	450	243	635	453	602	664	244	181	425	193
27035_8#151	5794	350	418	141	144	148	582	73	160	347	525	158	560	421	456	138	209	597	591	325	87	172	812	649	605	846	91	618	365	538	138	383	320	202	378	246	158	584	363	367	158	578	370	524	607	165	92	342	110
27097_8#13	5910	476	545	262	269	287	705	160	287	476	644	279	661	546	583	265	334	724	718	458	218	299	795	772	710	837	218	743	488	669	263	492	441	327	509	369	279	697	486	486	287	689	493	643	728	292	221	465	235
27097_8#22	6211	823	870	641	640	654	1000	573	628	797	927	658	954	835	918	612	697	1019	1019	809	583	640	1234	1069	991	1278	597	994	861	942	634	863	808	702	862	732	658	954	859	859	652	962	866	957	973	649	598	836	610
27045_7#42	6154	768	801	604	609	625	999	540	589	748	748	611	991	818	833	563	664	1022	1020	778	554	601	1187	1020	992	1205	550	977	790	907	601	831	737	657	829	687	611	951	788	792	613	909	795	921	966	614	543	777	565
SRR12527874	5902	498	555	282	287	311	717	224	281	492	660	307	675	544	585	249	366	740	732	470	218	293	919	732	732	959	202	727	510	659	249	482	463	365	531	395	307	691	508	514	275	703	515	651	716	288	201	493	219
27035_8#72	6023	130	677	394	391	457	815	368	447	622	800	451	837	694	465	429	368	820	784	605	384	459	1055	926	792	1087	382	883	22	811	433	672	603	379	319	414	451	868	24	68	445	863	31	789	844	450	383	121	403
27097_8#32	5793	349	417	140	143	147	581	72	159	346	524	157	559	420	455	137	208	596	590	324	86	171	811	648	604	845	90	617	364	537	137	382	319	201	377	245	157	583	362	366	157	577	369	523	606	164	91	341	109
27045_7#34	5909	411	554	233	202	300	698	209	262	477	659	297	686	545	530	246	259	715	701	471	223	274	920	777	707	950	225	752	425	682	276	523	450	260	444	294	297	696	423	427	294	702	430	650	727	297	228	410	248
27097_8#173	6027	134	681	398	395	461	819	372	451	626	804	455	841	698	469	433	372	824	788	609	388	463	1059	930	796	1091	386	887	30	815	437	676	607	383	323	418	455	872	28	74	449	867	35	793	848	454	387	125	407
27045_8#36	6373	1105	1160	917	910	934	1300	855	924	1087	1211	904	864	1149	1206	902	969	1325	1315	1077	845	936	1480	1297	1333	1500	863	1344	1121	1244	858	997	1074	980	1136	1006	904	1304	1119	1125	930	1288	1126	1230	1325	933	860	1098	882
34873_7#189	5914	486	551	286	289	311	711	224	271	474	630	305	695	558	585	241	360	732	726	472	222	283	939	764	718	969	188	713	494	653	255	506	461	361	521	397	305	707	492	508	271	697	499	649	704	286	205	475	211
34873_7#93	5915	417	560	239	208	306	704	215	268	483	665	303	692	551	536	252	265	721	707	477	229	280	926	783	713	956	231	758	431	688	282	529	456	266	450	300	303	702	429	433	300	708	436	656	733	303	234	416	254
34956_7#51	6020	127	674	391	388	454	812	365	444	619	797	448	834	691	462	426	365	817	781	602	381	456	1052	923	789	1084	379	880	23	808	430	669	600	376	316	411	448	865	17	67	442	860	24	786	841	447	380	116	400
34957_1#5	5805	355	428	137	136	176	586	77	130	355	533	162	560	427	464	88	219	609	603	337	65	142	818	655	607	846	41	626	371	550	96	351	324	218	392	250	162	590	369	377	122	584	376	526	613	135	42	350	60
27035_8#113	5857	398	460	202	197	227	637	142	195	400	574	227	611	462	510	167	276	658	652	402	132	207	873	708	666	899	124	679	410	595	175	426	377	275	447	307	227	637	408	416	197	625	415	573	666	202	119	395	143
27097_8#126	5921	505	574	295	298	324	718	237	289	491	657	314	710	571	597	251	371	739	735	489	229	301	956	783	734	984	195	770	519	672	264	501	478	372	536	404	314	733	517	527	284	725	524	652	755	299	214	500	230
27045_7#142	5818	356	432	153	156	182	592	91	166	363	537	176	578	433	468	146	223	609	603	347	97	178	830	667	611	854	97	640	371	554	148	397	340	222	394	256	176	596	369	371	166	590	376	544	629	169	100	354	120
34873_7#181	6210	822	869	640	639	653	999	572	627	796	926	657	953	834	917	611	696	1018	1018	808	582	639	1233	1068	990	1277	596	993	860	941	633	862	807	701	861	731	657	953	858	858	651	961	865	956	972	648	597	835	609
34926_8#100	6309	1056	1101	850	841	873	1245	796	853	1020	1148	846	947	1098	1141	825	914	1266	1260	1024	780	865	1441	1234	1258	1459	786	1223	1058	1191	797	940	1005	913	1075	951	846	1239	1056	1068	851	1217	1063	1175	1210	862	781	1037	803
34926_8#52	6021	172	675	402	401	463	819	376	451	624	810	457	847	698	503	435	378	824	788	609	392	463	1053	918	784	1087	390	875	78	809	441	680	609	391	351	420	457	878	76	120	447	873	83	787	840	456	391	165	411
10156_6#12	6207	809	856	645	644	660	154	595	656	827	1003	664	940	879	888	648	703	123	149	831	607	668	1262	1093	1061	1282	605	1068	813	976	654	875	812	708	844	732	664	1018	811	819	674	1012	818	975	1049	665	610	754	618
UKMH10	5932	524	567	320	317	335	739	248	335	508	674	323	679	560	629	313	382	760	754	506	268	347	981	808	770	1011	264	779	538	701	307	538	469	383	555	415	323	745	536	540	333	739	543	663	760	324	269	519	287
27045_7#55	5804	348	421	132	137	165	585	12	155	352	524	149	559	418	451	135	206	604	596	332	86	167	813	646	596	845	86	617	364	541	131	374	313	205	385	243	149	583	362	366	155	577	369	515	606	162	89	341	103
27045_7#93	6251	951	996	769	754	780	1128	701	768	929	1071	772	1120	987	1052	744	813	1149	1153	933	711	780	1124	707	1139	1206	715	964	963	1100	750	979	906	812	984	840	772	1152	961	961	780	1140	968	1048	971	771	710	944	732
27045_8#58	5910	354	537	228	219	285	693	194	281	452	646	281	675	522	505	259	50	706	686	450	214	293	897	766	676	931	216	731	360	659	259	510	435	63	399	133	281	709	358	364	279	703	365	619	700	282	219	367	235
34926_8#72	6013	154	663	386	383	449	803	360	435	610	794	441	833	682	489	419	364	808	770	593	376	447	1039	918	774	1071	374	865	70	797	425	666	593	377	341	404	441	862	68	112	433	857	75	777	830	440	375	157	395
34957_1#45	6181	843	868	659	652	666	1058	583	640	801	959	600	936	873	921	596	715	1081	1071	809	599	652	1234	1079	1059	1236	595	1054	862	978	628	816	768	718	885	756	600	1002	860	862	658	1000	867	930	1047	655	592	833	606
27097_8#44	5976	560	601	352	357	365	755	278	369	540	717	351	759	600	651	349	420	788	788	534	306	381	989	830	804	1025	302	803	576	693	347	598	497	415	593	447	351	735	574	578	369	727	581	693	782	370	305	559	321
27045_7#69	5821	347	442	113	122	200	600	97	184	369	557	186	588	447	470	156	209	619	611	361	113	196	834	677	619	860	113	648	355	570	164	413	356	206	384	240	186	606	353	357	182	600	360	548	635	185	116	334	136
27097_8#186	5809	353	426	137	142	170	590	17	160	357	529	154	564	423	456	140	211	609	601	337	91	172	818	651	601	850	91	622	369	546	136	379	318	210	390	248	154	588	367	371	160	582	374	520	611	167	94	346	108
27045_7#131	6285	961	994	811	812	816	1002	751	812	935	1115	818	1120	1005	1068	792	849	997	1001	973	763	824	1250	1249	1195	1256	765	1218	991	1134	804	1017	958	860	1026	890	818	1180	989	991	828	1170	996	1130	1209	807	766	972	782
7915_5#7	5970	545	613	332	339	359	785	222	353	540	704	341	669	602	642	331	403	804	796	530	284	365	987	816	794	1027	282	797	561	729	325	548	501	402	584	438	341	771	559	563	353	765	566	693	786	358	277	539	299
27045_7#9	6012	606	589	416	405	437	815	352	415	12	768	405	797	614	701	405	458	830	826	598	362	427	1025	886	836	1065	364	833	618	767	409	656	573	461	637	505	405	797	616	616	429	793	623	739	816	408	363	593	379
27097_8#6	5852	404	461	192	187	227	625	130	67	394	580	213	615	462	507	161	266	648	642	386	122	79	869	698	644	895	116	679	420	599	169	418	375	267	435	301	213	631	418	424	121	625	425	575	662	88	113	397	133
27045_7#176	6188	856	897	676	685	709	1075	612	695	860	1020	693	1057	918	959	679	720	1090	1082	814	634	707	1101	1148	1050	1111	636	1101	866	1051	679	896	839	731	887	769	693	1067	864	868	693	1055	871	1023	1092	692	637	833	655
27045_8#2	6185	859	908	695	698	694	1050	629	710	863	953	698	1058	907	960	690	749	1069	1065	849	649	722	1240	879	1033	1280	653	556	879	1004	694	917	842	750	898	788	698	1062	877	883	708	1060	884	996	583	711	654	860	666
34956_7#125	6064	211	720	437	436	500	874	411	490	669	845	492	878	737	530	472	413	879	845	648	427	502	1086	971	839	1118	425	924	119	852	476	715	646	424	398	459	492	913	117	153	488	908	124	822	889	493	426	196	446
34956_7#171	6002	157	656	377	366	432	798	345	426	605	781	426	814	669	462	406	359	801	765	588	359	438	1036	903	787	1068	359	866	57	784	408	651	584	362	306	397	426	847	59	101	424	842	66	766	837	427	360	142	380
34956_7#84	6024	131	678	395	392	458	816	369	448	623	801	452	838	695	466	430	369	821	785	606	385	460	1056	927	793	1088	383	884	27	812	434	673	604	380	320	415	452	869	21	71	446	864	6	790	845	451	384	120	404
10208_7#49	6391	1061	1138	875	908	926	1264	841	913	1081	1207	896	1282	1121	1121	891	957	1275	1271	1066	857	925	1484	1333	1308	1484	861	1304	1071	1212	892	1105	1042	962	1090	987	896	1258	1069	1081	920	1255	1076	1202	1287	925	860	1056	880
27045_8#65	5900	487	544	275	278	252	704	205	294	485	649	282	674	553	594	268	345	723	717	451	225	306	944	765	715	968	223	724	503	666	272	509	436	344	522	380	282	698	501	505	282	694	508	630	723	297	226	478	244
34956_7#17	6312	986	1027	828	829	845	975	770	831	982	1150	829	1163	1028	1091	813	866	968	980	992	778	843	1311	1256	1206	1337	784	1203	998	1157	821	1032	987	879	1025	907	829	1179	996	1010	845	1177	1003	1155	1190	836	783	977	799
34956_7#42	6152	828	782	660	657	669	1045	596	663	822	906	655	1031	840	944	649	714	1060	1062	806	612	675	1205	858	1054	1257	612	321	848	945	649	894	815	703	873	743	655	1015	846	850	667	1013	853	955	370	666	613	823	617
UKMR15	6001	605	664	403	400	432	820	333	396	595	767	408	750	661	712	366	473	843	837	585	307	408	1032	879	839	1070	321	854	619	772	368	287	566	474	648	506	408	820	617	623	394	820	624	762	835	395	318	602	338
27045_7#11	5911	329	538	229	220	284	686	195	282	453	647	280	676	525	490	260	71	699	679	449	215	294	896	769	677	934	217	736	335	662	260	511	438	80	386	150	280	710	333	339	280	704	340	626	705	283	220	342	236
27045_8#43	6207	819	868	635	634	650	998	569	622	789	923	654	952	831	910	606	691	1015	1015	809	579	634	1228	1067	987	1272	593	992	855	938	630	867	804	696	854	730	654	950	853	851	648	960	860	951	973	643	594	830	604
SRR12983328	6498	1300	1387	1130	1149	1167	1505	1080	1152	1308	1450	1143	1513	1398	1384	1132	1198	1516	1508	1307	1092	1164	1695	1582	1505	1721	1098	1543	1304	1487	1139	1352	1275	1203	1317	1236	1143	1525	1302	1312	1143	1520	1309	1453	1520	1160	1099	1287	1119
27035_8#123	5884	438	485	228	223	263	657	166	37	426	606	249	647	494	523	177	302	680	674	420	160	17	903	726	672	927	154	711	454	633	207	456	411	303	469	335	249	639	452	450	161	639	459	607	694	130	151	431	161
27097_8#39	5805	349	422	133	138	166	586	13	156	353	525	150	560	419	452	136	207	605	597	333	87	168	814	647	597	846	87	618	365	542	132	375	314	206	386	244	150	584	363	367	156	578	370	516	607	163	90	342	104
27097_8#51	6048	592	547	440	437	469	829	386	429	598	790	463	833	590	695	417	508	844	844	620	396	441	1035	894	882	1081	400	829	610	803	445	675	617	509	645	529	463	805	608	600	465	807	615	763	828	426	401	579	411
27045_7#119	6120	787	817	607	610	616	960	539	614	717	917	598	938	807	881	596	663	977	973	755	543	626	1184	1023	1007	1216	553	968	803	144	594	805	730	664	824	686	598	750	801	805	608	734	808	900	955	613	554	784	564
27045_8#13	5813	357	430	141	146	174	594	21	164	361	533	158	568	427	460	144	215	613	605	341	95	176	822	655	605	854	95	626	373	550	140	383	322	214	394	252	158	592	371	375	164	586	378	524	615	171	98	350	112
27045_8#62	6041	206	701	418	417	479	839	388	471	646	820	473	853	714	525	451	398	848	812	627	404	483	1071	936	808	1103	404	899	110	825	453	694	625	409	377	442	473	886	108	154	467	883	115	807	864	474	407	191	425
34873_7#155	5923	427	572	251	222	318	716	227	278	495	675	315	702	561	546	262	277	733	719	489	241	290	936	793	725	964	241	766	441	696	292	539	468	278	458	312	315	712	439	443	310	718	446	666	741	311	244	426	264
27097_8#109	5943	522	550	313	316	310	734	239	326	503	671	308	718	551	612	298	381	749	745	495	265	338	986	781	735	1012	263	760	538	686	310	545	464	382	553	408	308	728	536	540	322	718	543	642	747	335	268	518	282
27045_8#49	6252	870	913	708	699	723	279	644	713	844	1048	709	987	930	943	693	760	278	300	862	656	725	1281	1150	1126	1313	654	1111	872	1025	705	916	859	767	885	787	709	1061	870	878	721	1053	877	1036	1106	722	659	825	673
34873_7#167	6202	816	867	634	633	649	999	566	621	790	930	651	957	836	911	607	690	1018	1018	806	576	633	1225	1068	980	1267	590	1001	854	939	627	858	803	695	857	729	651	947	852	852	645	955	859	958	980	642	591	829	603
UKMPMC2000	6016	620	679	412	413	443	845	348	413	622	794	426	783	686	721	379	492	868	864	602	318	425	1041	896	864	1079	336	877	632	789	389	208	594	491	657	521	426	847	630	636	409	841	637	789	864	414	333	613	355
27035_8#77	6024	137	664	393	390	458	814	369	446	615	797	452	836	685	470	428	369	819	783	600	383	458	1048	925	789	1084	381	880	35	806	432	673	604	380	326	415	452	861	35	73	444	856	42	786	845	445	382	130	402
27035_8#89	5853	417	480	221	222	212	652	157	240	419	589	240	636	479	520	216	271	669	663	397	167	252	876	715	637	906	175	686	425	598	218	451	388	270	442	310	240	638	423	425	242	634	430	594	673	245	176	410	194
27097_8#122	6216	828	875	646	645	659	1005	578	633	802	932	663	959	840	923	617	702	1024	1024	814	588	645	1239	1074	996	1283	602	999	866	947	639	868	813	707	867	737	663	959	864	864	657	967	871	962	978	654	603	841	615
27045_8#117	6145	787	811	597	598	610	1004	531	602	775	9	608	948	792	871	582	661	1019	1023	765	545	614	1182	995	993	1218	547	964	803	918	588	817	715	646	836	696	608	986	801	807	598	972	808	916	941	609	546	782	556
27045_8#39	5810	368	431	150	149	183	593	82	163	350	540	155	571	428	477	143	224	616	610	344	96	175	821	662	606	853	94	617	384	549	137	388	309	223	401	261	155	587	382	384	163	583	389	523	600	162	97	363	111
34926_8#130	5840	388	459	176	175	215	625	118	169	394	568	201	601	466	485	135	260	648	642	382	112	181	857	688	644	885	92	645	404	587	147	396	363	257	417	293	201	627	402	408	165	617	409	553	636	180	67	383	111
34926_8#36	5949	511	568	321	322	328	740	251	330	513	673	322	702	561	628	314	379	759	751	501	275	342	966	805	739	994	271	792	531	666	318	565	482	378	556	416	322	728	529	533	334	722	536	646	779	331	276	510	292
34956_7#141	5850	400	423	204	205	239	637	138	209	406	590	227	611	444	519	179	278	660	656	390	138	221	869	712	662	909	132	671	406	601	177	430	379	277	429	311	227	641	404	408	203	635	411	577	662	214	133	387	149
34957_1#62	5871	441	506	229	230	266	638	171	208	443	603	248	628	509	550	182	305	661	657	427	161	220	888	731	681	916	139	692	461	624	192	439	398	310	480	342	248	674	459	467	210	666	466	598	685	199	140	438	156
7915_5#33	6347	1088	1147	882	881	895	1269	826	899	1048	1172	864	909	1124	1181	869	942	1296	1286	1044	816	911	1453	1236	1306	1461	828	1283	1100	1197	831	962	1029	945	1113	969	864	1269	1098	1104	889	1253	1105	1195	1266	900	821	1077	845
10395_4#52	6605	1412	1469	1238	1243	1265	1587	1170	1243	1422	1556	1253	1597	1470	1489	1233	1292	1592	1596	1398	1194	1254	1755	1644	1630	1799	1192	1651	1420	1565	1241	1444	1367	1299	1439	1315	1253	1589	1418	1420	1225	1579	1425	1573	1640	1248	1195	1395	1213
SRR12983339	6954	2014	2109	1856	1865	1869	2201	1804	1873	2016	2160	1871	2203	2094	2079	1857	1896	2212	2212	2014	1810	1885	2381	2250	2214	2393	1818	2205	2018	2183	1855	2052	1975	1905	2025	1939	1871	2231	2016	2026	1867	2229	2023	2181	2188	1872	1817	2011	1841
27045_7#120	5832	393	465	184	189	213	617	122	203	356	566	201	605	468	497	181	252	632	626	368	132	215	847	690	634	873	132	663	407	583	181	430	365	255	426	283	201	623	405	407	203	621	412	575	652	206	135	387	155
27045_8#80	6136	750	741	556	549	561	957	498	559	540	888	571	925	774	831	539	604	968	964	734	518	571	1137	1022	936	1169	516	949	762	895	559	780	689	609	775	649	571	945	760	762	567	939	767	895	940	554	519	741	529
34926_8#135	5846	410	469	192	189	231	633	134	165	404	574	215	609	468	503	7	270	654	650	386	122	177	863	708	648	893	100	673	424	599	155	406	377	269	441	303	215	619	422	426	181	599	429	579	666	190	101	399	119
34926_8#5	6186	817	772	639	636	652	1016	561	644	771	913	634	974	781	892	620	677	1037	1033	797	587	656	1224	1061	1017	1216	591	988	841	952	636	869	772	682	840	710	634	984	839	841	646	970	846	948	959	627	592	812	600
34956_7#13	5859	399	474	201	196	238	634	139	86	407	589	224	624	475	504	172	275	657	651	399	133	98	880	703	653	906	127	684	415	612	180	429	386	276	414	310	224	644	413	419	136	638	420	586	669	105	124	394	144
34956_7#158	5826	374	445	158	153	195	601	96	153	374	550	181	579	448	477	111	238	624	618	356	88	165	835	670	626	863	36	645	388	567	117	374	339	237	409	269	181	607	386	394	143	601	393	547	632	156	65	367	83
27035_8#176	6085	657	56	497	478	508	858	429	482	601	816	502	880	591	748	478	539	875	871	649	441	494	1084	941	913	1136	443	863	657	829	492	719	648	544	692	570	502	858	655	653	494	852	662	820	842	467	446	622	442
27035_8#182	6123	711	797	583	576	620	956	523	602	757	893	594	956	797	835	578	609	977	969	749	537	614	1142	869	965	1198	533	360	703	886	576	815	744	618	750	642	594	962	701	703	600	948	708	900	391	593	536	706	550
27097_8#35	5954	539	557	338	337	341	747	264	347	512	666	335	689	550	637	323	400	764	760	510	286	359	971	794	780	995	280	781	553	685	329	576	507	403	562	431	335	727	551	553	353	723	558	655	764	352	287	531	305
27097_8#55	6477	1189	1264	1017	1020	1020	1384	967	1026	1173	1335	1038	1418	1251	1287	1022	1077	1393	1391	1187	977	1038	1585	1467	1399	1615	979	1438	1195	1352	1016	1254	1172	1084	1208	1112	1038	1384	1193	1205	1016	1386	1200	1340	1427	1027	978	1182	998
27045_7#77	5787	343	411	134	137	141	575	66	153	340	518	151	553	414	449	131	202	590	584	318	80	165	805	642	598	839	84	611	358	531	131	376	313	195	371	239	151	577	356	360	151	571	363	517	600	158	85	335	103
27045_7#78	5805	349	422	133	138	166	586	13	156	353	525	150	560	419	452	136	207	605	597	333	87	168	814	647	597	846	87	618	365	542	132	375	314	206	386	244	150	584	363	367	156	578	370	516	607	163	90	342	104
27045_8#4	6148	790	814	600	601	613	1007	534	605	778	12	611	951	795	874	585	664	1022	1026	768	548	617	1185	998	996	1221	550	967	806	921	591	820	718	649	839	699	611	989	804	810	601	975	811	919	944	612	549	785	559
34873_7#112	6010	606	587	416	405	437	815	352	415	44	766	405	797	614	701	405	458	830	826	598	362	427	1025	878	836	1065	364	833	618	765	409	656	573	461	635	505	405	793	616	616	429	787	623	739	816	408	363	593	379
34873_7#186	5874	432	501	220	213	249	657	154	209	424	604	237	617	502	531	177	296	680	674	416	148	221	885	718	672	915	122	695	448	623	165	406	401	295	471	329	237	663	446	454	203	657	453	592	680	216	129	427	147
34926_8#76	5846	409	467	194	203	211	631	120	217	400	582	197	607	460	511	197	266	650	644	374	148	229	871	690	652	901	148	663	425	585	193	446	373	271	438	299	197	629	423	427	215	621	430	553	652	222	151	401	165
34956_7#180	6035	662	726	481	484	498	902	417	500	653	813	478	858	715	774	476	541	913	909	655	435	512	1126	939	897	1130	431	896	680	832	478	717	614	546	705	580	478	884	678	690	498	882	685	778	891	503	434	664	446
10208_8#11	5809	353	426	137	142	170	590	17	160	357	529	154	564	423	456	140	211	609	601	337	91	172	818	651	601	850	91	622	369	546	136	379	318	210	390	248	154	588	367	371	160	582	374	520	611	167	94	346	108
SRR12527866	5912	476	533	272	265	307	703	212	257	476	648	289	687	524	595	235	348	724	720	470	202	269	935	774	722	961	192	745	490	675	239	486	455	345	513	379	289	713	488	496	263	707	495	643	722	266	193	469	209
27097_8#83	5937	518	576	309	312	320	714	231	326	509	667	304	698	569	622	304	377	745	739	485	257	338	952	785	761	982	251	752	534	664	300	545	458	374	553	408	304	716	532	534	322	706	539	644	739	329	260	512	276
27097_8#88	6174	852	818	676	675	695	1039	606	687	832	930	665	1027	872	960	667	724	1058	1058	822	628	699	1239	846	1042	1275	628	275	872	953	667	886	811	729	885	761	665	1041	870	874	689	1027	877	979	320	680	631	847	639
27097_8#163	6007	152	663	376	373	439	805	348	427	600	778	431	817	670	473	409	354	810	780	583	364	439	1039	912	768	1071	362	869	64	795	415	654	583	363	323	398	431	846	62	108	425	843	69	771	828	430	365	145	387
27097_8#165	5889	421	522	239	232	278	662	185	244	443	613	266	650	521	474	210	313	683	677	441	175	256	908	749	685	938	143	720	415	654	220	467	416	314	432	338	266	692	413	431	242	686	420	619	697	247	166	402	186
34873_7#135	6217	921	962	733	732	744	1110	659	720	889	1035	734	1074	939	984	694	783	1133	1131	893	675	732	1210	755	1115	1268	677	972	927	1068	714	937	880	790	940	818	734	1112	925	929	736	1090	932	1036	983	729	678	912	694
34926_8#170	5902	489	546	277	280	256	706	207	296	487	651	284	676	555	596	270	347	725	719	453	227	308	946	767	717	970	225	726	505	668	274	511	440	346	524	382	284	700	503	507	284	696	510	634	725	299	228	480	246
10208_7#29	5911	481	559	280	289	323	721	228	285	492	658	309	713	562	581	265	344	736	728	480	242	297	951	792	734	979	244	763	494	673	285	532	463	339	515	383	309	715	492	492	309	709	499	659	750	306	245	477	255
27045_7#31	5909	353	536	227	218	284	692	193	280	451	645	280	674	521	504	258	49	705	685	449	213	292	896	765	675	930	215	730	359	658	258	509	434	62	398	132	280	708	357	363	278	702	364	618	699	281	218	366	234
34926_8#189	6082	702	721	508	505	513	887	438	517	660	850	505	881	724	785	499	558	906	902	672	462	529	1101	950	852	1135	464	913	714	829	505	734	663	547	719	587	505	891	712	716	521	887	719	777	906	518	465	689	479
34957_1#7	5807	351	424	135	140	168	588	15	158	355	527	152	562	421	454	138	209	607	599	335	89	170	816	649	599	848	89	620	367	544	134	377	316	208	388	246	152	586	365	369	158	580	372	518	609	165	92	344	106
SRR11097786	6580	1392	1460	1223	1208	1242	1556	1167	1234	1387	1535	1238	1574	1456	1462	1218	1265	1573	1557	1365	1183	1246	1752	1663	1587	1768	1183	1616	1413	1540	1218	1420	1358	1272	1404	1304	1238	1586	1411	1415	1228	1586	1418	1539	1609	1243	1178	1384	1200
27045_8#110	5907	351	534	225	216	282	690	191	278	449	643	278	672	519	502	256	47	703	683	447	211	290	894	763	673	928	213	728	357	656	256	507	432	60	396	130	278	706	355	361	276	700	362	616	697	279	216	364	232
34873_7#100	5901	488	545	276	279	253	705	206	295	486	650	283	675	554	595	269	346	724	718	452	226	307	945	766	716	969	224	725	504	667	273	510	437	345	523	381	283	699	502	506	283	695	509	631	724	298	227	479	245
34873_7#11	6220	900	911	726	711	743	1117	666	711	868	850	737	1087	928	953	659	772	1136	1138	904	676	723	1101	1134	1108	1209	676	1059	916	989	723	950	845	773	949	799	737	1033	914	916	731	993	921	1025	1048	732	671	897	681
34873_7#62	6013	159	670	383	380	446	812	355	434	607	785	437	824	677	480	416	361	817	787	590	371	446	1046	919	775	1078	369	876	71	801	422	661	589	370	330	405	437	852	69	115	432	849	76	778	835	437	372	152	394
34873_7#84	6227	831	888	675	672	690	62	623	688	849	1031	692	962	909	912	674	729	27	73	859	635	700	1274	1115	1083	1296	633	1094	835	1002	682	903	840	736	862	756	692	1038	833	841	702	1030	840	1005	1083	691	638	780	650
34926_8#27	5955	555	606	351	350	366	774	283	370	549	705	354	714	595	664	344	419	797	791	545	303	382	1020	833	807	1040	299	816	567	730	342	575	494	420	584	456	354	772	565	569	370	764	572	690	797	375	302	550	322
34956_7#148	5842	414	469	200	205	181	631	138	221	400	584	223	617	480	517	203	272	648	642	386	142	233	869	704	634	897	156	661	430	593	201	438	375	269	437	307	223	633	428	434	217	625	435	581	650	226	157	405	175
34956_7#48	6168	816	824	660	651	687	1033	592	671	804	922	655	1023	830	914	655	684	1054	1050	822	608	683	1215	872	1032	1257	608	263	832	955	647	882	807	697	849	723	655	1039	830	822	673	1031	837	947	34	664	609	805	611
10156_5#51	5817	365	438	149	154	182	598	31	170	369	541	166	572	435	468	148	223	617	609	349	99	182	830	663	613	858	101	634	381	558	146	375	330	222	402	260	166	600	379	383	168	594	386	532	623	177	102	358	116
27035_8#56	6187	835	847	683	674	708	1054	617	694	827	945	682	1046	847	933	678	707	1075	1071	843	631	706	1238	879	1049	1280	633	250	851	972	670	905	832	720	868	748	682	1060	849	841	696	1052	856	966	15	685	632	822	634
34873_7#175	6053	418	715	446	439	497	847	406	479	674	832	487	861	720	485	455	448	860	842	639	424	491	1083	932	860	1115	410	925	368	853	463	706	639	465	369	488	487	902	366	400	477	897	373	819	894	482	413	399	433
27035_8#189	5877	437	480	219	218	252	656	155	212	431	601	240	630	481	540	184	297	677	675	405	151	224	892	725	679	926	139	688	453	612	190	435	394	296	472	330	240	660	451	457	208	654	458	600	681	217	138	434	152
27097_8#147	6209	821	868	639	638	652	998	571	626	795	925	656	952	833	916	610	695	1017	1017	807	581	638	1232	1067	989	1276	595	992	859	940	632	861	808	700	860	730	656	952	857	857	650	960	864	955	971	647	596	834	608
34873_7#95	5871	446	519	228	227	267	673	168	225	434	624	247	613	514	550	183	310	694	688	422	160	237	903	732	694	931	134	705	460	623	185	436	414	309	481	341	247	671	458	466	215	665	465	613	692	228	137	439	155
34926_8#44	5923	397	576	279	272	344	718	251	322	503	699	334	720	579	532	304	253	733	717	499	265	334	968	815	717	1000	267	784	409	706	310	561	490	260	440	300	334	752	407	419	328	746	414	690	757	323	270	410	286
27035_8#105	6188	612	854	610	605	651	977	564	631	800	934	653	1019	868	344	621	600	984	968	787	582	643	1235	1094	992	1281	574	1059	558	981	625	860	791	617	533	646	653	1030	556	584	643	1025	563	949	1012	638	583	593	593
27045_7#113	5906	408	551	230	199	297	695	206	259	474	656	294	683	542	527	243	256	712	698	468	220	271	917	774	704	947	222	749	422	679	273	520	447	257	441	291	294	693	420	424	291	699	427	647	724	294	225	407	245
27045_8#1	6176	868	879	696	695	719	1063	628	713	850	980	687	1043	884	983	683	738	1086	1084	848	642	725	1251	906	1066	1299	646	379	890	975	685	920	841	747	907	771	687	1073	888	894	701	1061	895	983	404	696	645	863	657
27045_8#96	6037	624	674	435	444	442	854	367	450	629	789	432	826	655	702	428	481	867	863	294	387	462	1074	897	867	1112	385	876	626	798	428	655	608	496	655	520	432	844	624	632	444	840	631	788	857	451	390	600	404
34873_7#98	6107	489	767	499	494	540	878	459	524	697	857	540	916	767	357	512	477	887	867	686	475	536	1146	1001	903	1188	467	966	429	898	520	765	684	486	424	519	540	929	427	459	520	924	434	876	943	539	476	472	486
34956_7#59	5885	439	486	229	224	264	658	167	26	427	607	250	648	495	524	178	303	681	675	421	161	50	904	727	673	928	155	712	455	634	208	457	412	304	470	336	250	640	453	451	162	640	460	608	695	131	152	432	162
34957_1#85	5895	468	533	262	259	297	663	200	263	468	642	277	647	536	583	225	334	686	680	462	192	275	913	756	708	943	180	723	488	653	231	466	431	337	501	371	277	697	486	494	255	689	493	631	718	266	183	465	201
27097_8#70	6037	587	428	423	408	440	772	353	388	521	746	428	804	511	660	402	471	787	781	575	367	400	1016	869	851	1052	369	775	603	759	416	645	586	474	640	498	428	786	601	579	432	780	608	736	754	385	368	562	356
27045_7#4	6018	125	672	389	386	452	810	363	442	617	795	446	832	689	460	424	363	815	779	600	379	454	1050	921	787	1082	377	878	19	806	428	667	598	374	314	409	446	863	19	63	440	858	26	784	839	445	378	116	398
27097_8#183	5828	382	431	170	169	205	603	110	167	378	558	195	587	446	489	123	246	626	620	360	100	179	845	666	636	873	80	651	400	573	135	364	349	245	423	277	195	619	398	404	159	613	405	555	640	164	79	373	99
34873_7#23	5927	515	560	299	306	314	692	229	312	485	665	228	672	551	604	290	369	707	701	475	243	324	948	783	757	978	253	764	525	684	290	525	454	366	536	400	228	720	523	527	318	714	530	644	747	321	252	500	270
34873_7#27	6175	821	884	665	678	686	1058	611	660	831	933	680	1050	829	858	646	705	1075	1067	845	621	672	1228	1071	1025	1272	629	1020	825	982	672	884	818	720	838	754	680	1002	823	827	674	1018	830	984	995	681	630	798	646
34956_7#142	5869	459	512	253	252	280	686	181	246	449	631	264	658	521	542	212	329	709	703	437	185	258	910	751	701	948	165	728	475	648	214	463	420	328	500	356	264	678	473	481	240	674	480	612	711	249	168	450	182
34956_7#174	6081	661	32	491	474	502	854	423	476	591	806	496	874	583	754	472	541	871	869	645	435	488	1080	935	905	1130	437	857	675	825	486	713	642	546	706	570	496	850	673	671	488	844	680	810	838	461	440	638	436
7910_7#9	6313	1032	1089	832	831	851	1235	774	843	1016	1150	807	885	1084	1129	819	906	1248	1242	1000	776	855	1421	1210	1262	1447	774	1257	1048	1185	765	932	979	909	1059	937	807	1235	1046	1054	835	1227	1053	1149	1240	846	769	1029	793
27035_8#17	6017	158	669	392	389	455	809	366	441	616	800	447	837	688	487	425	366	814	776	599	382	453	1045	924	774	1077	380	871	58	803	431	670	599	379	335	408	447	868	56	100	439	863	63	781	836	446	381	147	401
27097_8#108	6009	605	588	415	404	436	814	351	414	11	767	404	796	613	700	404	457	829	825	597	361	426	1024	885	835	1064	363	832	617	764	408	655	572	460	636	504	404	796	615	615	428	792	622	736	815	407	362	592	378
27045_8#24	5878	446	512	241	244	264	682	177	264	437	619	262	648	523	556	240	305	697	691	427	193	276	908	745	703	940	197	700	461	632	242	485	422	304	480	342	262	680	459	465	262	672	466	624	701	265	200	440	214
34873_7#148	6211	819	864	635	632	650	1002	569	624	793	925	654	954	839	914	608	695	1021	1021	801	579	636	1222	1075	999	1270	593	992	855	942	630	859	804	700	860	728	654	952	853	853	648	964	860	957	973	645	594	830	606
34873_7#174	6140	496	804	540	537	583	915	498	565	736	892	581	955	806	346	555	518	922	902	721	516	577	1181	1042	924	1223	508	997	426	939	559	806	721	533	433	562	581	966	424	456	563	965	431	905	970	580	515	473	527
34956_7#18	6194	898	929	708	703	725	1065	638	703	880	982	701	1029	934	995	697	760	1090	1088	876	646	715	1227	42	1084	1309	652	867	914	1021	689	912	847	765	923	793	701	1087	912	914	709	1075	919	1021	866	712	645	885	663
34956_7#61	6020	127	674	391	388	454	812	365	444	619	797	448	834	691	462	426	365	817	781	602	381	456	1052	923	789	1084	379	880	23	808	430	669	600	376	316	411	448	865	21	67	442	860	28	786	841	447	380	118	400
SRR12527877	6323	1011	1067	822	813	839	1205	752	823	974	1118	809	931	1078	1100	795	879	1228	1226	986	748	835	1387	1210	1236	1399	750	1221	1021	1163	789	922	965	884	1054	922	809	1211	1019	1023	821	1199	1026	1139	1204	826	749	1005	767
27035_8#37	6032	626	687	418	419	447	845	358	423	628	798	433	789	688	735	389	500	868	866	610	322	435	1059	888	866	1089	346	879	642	801	399	276	603	499	667	529	433	855	640	644	419	847	647	793	860	424	343	619	365
27035_8#64	6751	1594	1701	1454	1465	1471	1767	1396	1481	1636	1780	1473	1821	1694	1691	1443	1500	1778	1780	1604	1412	1493	1993	1868	1816	1991	1416	1841	1605	1761	1455	1662	1571	1509	1642	1541	1473	1791	1603	1619	1467	1779	1610	1774	1830	1478	1415	1573	1433
27035_8#128	6124	676	751	572	573	581	974	506	563	730	920	581	955	778	807	571	616	989	980	730	528	575	1183	1052	782	1229	524	987	678	937	577	804	719	605	745	649	581	967	676	696	575	975	683	899	972	578	531	651	537
27035_8#88	6311	985	1026	827	828	844	974	769	830	981	1149	828	1162	1027	1090	812	865	967	979	991	777	842	1310	1255	1205	1336	783	1202	997	1156	820	1031	986	878	1024	906	828	1178	995	1009	844	1176	1002	1154	1189	835	782	976	798
SRR12527867	5939	551	594	345	348	374	770	287	336	543	715	368	718	593	644	316	425	793	787	529	283	348	972	791	795	1014	275	780	561	712	322	507	520	430	586	458	368	750	559	563	340	758	566	716	769	345	272	544	292
27097_8#25	5852	400	471	186	185	221	633	128	179	404	580	211	613	476	495	147	268	656	650	390	122	191	865	696	652	889	106	653	416	593	161	408	373	263	425	299	211	633	414	418	177	623	421	563	642	188	79	393	125
27045_7#112	5846	394	461	178	175	215	617	118	175	394	560	199	599	470	497	137	258	640	634	378	110	187	849	684	644	877	62	663	408	571	141	400	361	255	429	289	199	569	406	414	167	561	413	567	650	178	91	387	109
27045_8#132	5829	389	457	180	183	195	613	112	199	386	564	197	599	458	495	177	250	628	622	362	126	211	849	688	642	881	130	657	406	575	177	420	359	243	419	287	197	619	404	408	197	615	411	563	646	204	131	383	149
10208_7#39	6588	1389	1470	1225	1234	1258	1590	1163	1238	1413	1543	1240	1586	1471	1480	1218	1273	1593	1591	1385	1183	1249	1766	1623	1621	1788	1183	1626	1397	1548	1226	1433	1360	1288	1420	1310	1240	1592	1395	1397	1212	1580	1402	1558	1619	1239	1186	1382	1208
27035_8#132	6309	981	994	813	814	832	1166	759	832	971	1135	832	1166	979	1102	812	847	1183	1185	985	761	844	712	1221	1143	532	773	1182	995	1148	824	1021	966	850	1024	878	832	1164	993	991	828	1148	1000	1118	1161	819	774	970	796
27097_8#62	5802	346	419	130	135	163	583	10	153	350	522	147	557	416	449	133	204	602	594	330	84	165	811	644	594	843	84	615	362	539	129	372	311	203	383	241	147	581	360	364	153	575	367	513	604	160	87	339	101
27097_8#129	6083	463	747	485	482	532	858	439	520	683	831	528	888	765	411	498	477	865	847	676	457	532	1130	967	879	1168	451	952	419	876	496	749	666	496	450	539	528	933	417	449	516	928	424	842	917	529	456	448	472
27045_7#36	5808	358	431	140	139	179	589	80	133	358	536	165	563	430	467	91	222	612	606	340	68	145	821	658	610	849	44	629	374	553	99	354	327	221	395	253	165	593	372	380	125	587	379	529	616	138	45	353	63
27045_8#60	5827	375	457	170	175	199	611	116	201	390	564	201	601	458	491	177	238	624	618	366	130	213	849	692	638	881	130	663	390	579	179	424	363	235	413	273	201	623	388	392	199	619	395	555	648	206	131	373	153
10250_7#2	5883	443	496	227	232	260	674	125	256	443	609	250	654	497	544	236	295	693	687	429	187	268	860	737	683	882	187	718	459	628	232	467	412	296	470	338	250	674	457	461	256	668	464	608	695	263	190	428	204
27035_8#32	6016	123	670	387	384	450	808	361	440	615	793	444	830	687	458	422	361	813	777	598	377	452	1048	919	785	1080	375	876	17	804	426	665	596	372	312	407	444	861	17	61	438	856	24	782	837	443	376	114	396
27035_8#111	6023	130	677	394	391	457	815	368	447	622	800	451	837	694	465	429	368	820	784	605	384	459	1055	926	792	1087	382	883	26	811	433	672	603	379	319	414	451	868	22	70	445	863	29	789	844	450	383	119	403
27035_8#155	6027	160	649	402	399	465	821	376	453	624	802	457	843	698	475	433	378	826	792	611	390	465	1057	930	800	1091	390	885	56	817	441	678	609	389	341	424	457	876	52	96	455	871	59	795	844	450	391	143	411
27045_7#39	5908	410	553	232	201	299	697	208	261	476	658	296	685	544	529	245	258	714	700	470	222	273	919	776	706	949	224	751	424	681	275	522	449	259	443	293	296	695	422	426	293	701	429	649	726	296	227	409	247
34873_7#152	5808	364	432	155	158	162	596	87	174	361	539	172	574	435	470	150	223	611	605	339	101	186	826	663	619	860	105	634	379	550	152	395	332	216	392	260	172	598	377	381	172	592	384	538	623	179	106	356	124
34873_7#170	6191	849	849	656	647	651	1001	584	629	800	978	649	1021	862	913	621	712	1022	1022	814	598	641	1205	1088	1022	1229	598	1047	867	723	641	876	801	713	876	729	649	67	865	869	649	69	872	957	1046	648	601	847	619
34926_8#29	5881	443	512	239	238	276	652	179	224	451	615	258	626	519	554	196	309	675	669	435	173	236	892	741	687	924	153	702	465	638	206	445	408	312	486	346	258	682	463	469	220	674	470	606	693	225	154	442	174
34957_1#5	5849	399	478	187	182	226	636	131	184	409	587	216	612	477	500	146	261	659	651	391	121	196	864	707	649	894	81	674	411	584	150	407	378	260	436	292	216	638	409	415	176	632	416	574	665	189	100	394	118
27035_8#54	5857	409	466	197	192	232	630	135	74	399	585	218	620	467	512	166	271	653	647	391	127	86	874	703	649	900	121	684	425	604	174	423	380	272	440	306	218	636	423	429	126	630	430	580	667	93	118	402	138
34873_7#45	5924	384	561	260	251	313	707	220	309	474	668	305	693	544	527	287	88	722	702	476	240	321	909	770	700	957	244	749	390	677	285	528	461	101	425	173	305	731	388	394	307	725	395	639	718	310	245	397	263
27035_8#175	6009	568	503	392	383	405	793	328	387	526	732	391	783	502	671	381	450	812	808	554	336	399	999	842	818	1041	344	791	582	721	391	616	549	445	621	473	391	753	580	576	409	753	587	705	776	378	343	551	351
27097_8#79	5861	421	494	209	208	250	658	151	202	427	601	232	638	495	518	170	291	681	675	413	143	214	886	715	677	916	127	670	437	616	182	431	398	286	446	324	232	654	435	441	200	644	442	586	661	209	100	416	146
27045_7#53	5850	382	477	158	49	235	635	134	219	404	592	225	621	484	501	197	236	650	642	398	150	231	865	716	658	901	152	679	390	613	203	446	385	235	413	267	225	651	388	394	221	645	395	579	668	224	155	369	171
27045_8#100	5925	517	558	311	308	325	730	239	326	499	665	314	670	551	620	304	373	751	745	497	259	338	972	799	761	1002	255	770	529	692	298	529	460	374	546	406	314	736	527	531	324	730	534	654	751	315	260	510	278
27045_8#31	6264	888	969	714	707	741	755	658	729	880	1068	735	1017	962	975	689	770	764	754	892	654	741	1291	1184	1128	1321	652	1143	902	1067	701	922	893	773	929	801	735	1111	900	908	719	1103	907	1056	1152	730	653	867	675
34873_7#60	5912	356	539	230	221	287	695	196	283	454	648	283	677	524	507	261	52	708	688	452	216	295	899	768	678	933	218	733	362	661	261	512	437	65	401	135	283	711	360	366	281	705	367	621	702	284	221	369	237
34873_7#65	5910	376	557	258	253	325	707	232	303	486	682	313	703	556	513	289	222	722	706	482	246	315	951	796	696	985	248	769	388	685	293	544	473	227	421	269	313	733	386	398	309	731	393	663	740	304	251	389	267
34926_8#43	6026	187	674	407	404	464	818	373	448	623	805	456	846	695	512	432	385	825	789	606	389	460	1052	925	779	1086	387	878	107	806	438	673	608	396	370	423	456	869	105	149	446	862	112	788	845	453	388	194	408
34956_7#162	5793	349	417	140	143	147	581	72	159	346	524	157	559	420	455	137	208	596	590	324	86	171	811	648	604	845	90	617	364	537	137	382	319	201	377	245	157	583	362	366	157	577	369	523	606	164	91	341	109
34957_1#91	6366	1076	1143	874	879	891	1251	814	875	1004	1126	885	1249	1094	1153	867	934	1274	1266	1050	828	887	1421	1318	1260	1439	822	1291	1090	1207	863	1078	973	941	1101	983	885	1251	1088	1094	881	1259	1095	1177	1270	880	823	1069	839
10156_7#42	5867	435	498	223	232	246	658	153	242	409	605	14	620	495	546	220	295	677	671	411	175	254	892	711	683	930	175	684	451	606	214	460	363	294	470	330	14	654	449	455	242	646	456	582	675	247	176	428	194
27045_7#116	6232	851	893	685	684	702	1068	621	690	835	819	698	1042	881	929	630	727	1083	1087	869	643	702	1258	1081	1071	1270	645	1062	865	1020	682	905	824	726	892	772	698	1040	863	865	700	1024	870	1014	1035	709	642	842	652
27045_7#85	6185	785	849	614	611	645	993	556	615	784	924	635	957	818	831	571	664	1010	1004	774	560	627	1221	1056	986	1271	570	999	794	933	607	840	781	665	795	697	635	977	792	794	627	971	799	944	968	626	571	775	583
34926_8#141	5932	522	577	314	313	335	737	248	213	504	674	331	665	580	627	281	388	758	752	496	244	225	965	800	746	973	236	791	538	707	269	510	489	389	551	425	331	743	536	542	247	735	543	681	774	228	231	519	251
27035_8#49	6016	173	626	385	382	444	798	357	432	611	783	442	826	671	490	418	381	809	775	598	373	444	1040	909	791	1076	371	862	69	798	424	659	592	384	338	419	442	851	69	113	434	846	76	778	829	439	372	150	388
27097_8#90	6129	756	783	566	563	543	957	492	573	726	896	557	939	798	841	559	618	978	976	738	514	585	1157	1012	946	1185	516	961	772	861	559	774	695	621	787	643	557	943	770	780	573	935	777	885	946	570	515	751	533
27045_7#86	5816	372	425	150	151	185	599	84	149	356	542	165	571	422	475	111	230	622	616	346	82	161	827	662	614	859	68	633	388	553	109	372	329	229	405	263	165	589	386	392	145	583	393	531	620	154	69	365	83
27045_8#107	5952	552	603	348	347	363	771	280	367	546	702	351	711	592	661	341	416	794	788	542	300	379	1017	830	804	1037	296	813	564	727	339	572	491	417	581	453	351	769	562	566	367	761	569	687	794	372	299	547	319
34873_7#161	6051	686	707	484	485	487	857	424	497	656	816	487	867	704	777	483	532	878	878	644	434	509	1101	930	874	1137	438	895	702	799	483	704	637	533	713	577	487	835	700	702	487	831	707	789	886	498	441	677	449
34873_7#33	5971	447	619	345	338	410	784	319	402	565	761	396	794	635	613	376	321	799	773	565	337	414	884	879	781	936	337	820	453	754	386	621	556	324	506	360	396	806	451	459	402	794	458	732	801	403	340	452	356
34926_8#58	6219	925	950	735	726	752	1088	663	732	903	1005	724	1050	953	1020	726	785	1113	1111	901	675	744	1246	25	1107	1330	677	886	939	1042	716	941	872	790	946	818	724	1106	937	937	738	1094	944	1044	885	741	676	910	692
27045_7#165	6234	929	965	746	749	769	1119	688	731	920	714	761	1087	960	989	689	804	1136	1136	922	696	743	1333	1146	1136	1367	702	1123	949	1029	733	962	873	799	960	833	761	1049	947	953	753	1031	954	1043	1102	766	699	929	707
27045_8#122	6213	893	902	717	702	736	1106	657	702	861	841	728	1080	923	944	650	763	1125	1127	895	667	714	1094	1125	1101	1202	667	1050	909	982	714	941	840	764	940	790	728	1028	907	909	722	990	914	1016	1039	723	662	888	672
34873_7#127	6287	1018	1068	855	848	848	1212	787	854	1005	1151	850	1194	1071	1132	838	901	1227	1227	1013	799	866	1198	791	1219	1256	805	1022	1034	1180	846	1077	998	904	1039	928	850	1220	1032	1034	852	1214	1039	1137	1045	855	796	1006	820
34926_8#192	5846	408	487	192	195	229	635	134	193	406	564	217	611	482	513	147	272	658	652	390	126	205	867	702	656	897	84	673	422	579	157	412	377	273	441	305	217	645	420	428	179	631	427	571	658	194	105	401	121
34956_7#101	6114	482	750	510	505	555	881	464	527	698	864	551	917	766	210	523	500	888	870	703	482	539	1157	998	890	1197	478	949	448	895	527	764	687	517	451	540	551	926	446	464	545	925	453	865	910	548	483	473	495
27097_8#60	5843	394	447	180	179	217	615	120	171	388	568	203	599	458	503	147	262	638	632	378	110	183	849	680	646	887	104	647	410	575	159	404	365	257	433	289	203	615	408	404	179	605	415	549	634	186	101	389	113
27097_8#101	6480	1198	1279	1024	1027	1037	1391	974	1031	1184	1350	1045	1429	1262	1302	1029	1088	1400	1398	1198	984	1043	1604	1476	1434	1634	986	1449	1204	1375	1023	1259	1183	1095	1213	1119	1045	1415	1202	1214	1033	1409	1209	1349	1436	1034	985	1191	1005
27045_7#125	6057	638	664	449	452	468	866	383	456	647	797	454	844	667	716	440	503	877	873	207	397	468	1096	937	889	1134	399	890	646	796	446	683	624	510	673	534	454	852	644	650	466	850	651	812	881	457	404	624	418
27045_7#3	6125	792	818	608	605	619	963	540	621	766	912	601	943	812	878	595	660	982	978	758	556	633	1195	1024	1008	1227	556	969	802	69	601	818	735	661	823	683	601	737	800	804	611	719	807	909	964	622	559	783	569
27097_8#164	5849	411	486	193	194	232	640	133	188	411	589	212	588	483	514	148	273	663	657	383	121	200	872	705	655	894	101	674	427	604	154	395	376	272	444	302	212	646	425	433	180	640	432	582	657	193	102	406	120
34926_8#101	5915	417	560	239	208	306	704	215	268	483	665	303	692	551	536	252	265	721	707	477	229	280	926	783	713	956	231	758	431	688	282	529	456	266	450	300	303	702	429	433	300	708	436	656	733	303	234	416	254
34957_1#20	6608	1367	1452	1203	1214	1228	1542	1145	1224	1367	1501	1216	1572	1445	1442	1206	1259	1547	1563	1360	1171	1236	1758	1621	1591	1776	1167	1614	1385	1514	1206	1413	1334	1262	1400	1295	1216	1561	1383	1389	1226	1564	1390	1512	1601	1237	1168	1364	1190
SRR11097776	6754	1528	1611	1382	1389	1407	1745	1322	1399	1552	1696	1389	1723	1616	1623	1371	1422	1748	1744	1542	1338	1411	1869	1788	1760	1903	1334	1743	1542	1721	1383	1573	1507	1441	1573	1475	1389	1753	1540	1550	1393	1765	1547	1692	1748	1402	1339	1521	1355
27035_8#141	6256	912	894	750	745	737	1019	678	761	866	1034	751	1105	910	1012	737	790	1040	1030	894	696	773	1291	1170	1112	1289	704	1105	922	1077	751	942	879	793	945	829	751	1059	920	928	761	1091	927	1045	1090	738	705	887	711
27097_8#155	5796	352	420	143	146	150	584	75	162	349	527	160	562	423	458	140	211	599	593	327	89	174	814	651	607	848	93	620	367	540	140	385	322	204	380	248	160	586	365	369	160	580	372	526	609	167	94	344	112
27045_7#154	5888	464	531	248	249	287	659	190	247	464	626	267	631	532	567	207	326	682	676	446	182	259	905	748	700	929	160	713	480	643	211	450	415	329	497	363	267	683	478	486	239	677	485	617	704	254	163	457	181
7915_5#28	6355	1096	1155	890	889	903	1277	834	907	1056	1180	872	917	1132	1189	877	950	1304	1294	1052	824	919	1461	1244	1314	1469	836	1291	1108	1205	839	970	1037	953	1121	977	872	1277	1106	1112	897	1261	1113	1203	1274	908	829	1085	853
10156_6#42	5972	554	572	351	356	362	754	281	366	527	705	310	732	571	650	346	411	775	767	529	303	378	992	827	801	1018	301	776	567	706	348	577	514	414	580	452	310	760	565	567	370	752	572	664	753	361	304	538	316
27035_8#116	6197	850	843	676	671	691	1033	604	681	830	918	685	1015	838	955	649	728	1046	1050	842	614	693	1249	1074	1040	1279	630	1015	870	989	675	892	821	727	897	759	685	991	868	866	677	999	875	962	974	680	631	855	645
34873_7#71	5842	390	461	178	173	211	619	114	173	392	566	199	593	464	495	137	254	642	636	370	108	185	851	682	640	881	64	649	404	581	141	396	357	255	425	287	199	625	402	410	157	619	409	563	642	176	91	383	107
34956_7#57	5832	356	455	166	175	205	611	108	173	386	562	191	593	450	475	135	242	626	620	362	108	185	847	678	634	875	86	635	372	579	135	398	359	245	409	275	191	619	370	378	165	611	377	559	622	176	83	363	107
UKMD286	6036	656	715	454	449	485	875	396	453	658	820	465	783	728	755	417	536	898	894	646	360	465	1067	918	902	1109	372	911	668	825	417	212	631	535	695	557	465	875	666	672	447	869	673	819	898	454	369	653	393
27035_8#11	5795	351	419	142	145	149	583	74	161	348	526	159	561	422	457	139	210	598	592	326	88	173	813	650	606	847	92	619	366	539	139	384	321	203	379	247	159	585	364	368	159	579	371	525	608	166	93	343	111
34957_1#29	6099	484	747	490	491	535	867	450	521	712	850	527	875	754	515	499	488	886	870	675	458	533	1109	978	896	1139	458	939	430	883	505	750	671	517	425	548	527	926	428	464	519	921	435	853	894	522	461	439	475
10156_7#32	5866	434	497	222	231	245	657	152	241	408	604	15	619	494	545	219	294	676	670	410	174	253	891	710	682	929	174	683	450	605	213	459	362	293	469	329	15	653	448	454	241	645	455	581	674	246	175	427	193
10395_4#22	6246	931	967	730	745	755	1153	682	759	914	686	753	1067	970	1029	735	796	1170	1168	900	692	771	1329	1166	1134	1333	696	1117	957	1053	741	952	831	793	978	827	753	1129	955	963	755	1119	962	1055	1102	762	697	927	709
27035_8#125	5833	393	464	179	176	216	624	117	174	393	573	200	588	465	496	134	259	647	641	373	111	186	844	685	641	882	61	664	407	586	138	383	362	258	428	290	200	624	405	413	164	618	412	564	651	177	88	388	106
27045_7#74	6081	718	693	526	511	543	930	462	539	642	832	537	901	704	799	517	570	947	941	698	474	551	1128	962	926	1162	480	911	732	837	519	760	683	557	741	617	537	897	730	730	537	891	737	771	898	536	477	705	491
27045_8#77	6199	847	855	658	649	661	1005	584	625	794	976	657	1011	870	917	621	714	1024	1024	810	602	637	1207	1090	1016	1227	600	1047	865	775	645	878	803	715	882	733	657	207	863	865	651	211	870	961	1038	650	603	839	619
34873_7#111	6186	860	909	696	699	695	1051	630	711	864	954	699	1059	908	961	691	750	1070	1066	850	650	723	1241	880	1034	1281	654	557	880	1005	695	918	843	751	899	789	699	1063	878	884	709	1061	885	997	584	712	655	861	667
34926_8#147	5805	362	438	147	152	182	590	89	168	357	533	170	576	435	470	146	223	609	603	337	97	180	814	661	607	840	97	634	376	552	148	395	338	224	395	254	170	594	374	376	168	592	381	546	625	173	100	356	120
34957_1#51	6238	866	926	726	717	747	1111	664	715	860	946	733	1090	932	976	697	778	1128	1122	892	668	727	1231	1072	1088	1265	682	1045	900	1017	719	933	857	785	933	815	733	1081	898	900	743	1079	905	1023	1034	742	683	873	697
27045_8#116	6149	785	813	597	598	610	1002	529	590	769	53	608	946	786	863	578	659	1017	1019	765	545	602	1180	993	987	1220	547	966	801	912	588	815	719	644	836	696	608	978	799	803	598	974	806	910	939	609	546	780	556
34873_7#79	6224	792	905	658	651	683	1051	598	663	838	988	681	1037	908	887	651	686	1066	1064	832	612	675	1185	1092	6	1173	618	1051	790	1015	661	896	817	693	841	737	681	1023	788	792	665	1031	795	967	1040	674	621	789	633
34926_8#6	5868	450	521	234	235	273	631	174	231	446	620	257	645	514	551	187	308	654	646	430	166	243	903	744	698	931	144	713	466	629	195	452	419	311	487	341	257	667	464	472	225	659	471	615	706	232	145	443	163
34956_7#151	5820	350	433	166	173	155	607	100	185	368	550	185	581	442	471	163	230	624	618	350	110	197	837	672	618	869	118	637	364	557	165	400	341	229	393	267	185	601	362	366	185	595	369	545	618	190	119	347	133
10156_6#32	6594	1368	1455	1202	1203	1225	1559	1150	1219	1322	1526	1211	1559	1412	1469	1203	1248	1570	1572	1356	1164	1231	1699	1624	1578	1723	1156	1589	1380	1513	1201	1418	1341	1253	1383	1283	1211	1567	1378	1388	1215	1569	1385	1512	1564	1224	1161	1359	1181
SRR12527871	5918	520	573	314	319	345	743	256	307	514	686	337	699	564	617	281	396	766	760	498	252	319	945	762	764	987	238	747	534	691	285	490	495	399	561	427	337	719	532	538	307	727	539	685	738	318	235	515	255
27035_8#82	6053	641	692	473	480	492	868	411	486	633	803	478	870	683	750	464	503	889	887	643	427	498	1098	863	741	1124	427	862	661	808	470	703	622	510	676	546	478	826	659	663	486	834	666	816	853	489	426	654	442
27045_7#146	6306	982	1013	832	833	835	1015	772	833	950	1134	839	1139	1022	1089	813	874	1008	1012	992	784	845	1267	1270	1218	1273	786	1239	1012	1155	825	1040	977	883	1047	915	839	1199	1010	1012	849	1187	1017	1149	1230	828	787	993	803
27045_8#10	5913	485	550	285	288	310	710	223	270	473	629	304	694	557	584	240	359	731	725	471	221	282	938	763	717	968	187	712	493	652	254	505	460	360	520	396	304	706	491	507	270	696	498	648	703	285	204	474	210
34873_7#21	5810	360	433	142	141	181	591	82	135	360	538	167	565	432	469	93	224	614	608	342	70	147	823	660	612	851	46	631	376	555	101	356	329	223	397	255	167	595	374	382	127	589	381	531	618	140	47	355	65
34873_7#74	5907	351	534	225	216	282	690	191	278	449	643	278	672	519	502	256	49	703	683	447	211	290	894	763	673	928	213	728	357	656	256	507	432	60	396	130	278	706	355	361	276	700	362	616	697	279	216	364	232
34926_8#78	5808	364	432	155	158	162	596	87	174	361	539	172	574	435	470	152	223	611	605	339	101	186	826	663	619	860	105	632	379	552	152	397	334	216	392	260	172	598	377	381	172	592	384	538	621	179	106	356	124
34956_7#12	6323	1029	1104	853	842	866	1236	787	858	1021	1161	842	824	1087	1140	836	895	1263	1253	1015	779	870	1430	1241	1273	1458	797	1276	1045	1186	796	937	1010	906	1064	936	842	1254	1043	1049	864	1246	1050	1160	1259	867	796	1030	816
34957_1#7	5876	451	524	233	232	272	678	173	230	439	629	252	618	519	555	188	315	699	693	427	165	242	908	737	699	936	139	710	465	628	190	441	419	314	486	346	252	676	463	471	220	670	470	618	697	233	142	444	160
27045_7#101	6115	703	592	535	524	538	816	467	508	637	837	540	910	665	780	522	585	833	833	687	483	520	1096	965	941	1126	485	906	717	868	528	755	696	588	752	614	540	896	715	685	550	894	722	840	875	515	486	658	488
27045_7#41	6074	634	543	474	459	493	847	410	463	588	790	481	845	578	737	455	520	868	864	634	420	475	1051	902	862	1091	422	855	650	805	471	684	643	527	683	551	481	813	648	644	481	809	655	781	834	448	419	613	429
34873_7#171	5939	389	562	259	250	314	718	225	312	479	667	312	694	551	540	290	101	731	713	477	245	324	902	785	707	922	247	760	395	682	290	537	464	74	434	138	312	736	393	399	308	728	400	650	729	313	250	402	266
34873_7#22	6233	852	894	686	685	703	1069	622	691	836	820	699	1043	882	930	631	728	1084	1088	870	644	703	1259	1082	1072	1271	646	1063	866	1021	683	906	825	727	893	773	699	1041	864	866	701	1025	871	1015	1036	710	643	843	653
34956_7#129	6310	984	1025	826	827	843	973	768	829	980	1148	827	1161	1026	1089	811	864	966	978	990	776	841	1309	1254	1204	1335	782	1201	996	1155	819	1030	985	877	1023	905	827	1177	994	1008	843	1175	1001	1153	1188	834	781	975	797
34956_7#26	5809	369	424	157	162	138	590	89	174	359	539	174	570	431	468	152	223	607	601	339	99	186	830	665	609	858	107	630	383	552	154	389	328	220	388	260	174	592	381	385	174	586	388	534	619	179	108	360	126
34873_7#134	5913	373	560	259	254	328	704	235	306	487	685	316	706	559	514	292	223	719	703	485	249	318	954	799	701	986	251	772	385	688	296	547	476	230	418	272	316	736	383	395	312	734	390	668	743	307	254	386	270
34926_8#103	5923	507	576	297	300	326	720	239	291	493	659	316	712	573	599	253	373	741	737	491	231	303	958	785	736	986	197	772	521	674	266	503	480	374	538	406	316	735	519	529	286	727	526	654	757	301	216	502	232
27097_8#45	6016	610	593	420	409	441	819	356	419	18	772	409	801	618	705	409	462	834	830	602	366	431	1029	890	840	1069	368	837	622	771	413	660	577	465	641	509	409	801	620	620	433	797	627	743	820	412	367	597	383
27045_7#43	5832	372	449	164	155	201	603	102	157	380	556	187	585	450	467	119	240	626	620	362	94	169	841	672	632	867	48	651	386	571	127	382	345	239	405	267	187	611	384	390	151	605	391	553	632	160	75	363	93
27045_8#14	5903	347	530	221	212	278	686	187	274	445	639	274	668	515	498	252	45	699	679	443	207	286	890	759	669	924	209	724	353	652	252	503	428	56	392	126	274	702	351	357	272	696	358	612	693	275	212	360	228
27035_8#135	6032	166	693	406	403	467	827	382	459	636	810	461	845	706	487	441	390	832	800	617	396	471	1065	932	798	1097	388	895	80	821	445	678	615	399	349	430	461	880	78	124	455	875	85	797	854	464	395	163	415
27097_8#174	5865	431	460	225	218	250	650	163	120	409	603	244	646	479	536	192	293	673	667	413	155	132	886	725	673	910	147	688	447	624	202	447	402	294	470	324	244	648	445	451	166	642	452	594	675	23	146	422	164
27045_7#143	6370	1074	1131	900	905	909	1261	848	919	1068	1214	929	1241	1134	1185	897	932	1280	1278	1076	858	931	639	1316	1174	15	856	1293	1086	1227	901	1114	1055	945	1109	971	929	1235	1084	1086	913	1221	1091	1198	1272	912	859	1055	881
34873_7#6	6221	819	858	665	660	682	82	613	676	835	1019	682	956	895	902	664	717	53	97	849	625	688	1266	1107	1071	1286	623	1088	821	998	672	893	830	724	848	744	682	1026	819	827	690	1018	826	991	1073	679	628	766	640
27035_8#106	5903	462	523	262	257	295	685	200	155	458	606	283	679	518	557	227	338	708	702	454	194	167	923	760	704	941	190	735	474	647	243	488	437	337	503	367	283	677	472	478	206	663	479	639	720	176	183	461	207
27045_7#89	6256	964	1021	770	757	787	1169	712	777	942	1090	755	865	1030	1065	751	832	1186	1180	942	694	789	1371	1172	1178	1383	702	1191	976	1117	731	900	925	835	989	867	755	1155	974	980	765	1145	981	1099	1184	778	707	949	727
34926_8#9	5946	521	569	314	321	315	739	236	331	490	678	311	715	568	611	313	380	760	756	484	268	343	965	794	756	995	266	771	539	643	311	552	467	379	550	413	311	695	537	541	321	687	544	651	752	338	271	515	285
34956_7#44	5805	355	428	137	136	176	586	77	130	355	533	162	560	427	464	88	219	609	603	337	65	142	818	655	607	846	41	626	371	550	96	351	324	218	392	250	162	590	369	377	122	584	376	526	613	135	36	350	60
SRR12527879	6304	1034	1081	834	833	861	1239	782	845	1012	1142	814	975	1104	1131	815	900	1258	1254	1012	764	857	1431	1250	1260	1459	774	1257	1054	1175	809	938	973	907	1061	933	814	1221	1052	1056	833	1217	1059	1169	1238	854	773	1029	795
27097_8#120	6010	155	666	379	376	442	808	351	430	603	781	434	820	673	476	412	357	813	783	586	367	442	1042	915	771	1074	365	872	67	798	418	657	586	366	326	401	434	849	65	111	428	846	72	774	831	433	368	148	390
27045_7#91	6308	984	1015	834	835	837	1017	774	835	952	1136	841	1141	1024	1091	815	876	1010	1014	994	786	847	1269	1272	1220	1275	788	1241	1014	1157	827	1042	979	885	1049	917	841	1201	1012	1014	851	1189	1019	1151	1232	830	789	995	805
34873_7#158	6246	919	934	727	722	732	1072	661	694	861	1037	724	1088	931	990	684	783	1095	1103	881	665	706	1216	1069	1085	1260	669	1070	937	794	706	941	870	782	946	800	724	406	935	941	718	412	942	1014	1079	721	664	916	688
34926_8#26	5877	431	478	221	216	256	650	159	26	419	599	242	640	487	516	170	295	673	667	413	153	42	896	719	665	920	147	704	447	626	200	449	404	296	462	328	242	632	445	443	154	632	452	600	687	123	144	424	154
34957_1#106	5872	446	499	240	241	141	661	166	257	442	612	247	645	494	545	237	306	676	670	418	190	269	895	738	686	931	190	713	458	609	237	478	391	303	473	341	247	653	456	460	243	647	463	603	704	260	191	433	209
27097_8#136	5809	353	426	137	142	168	590	17	160	357	527	154	562	423	456	140	211	609	601	337	91	172	816	651	601	848	91	622	369	546	136	377	318	210	390	248	154	588	367	371	160	582	374	520	611	167	94	346	108
27045_7#94	5919	491	556	291	294	316	716	229	276	479	635	310	700	563	590	246	365	737	731	477	227	288	944	769	723	974	193	718	499	658	260	511	466	366	526	402	310	712	497	513	276	702	504	654	709	291	210	480	216
27045_7#179	6128	797	825	611	616	622	968	543	624	769	913	604	948	817	881	602	669	987	983	759	559	636	1192	1027	1015	1226	559	972	809	32	604	821	736	670	830	688	604	738	807	811	614	720	814	912	963	625	562	790	572
27045_7#184	6149	799	819	604	599	601	963	532	577	758	922	595	969	818	867	569	664	984	984	762	546	589	1161	1038	976	1183	546	1001	815	703	589	824	751	667	826	681	595	155	813	819	601	159	820	917	998	594	549	795	567
34873_7#109	6189	847	847	654	645	649	999	582	627	798	976	647	1019	860	911	619	710	1020	1020	812	596	639	1203	1086	1020	1227	596	1045	865	721	639	874	799	711	874	727	647	65	863	867	647	67	870	955	1044	646	599	845	617
34873_7#125	5914	378	559	258	253	327	707	234	305	480	686	317	705	562	517	293	228	722	706	484	248	317	953	796	702	983	250	769	390	685	295	546	475	235	421	277	317	733	388	400	311	731	395	663	740	306	253	391	269
34956_7#150	6015	160	683	398	395	459	831	372	451	626	796	455	831	694	497	433	372	836	800	615	388	463	1055	926	808	1083	388	865	82	815	439	666	605	383	353	418	455	866	82	114	449	863	89	791	826	454	387	167	407
34957_1#31	5821	387	449	176	179	199	619	108	193	372	558	185	591	458	491	173	244	634	628	360	122	205	853	692	644	883	126	653	402	571	173	412	353	243	415	281	185	617	400	406	195	611	407	559	640	198	129	379	143
6998_1#18	5925	517	558	311	308	326	730	239	326	499	665	314	670	551	620	304	373	751	745	497	259	338	972	799	761	1002	255	770	529	692	298	529	460	374	546	406	314	736	527	531	324	730	534	654	751	315	260	510	278
7915_5#25	6344	1085	1144	879	878	892	1266	823	896	1045	1169	861	906	1121	1178	866	939	1293	1283	1041	813	908	1450	1233	1303	1458	825	1280	1097	1194	828	959	1026	942	1110	966	861	1266	1095	1101	886	1250	1102	1192	1263	897	818	1074	842
10156_5#31	6189	835	889	669	662	678	1058	599	661	823	921	682	1028	873	915	649	727	1073	1073	841	621	673	1232	1089	1027	1254	621	1050	867	1000	670	887	832	728	882	758	682	1047	865	867	670	1035	872	976	1043	683	626	840	644
27035_8#129	6309	981	994	813	814	832	1166	759	832	971	1135	832	1166	979	1102	812	847	1183	1185	985	761	844	712	1221	1143	532	773	1182	995	1148	824	1021	966	850	1024	878	832	1164	993	991	828	1148	1000	1118	1161	819	774	970	796
27045_8#23	6196	622	861	614	611	649	995	568	651	806	958	651	1009	876	553	633	610	1004	994	801	582	663	1217	1094	994	1251	584	1069	576	1005	635	868	795	617	571	640	651	1050	574	602	651	1047	581	960	1016	654	591	607	605
34873_7#119	6242	822	911	676	669	705	1071	618	683	858	1010	697	1045	916	911	667	706	1090	1090	854	630	695	1215	1126	164	1197	636	1081	826	1043	681	914	845	713	869	753	697	1053	824	828	685	1053	831	985	1068	690	639	825	651
34956_7#190	5929	521	562	315	312	329	734	243	330	503	669	318	674	555	624	308	377	755	749	501	263	342	976	803	765	1006	259	774	533	696	302	533	464	378	550	410	318	740	531	535	328	734	538	658	755	319	264	514	282
27035_8#160	5826	374	445	158	153	195	601	96	153	374	550	181	579	448	477	111	238	624	618	356	88	165	835	670	626	863	36	645	388	567	117	374	339	237	409	269	181	607	386	394	143	601	393	547	632	156	65	367	83
27097_8#100	6182	796	857	636	629	643	1037	570	629	808	974	641	1005	868	889	619	670	1054	1050	804	580	641	1235	1062	362	1255	586	1027	800	989	631	872	793	673	829	719	641	1015	798	804	629	1019	805	955	1012	642	589	789	597
27045_7#61	6043	386	703	410	401	469	841	378	455	634	796	447	835	696	483	435	378	852	826	613	392	467	1069	934	826	1103	392	907	338	819	441	682	615	391	369	414	447	878	336	366	451	871	343	799	866	462	391	369	413
27045_8#128	6333	1021	1054	863	864	878	988	805	866	1013	1171	858	1190	1057	1128	848	905	979	993	1023	813	878	1344	1271	1239	1374	819	1226	1041	1172	852	1055	1014	920	1072	946	858	1202	1039	1049	880	1196	1046	1190	1209	871	812	1012	834
34926_8#175	6146	788	812	598	599	611	1005	532	603	776	10	609	949	793	872	583	662	1020	1024	766	546	615	1183	996	994	1219	548	965	804	919	589	818	716	647	837	697	609	987	802	808	599	973	809	917	942	610	547	783	557
34957_1#7	6218	898	909	724	709	741	1115	664	709	866	848	735	1085	926	951	657	770	1134	1136	902	674	721	1099	1132	1106	1207	674	1057	914	987	721	948	843	771	947	797	735	1031	912	914	729	991	919	1023	1046	730	669	895	679
27045_7#35	5798	316	423	76	89	167	573	62	151	348	526	153	561	424	439	129	176	592	584	328	80	163	805	652	590	833	80	619	326	543	131	382	323	175	351	207	153	587	324	328	151	581	331	515	606	156	83	305	103
27097_8#180	5805	361	414	139	140	174	588	73	138	345	531	154	560	411	464	100	219	611	605	335	71	150	816	651	603	848	57	622	377	542	98	361	318	218	394	252	154	578	375	381	134	572	382	520	609	143	58	354	72
27045_8#99	6011	156	667	380	377	443	809	352	431	604	782	435	821	674	477	413	358	814	784	587	368	443	1043	916	772	1075	366	873	68	799	419	658	587	367	327	402	435	850	66	112	429	847	73	775	832	434	369	149	391
34873_7#32	5838	392	453	178	173	209	619	116	173	394	568	201	593	466	503	131	258	642	636	376	108	185	853	688	644	873	64	661	406	581	137	390	359	257	429	289	201	617	404	412	159	611	411	563	648	168	85	387	103
34873_7#72	5995	200	637	356	351	419	785	328	405	580	776	411	807	652	485	387	308	792	760	563	344	417	1017	886	758	1047	344	845	122	771	395	636	565	317	345	346	411	834	120	144	405	829	127	745	806	406	345	195	365
34956_7#143	5848	385	458	191	182	218	618	129	184	395	557	212	606	451	500	144	267	641	633	385	121	196	858	687	647	890	81	654	395	584	148	399	362	268	434	300	212	622	393	401	176	614	400	546	647	189	96	380	110
27097_8#16	6008	604	585	414	403	435	813	350	413	42	764	403	795	612	699	403	456	828	824	596	360	425	1023	876	834	1063	362	831	616	763	407	654	571	459	633	503	403	791	614	614	427	785	621	737	814	406	361	591	377
27035_8#24	6302	1006	981	836	823	831	1163	768	833	990	1110	831	1155	992	1091	817	860	1190	1184	994	782	845	1351	1148	1212	1397	784	1153	1020	1129	827	1032	957	871	1011	897	831	1181	1018	1012	839	1185	1025	1108	1134	840	783	993	785
27045_7#40	5850	382	477	158	49	235	635	134	219	404	592	225	621	484	501	197	236	650	642	398	150	231	865	716	658	901	152	679	390	613	203	446	385	235	413	267	225	651	388	394	221	645	395	579	668	224	155	369	171
27045_8#87	5928	404	559	262	253	333	719	238	321	496	676	321	703	572	527	295	240	734	716	494	252	333	953	798	712	979	254	765	408	691	303	538	481	243	429	279	321	743	406	412	321	737	413	665	744	324	257	403	277
34956_7#49	5916	498	551	288	295	303	673	218	307	480	652	215	667	544	593	283	352	688	682	464	234	319	939	778	740	965	242	755	508	673	279	513	444	351	521	385	215	717	506	510	307	711	513	635	740	310	243	487	259
27045_7#163	6291	1008	1037	824	827	837	1195	768	851	974	1140	841	1161	1036	1111	821	860	1206	1208	996	778	863	289	1254	1148	593	780	1229	1016	1133	829	1028	979	869	1037	891	841	1141	1014	1016	843	1133	1021	1092	1206	840	783	995	805
34926_8#155	5935	393	568	265	256	316	724	231	318	485	659	316	700	557	542	296	111	737	719	485	249	330	920	797	715	954	253	762	399	690	296	537	474	46	438	150	316	740	397	401	318	736	404	634	731	319	254	406	270
34926_8#16	5849	407	466	197	196	222	642	135	126	411	583	220	618	485	516	160	277	665	659	391	129	138	874	703	649	898	113	678	423	604	166	417	380	276	442	310	220	636	421	429	54	630	428	580	667	141	110	402	130
34926_8#176	5842	388	461	176	175	217	625	118	169	394	570	201	605	466	485	133	260	648	642	382	110	181	855	688	644	887	90	645	404	585	145	394	363	257	417	293	201	627	402	408	163	617	409	555	636	178	63	383	109
34926_8#22	5849	397	468	183	184	224	630	125	178	387	579	210	602	459	512	136	267	653	649	385	115	190	858	693	655	886	91	670	413	592	148	401	370	266	438	298	210	632	411	419	172	626	418	562	649	181	90	392	112
34956_7#147	5926	388	547	246	237	303	703	208	295	466	662	295	687	542	529	273	106	716	698	464	228	307	919	776	694	947	230	743	394	677	273	524	451	109	425	179	295	717	392	398	295	709	399	639	722	298	233	391	249
34956_7#179	5869	433	464	227	226	250	660	159	218	419	569	236	636	485	530	184	299	683	677	409	161	230	886	725	675	914	139	686	449	614	190	443	400	298	472	330	236	654	447	453	214	648	454	580	671	225	142	424	146
27045_7#185	6205	817	862	635	634	648	992	567	620	787	921	652	950	829	912	606	691	1011	1011	805	577	632	1228	1071	985	1270	591	990	855	926	630	857	802	696	858	726	652	952	853	853	646	960	860	953	967	641	592	830	604
34873_7#35	5901	467	522	269	270	122	600	201	284	467	637	276	654	529	576	268	331	613	607	451	219	296	914	755	709	942	221	730	479	658	268	501	416	330	504	364	276	686	477	481	278	680	484	626	725	285	222	448	240
34956_7#172	6014	183	618	383	380	442	794	355	430	607	781	438	824	669	498	416	379	805	771	598	371	442	1040	905	791	1076	369	860	81	796	422	657	590	382	348	419	438	849	81	125	432	844	88	776	831	437	370	162	386
34956_7#45	6231	949	974	751	742	766	1102	681	750	921	1017	742	1072	975	1042	738	809	1123	1123	915	693	762	1244	171	1123	1338	693	890	961	1052	732	945	890	810	980	838	742	1122	959	963	756	1110	966	1060	917	757	692	936	708
34957_1#64	5860	410	483	202	197	237	645	140	143	416	570	223	615	490	505	143	280	668	662	398	134	157	877	704	660	907	92	683	428	613	165	422	383	279	447	311	223	629	426	434	173	623	433	589	670	186	113	407	131
27097_8#5	6016	612	667	436	443	449	837	372	431	602	776	445	831	664	707	411	484	852	852	612	390	443	1067	848	738	1085	388	839	630	783	431	664	585	483	645	523	445	787	628	630	445	793	635	787	830	452	387	621	407
27045_7#63	5930	395	569	264	255	317	727	230	317	492	674	317	703	562	545	295	116	740	722	484	250	329	933	798	714	965	252	775	401	695	295	541	477	91	440	145	317	741	399	405	315	737	406	655	746	320	255	409	271
27045_8#6	6079	716	691	524	509	541	928	460	537	640	830	535	899	702	797	515	568	945	939	696	472	549	1126	960	924	1160	478	909	730	835	517	758	681	555	739	615	535	895	728	728	535	889	735	769	896	534	475	703	489
34873_7#48	5830	378	449	162	157	199	605	100	157	378	554	185	583	452	481	115	242	628	622	360	92	169	839	674	630	867	40	649	392	571	121	378	343	241	413	273	185	611	390	398	147	605	397	551	636	160	69	371	87
27045_7#115	6208	820	867	638	637	651	997	570	625	794	924	655	951	832	915	609	694	1016	1016	806	580	637	1231	1066	988	1275	594	991	858	939	631	860	805	699	859	729	655	951	856	856	649	959	863	954	970	646	595	833	607
27045_7#164	6206	856	868	667	660	668	1020	597	636	817	997	660	1030	867	934	630	727	1041	1043	817	609	648	1200	1071	1029	1222	609	1040	874	744	650	881	808	726	885	742	660	258	872	878	660	260	879	982	1045	659	612	854	630
27045_8#52	5914	374	561	260	255	329	705	236	307	488	686	317	707	560	515	293	224	720	704	486	250	319	955	800	702	987	252	773	386	689	297	548	477	231	419	273	317	737	384	396	313	735	391	669	744	308	255	387	271
34873_7#43	5875	419	493	220	223	247	651	158	233	426	600	241	637	498	531	213	288	668	662	406	164	245	877	728	670	907	164	703	434	613	215	464	405	287	451	323	241	649	432	436	231	643	439	607	692	236	167	413	187
34926_8#83	6108	718	679	548	535	563	911	478	525	670	860	549	925	716	801	485	606	932	928	716	492	537	979	984	908	1039	492	941	734	901	537	752	713	607	765	635	549	875	732	730	547	859	739	847	922	528	489	703	503
27035_8#114	5878	432	479	222	217	257	651	160	27	420	600	243	641	488	517	171	296	674	668	414	154	43	897	720	666	921	148	705	448	627	201	450	405	297	463	329	243	633	446	444	155	633	453	601	688	124	145	425	155
27097_8#131	5816	364	435	148	143	185	591	86	143	364	540	171	569	438	467	101	228	614	608	346	78	155	825	660	616	853	26	635	378	557	107	364	329	227	399	259	171	597	376	384	133	591	383	537	622	146	55	357	73
27035_8#27	5978	552	609	344	349	363	771	278	361	552	718	339	751	604	637	345	414	790	784	528	298	373	989	832	772	1017	298	811	562	719	341	580	511	411	577	447	339	765	560	564	365	757	567	689	798	364	301	543	319
27045_8#127	6018	127	672	389	386	452	810	363	442	617	795	446	832	689	460	424	363	815	779	600	379	454	1050	921	787	1082	377	878	25	806	428	667	598	374	314	409	446	863	23	69	440	858	30	784	839	445	378	120	398
27045_8#91	5807	351	424	135	140	168	588	15	158	355	527	152	562	421	454	138	209	607	599	335	89	170	816	649	599	848	89	620	367	544	134	377	316	208	388	246	152	586	365	369	158	580	372	518	609	165	92	344	106
34873_7#59	5941	525	612	315	322	350	740	257	318	535	687	328	678	609	638	278	403	763	765	517	247	330	982	801	779	1002	235	790	541	728	284	467	500	402	564	430	328	762	539	547	310	756	546	684	777	323	232	516	254
34957_1#24	5839	369	468	145	50	230	626	125	212	397	585	212	612	471	492	190	223	643	635	391	143	224	864	707	647	894	145	672	377	606	196	445	380	222	400	254	212	646	375	375	216	640	382	576	657	217	148	356	168
10395_4#32	5832	398	467	186	179	215	625	112	199	368	576	183	599	468	509	179	258	646	640	382	132	211	855	690	636	887	130	657	418	587	173	418	329	257	435	295	183	623	416	420	199	617	423	555	640	198	133	397	149
27035_8#59	5840	392	445	178	175	215	611	118	151	384	570	203	601	446	485	135	250	634	628	378	108	163	851	684	648	881	88	665	406	581	143	390	363	257	419	289	203	625	404	412	155	621	411	561	630	156	85	375	105
27035_8#131	5804	364	419	152	157	133	587	84	169	354	534	169	567	426	463	147	218	604	598	334	94	181	825	660	604	853	102	625	378	547	149	384	323	215	385	255	169	587	376	380	169	581	383	531	614	174	103	355	121
34873_7#38	5819	379	436	171	174	138	598	103	188	373	549	180	578	445	480	164	237	615	609	351	113	200	840	677	621	868	121	644	393	558	168	407	336	234	404	274	180	598	391	395	188	592	398	542	633	193	122	370	140
34926_8#159	5919	371	546	243	234	298	702	209	296	463	643	294	688	537	522	274	87	715	697	465	229	308	906	775	693	942	231	744	377	668	274	525	450	22	416	128	294	718	375	381	294	712	382	626	713	297	232	384	250
34926_8#171	6082	696	719	500	499	507	891	434	511	654	844	497	885	724	779	495	552	908	904	668	456	523	1099	946	850	1135	458	917	708	829	497	734	655	541	715	581	497	887	706	710	515	883	713	771	910	512	459	683	473
34956_7#160	5831	397	444	189	196	178	622	121	204	385	569	202	602	455	502	180	255	639	633	369	129	216	864	691	621	884	135	656	411	584	178	419	358	252	422	296	202	624	409	413	204	620	416	568	641	209	136	388	154
27097_8#9	5888	442	489	232	227	267	661	170	41	430	610	253	651	498	527	181	306	684	678	424	164	21	907	730	676	931	158	715	458	637	211	460	415	307	473	339	253	643	456	454	165	643	463	611	698	134	155	435	165
27097_8#185	6488	1206	1287	1032	1035	1045	1399	982	1039	1192	1358	1053	1437	1270	1310	1037	1096	1408	1406	1206	992	1051	1612	1484	1442	1642	994	1457	1212	1383	1031	1267	1191	1103	1221	1127	1053	1423	1210	1222	1041	1417	1217	1357	1444	1042	993	1199	1013
34926_8#23	6041	338	659	416	399	459	797	368	441	622	793	447	831	688	477	429	386	814	786	617	386	453	1045	922	812	1091	382	890	284	816	437	674	603	403	341	422	447	858	282	306	445	855	289	785	837	450	385	333	407
34926_8#7	6225	884	925	700	701	715	1109	632	689	868	976	711	1053	880	977	667	754	1128	1124	880	648	701	1261	1114	1040	1253	658	1063	914	979	697	930	849	759	925	777	711	1059	912	916	703	1057	919	1015	1034	714	659	891	673
27045_7#73	6213	825	870	643	642	656	1000	575	628	795	929	660	958	837	920	614	699	1019	1019	813	585	640	1236	1079	993	1278	599	998	863	934	638	865	810	704	866	734	660	960	861	861	654	968	868	961	975	649	600	838	612
27045_8#133	5884	462	538	255	256	284	690	193	270	459	605	270	664	529	576	244	325	707	701	443	199	282	914	759	691	944	199	722	479	648	244	486	438	322	496	360	270	678	477	485	270	674	484	624	719	273	202	458	222
34873_7#64	6207	819	866	637	636	650	996	569	624	793	923	654	950	831	914	608	693	1015	1015	805	579	636	1230	1065	987	1274	593	990	857	938	630	859	804	698	858	728	654	950	855	855	648	958	862	953	969	645	594	832	606
34926_8#104	6036	622	681	414	415	443	841	352	419	618	794	429	791	678	731	387	496	864	864	606	320	431	1063	890	862	1095	344	877	638	795	397	312	601	495	663	525	429	849	636	640	417	841	643	789	856	422	341	615	363
34926_8#119	5924	508	577	298	301	327	721	240	292	494	660	317	713	574	600	254	374	742	738	492	232	304	959	786	737	987	198	773	522	675	267	504	481	375	539	407	317	736	520	530	287	728	527	655	758	302	217	503	233
34956_7#41	5992	586	635	380	385	389	801	306	385	568	736	369	769	610	659	365	440	822	818	554	326	397	997	848	812	1037	330	813	594	727	375	610	529	445	605	477	369	755	592	594	395	743	599	703	812	396	331	581	347
7910_7#31	7012	1962	2046	1819	1810	1830	2152	1765	1826	1977	2121	1828	2152	2035	2054	1802	1851	2167	2167	1959	1773	1838	2320	2227	2173	2364	1771	2190	1974	2160	1816	2005	1960	1870	1987	1894	1828	2162	1972	1982	1822	2152	1979	2115	2189	1823	1776	1952	1798
10395_4#42	5812	370	433	152	151	183	593	82	165	346	542	153	569	430	477	145	226	616	610	346	98	177	823	662	612	855	96	625	386	553	139	386	311	225	403	263	153	589	384	386	165	585	391	523	608	164	99	365	113
27035_8#93	6094	720	727	538	529	557	927	474	549	678	850	551	913	744	819	523	574	952	948	710	488	561	1147	908	776	1181	488	919	736	849	537	752	683	585	749	627	551	853	734	730	549	869	741	873	900	542	489	711	503
27045_7#100	5838	390	467	186	181	223	623	124	181	402	576	209	603	476	501	141	264	646	642	384	116	193	851	674	644	879	70	653	412	591	149	402	363	263	431	291	209	631	410	416	173	625	417	567	648	184	97	389	115
27045_7#190	5907	353	534	227	218	284	692	193	280	449	643	280	674	517	502	258	57	705	685	445	213	292	898	763	673	928	215	728	357	654	258	509	432	70	396	140	280	708	355	361	278	702	362	616	697	279	218	364	234
27035_8#99	6020	672	715	466	465	483	874	394	469	652	826	473	817	732	763	437	536	901	897	648	374	481	1071	926	894	1121	390	909	684	829	435	422	635	535	699	567	473	881	682	690	463	875	689	815	892	462	393	663	409
27045_8#53	5816	364	435	148	143	185	591	86	143	364	540	171	569	438	467	101	228	614	608	346	78	155	825	660	616	853	26	635	378	557	107	364	329	227	399	259	171	597	376	384	133	591	383	537	622	146	55	357	73
34926_8#35	6111	771	808	607	604	632	986	545	624	763	909	604	980	815	890	598	641	1007	1003	767	559	636	1174	855	977	1234	559	336	789	920	604	841	756	652	816	686	604	982	787	789	610	968	794	898	385	617	558	784	570
34956_7#25	6313	987	1028	829	830	846	976	771	832	983	1151	830	1164	1029	1092	814	867	969	981	993	779	844	1312	1257	1207	1338	785	1204	999	1158	822	1033	988	880	1026	908	830	1180	997	1011	846	1178	1004	1156	1191	837	784	978	800
10250_7#52	5839	389	458	167	168	208	618	109	166	385	565	192	590	459	496	124	251	641	635	369	99	178	850	685	639	878	77	658	405	582	130	377	356	250	424	282	192	618	403	409	160	612	410	558	643	171	80	382	98
27045_7#75	5927	379	540	247	238	302	708	213	300	465	667	300	692	525	532	278	83	721	699	469	233	312	904	785	697	940	235	750	383	674	278	527	454	94	426	164	300	728	381	387	298	722	388	638	719	301	238	390	254
27045_8#101	6225	829	886	673	670	688	60	621	686	847	1029	690	960	907	910	672	727	25	71	857	633	698	1272	1113	1081	1294	631	1092	833	1000	680	901	838	734	860	754	690	1036	831	839	700	1028	838	1003	1081	689	636	778	648
27045_8#108	5828	388	445	174	171	205	609	104	185	356	554	175	589	444	499	165	246	632	624	366	118	197	841	682	632	873	116	635	404	571	161	406	327	245	423	283	175	603	402	402	185	599	409	543	618	184	119	383	133
27045_8#54	5915	487	552	287	290	312	712	225	272	475	631	306	696	559	586	242	361	733	727	473	223	284	940	765	719	970	189	714	495	654	256	507	462	362	522	398	306	708	493	509	272	698	500	650	705	287	206	476	212
34926_8#127	6020	127	674	391	388	454	812	365	444	619	797	448	834	691	462	426	365	817	781	602	381	456	1052	923	789	1084	379	880	23	808	430	669	600	376	316	411	448	865	7	67	442	860	24	786	841	447	380	108	400
34956_7#185	5873	459	492	255	262	246	688	191	268	443	619	270	666	509	556	250	313	705	701	437	199	280	902	719	649	920	207	716	477	650	250	489	426	316	488	356	270	666	475	477	274	660	482	632	695	275	208	450	224
27097_8#145	5946	404	575	278	265	351	735	256	339	514	694	337	717	588	531	313	232	750	732	510	270	351	967	816	728	997	272	783	406	709	321	556	497	235	437	273	337	761	404	410	339	755	411	679	758	342	275	413	295
27097_8#146	6051	619	462	447	430	460	810	375	382	563	756	452	820	565	666	404	491	831	827	601	389	394	1050	885	845	1086	391	773	635	791	438	671	608	496	666	520	452	790	633	603	454	796	640	748	768	415	392	594	378
34873_7#164	6207	791	894	645	638	676	1040	585	650	829	977	664	1010	893	876	638	673	1059	1059	821	599	662	1188	1083	155	1166	603	1030	795	1002	646	891	802	676	834	720	664	1014	793	803	648	1022	800	944	1023	661	606	792	618
34957_1#22	6140	782	806	592	593	605	999	526	597	770	4	603	943	787	866	577	656	1014	1018	760	540	609	1177	990	988	1213	542	959	798	913	583	812	710	641	831	691	603	981	796	802	593	967	803	911	936	604	541	777	551
27035_8#183	6052	589	718	447	424	486	882	405	484	653	829	482	870	721	698	458	437	903	885	641	419	496	1100	941	873	1106	421	918	585	864	464	701	632	444	610	476	482	904	583	597	484	900	590	816	897	479	424	584	440
27097_8#27	5895	475	520	267	264	298	694	203	152	453	635	282	656	527	578	228	339	717	711	455	197	164	910	745	711	944	191	738	491	662	224	479	444	338	506	372	282	698	489	495	206	694	496	632	727	181	188	468	202
27097_8#71	6225	931	956	741	732	758	1094	669	738	909	1011	730	1056	959	1026	732	791	1119	1117	907	681	750	1252	31	1113	1336	683	892	945	1048	722	947	878	796	952	824	730	1112	943	943	744	1100	950	1050	891	747	682	916	698
27045_7#76	6186	836	836	643	630	638	992	571	616	783	965	636	1006	845	900	606	695	1013	1013	801	585	628	1192	1075	1009	1216	585	1034	852	720	628	863	790	696	861	712	636	98	850	854	636	98	857	947	1035	637	588	830	606
27045_7#130	6166	806	871	618	621	631	1031	552	623	792	922	611	125	854	907	593	678	1048	1044	782	560	635	1203	1032	1028	1231	554	1033	826	947	579	744	769	681	843	711	611	1019	824	828	621	1011	831	933	1030	632	551	807	573
27097_8#125	6085	705	724	511	508	516	890	441	520	663	853	508	884	727	788	502	561	909	905	675	465	532	1104	953	855	1138	467	916	717	832	508	737	666	550	722	590	508	894	715	719	524	890	722	780	909	521	468	692	482
27045_8#119	6203	879	888	703	690	720	1094	643	688	847	827	714	1064	907	932	638	749	1113	1115	885	653	700	1088	1119	1087	1192	653	1036	895	968	702	929	824	750	926	776	714	1014	893	895	708	974	900	1002	1025	709	648	874	658
27045_8#51	6037	204	699	416	415	477	837	386	469	644	818	471	851	712	523	449	396	846	810	625	402	481	1069	934	806	1101	402	897	108	823	451	692	623	407	375	440	471	884	106	152	465	881	113	805	862	472	405	189	423
34873_7#140	5827	371	446	159	154	194	602	97	156	375	551	182	580	449	476	114	239	625	619	357	89	168	836	667	627	864	39	642	385	570	120	377	340	238	406	270	182	610	383	391	146	604	390	548	629	159	68	364	86
34873_7#147	5894	346	525	216	203	273	681	182	269	440	634	269	663	510	493	247	48	692	672	438	202	281	889	756	666	923	204	719	352	649	247	498	425	59	387	127	269	699	350	356	269	693	357	607	688	270	207	355	223
34956_7#111	6025	132	679	396	393	459	817	370	449	624	802	453	839	696	467	431	370	822	786	607	386	461	1057	928	794	1089	384	885	26	813	435	674	605	381	321	416	453	870	26	70	447	865	33	791	846	452	385	123	405
34956_7#182	6016	191	680	393	392	448	806	361	444	615	789	444	836	681	480	426	359	813	777	594	381	456	1058	927	791	1090	381	862	95	792	430	673	596	372	358	409	444	845	93	125	444	840	100	772	821	449	382	178	402
34956_7#29	6019	160	671	394	391	457	811	368	443	618	802	449	839	690	489	427	368	816	780	601	384	455	1047	926	776	1079	382	873	60	805	433	672	601	381	337	410	449	870	58	102	441	865	65	783	838	448	383	149	403
34957_1#68	5849	415	478	209	202	238	638	137	220	387	595	206	616	483	528	202	281	659	653	401	155	232	872	707	653	904	153	678	435	600	196	437	354	280	458	316	206	644	433	437	222	638	440	578	663	219	156	416	172
34957_1#89	5808	352	425	136	141	169	589	16	159	356	528	153	563	422	455	139	210	608	600	336	90	171	817	650	600	849	90	621	368	545	135	378	317	209	389	247	153	587	366	370	159	581	373	519	610	166	93	345	107
7910_7#33	5885	465	535	254	257	285	683	194	271	448	636	275	677	520	571	245	326	704	700	436	200	283	923	764	696	947	200	725	480	653	251	491	437	325	485	357	275	689	478	482	269	687	485	631	716	272	203	459	223
27097_8#117	6729	1611	1704	1463	1460	1490	1814	1419	1486	1655	1795	1486	1810	1713	1704	1480	1499	1823	1829	1615	1431	1498	1938	1859	1829	1976	1431	1862	1625	1784	1468	1673	1600	1512	1654	1542	1486	1834	1623	1639	1472	1828	1630	1779	1851	1489	1436	1608	1454
27045_8#32	5827	377	428	163	162	196	602	97	144	373	543	184	582	443	478	114	241	625	619	357	91	156	844	669	625	872	67	636	393	564	118	377	342	240	418	276	184	610	391	395	146	606	398	536	617	157	68	372	20
34873_7#107	5888	416	511	190	205	265	601	168	257	440	616	255	663	514	545	235	288	618	622	430	186	269	883	744	688	917	186	709	434	637	235	480	419	287	457	319	255	675	432	436	255	671	439	609	694	262	187	409	209
34873_7#114	5911	367	542	241	228	290	700	199	286	459	647	286	680	527	512	264	69	711	691	455	219	298	898	771	683	932	221	736	373	666	264	513	440	82	414	148	286	716	371	377	284	710	378	628	705	289	224	380	240
34873_7#4	6087	540	777	480	483	535	915	444	525	714	870	531	917	768	607	509	506	928	914	688	462	537	1135	990	918	1165	464	957	508	883	515	740	679	513	479	539	531	943	506	530	533	935	513	877	926	536	465	507	487
34956_7#64	6150	816	867	616	619	631	1029	550	621	794	936	609	241	860	905	593	678	1046	1042	776	558	633	1205	1018	1028	1223	554	1039	828	949	571	738	775	683	839	713	609	1013	826	830	621	1005	833	933	1036	632	551	807	575
27035_8#107	6024	241	682	399	396	456	814	371	440	611	795	448	838	695	406	426	377	819	785	604	385	452	1054	921	805	1096	379	878	153	808	430	673	600	388	354	425	448	853	151	181	440	854	158	784	839	439	384	236	402
34873_7#110	5807	351	424	135	140	168	588	15	158	355	527	152	562	421	454	138	209	607	599	335	89	170	816	649	599	848	89	620	367	544	134	377	316	208	388	246	152	586	365	369	158	580	372	518	609	165	92	344	106
34926_8#18	6088	738	743	536	543	545	927	482	551	706	838	543	923	768	813	533	582	944	942	702	490	563	1137	988	926	1181	494	953	756	833	539	752	687	585	763	631	543	891	754	756	541	877	761	851	938	556	497	731	507
34926_8#56	5860	436	493	226	227	255	665	156	221	426	606	241	635	500	513	187	304	688	682	412	160	233	891	736	682	923	140	709	454	627	191	438	403	303	473	333	241	665	452	460	219	661	459	589	694	224	143	429	157
34956_7#110	5930	522	563	316	313	330	735	244	331	504	670	319	675	556	625	309	378	756	750	502	264	343	977	804	766	1007	260	775	534	697	303	534	465	379	551	411	319	741	532	536	329	735	539	659	756	320	265	515	283
27035_8#95	5844	394	455	176	175	211	623	116	167	386	566	201	591	456	483	127	256	646	640	372	104	179	855	692	644	881	74	663	410	585	133	388	361	257	427	287	201	621	408	416	159	617	415	561	650	172	79	387	97
27097_8#40	6214	859	876	697	694	700	1086	633	672	807	751	698	1050	893	926	628	741	1103	1107	875	647	684	1252	1113	1059	1280	649	1032	885	950	694	917	806	738	912	770	698	1006	883	889	696	964	890	968	1017	699	644	868	654
27045_7#59	6248	917	952	754	753	767	1151	690	755	894	436	759	1086	945	986	739	808	1166	1168	918	702	767	1313	1152	1120	1343	704	1119	941	1067	743	962	833	799	986	839	759	1099	939	945	753	1087	946	1057	1086	766	703	921	709
27045_8#48	6238	938	981	756	747	765	1123	688	755	918	1054	761	1107	978	1033	729	804	1142	1142	924	698	767	1103	736	1122	1165	700	969	950	1077	737	962	895	801	967	829	761	1135	948	948	765	1121	955	1045	974	758	697	927	719
27045_8#95	6135	690	667	546	543	573	919	488	547	672	862	555	907	704	815	533	604	942	942	714	486	559	1107	980	936	1131	500	933	732	745	549	752	707	607	761	629	555	859	730	732	559	853	737	865	910	536	501	703	503
27035_8#62	5949	460	583	334	341	353	767	276	349	546	714	347	745	606	581	341	392	786	784	512	292	361	967	818	730	1005	290	797	448	727	337	586	507	393	515	423	347	745	446	454	347	755	453	705	774	352	293	443	307
27045_8#20	6056	689	706	493	496	496	856	433	506	663	825	496	880	713	772	490	539	877	879	655	443	518	1110	939	871	1146	447	906	699	808	492	709	642	542	708	586	496	842	697	699	496	836	704	798	897	507	450	676	458
34873_7#184	5826	386	454	177	180	192	610	109	196	383	561	194	596	455	492	174	247	625	619	359	123	208	846	685	639	878	127	654	403	572	174	417	356	240	416	284	194	616	401	405	194	612	408	560	643	201	128	380	146
34926_8#24	6098	696	695	516	519	541	915	458	517	674	838	527	907	712	779	509	566	936	934	698	474	529	1125	914	772	1161	476	911	714	855	519	758	665	571	725	607	527	861	712	710	533	871	719	857	896	536	475	699	487
34956_7#28	6050	196	699	444	441	503	863	414	493	658	846	497	873	726	527	473	426	868	832	647	430	505	1093	964	824	1135	428	923	106	837	475	714	645	437	377	470	497	896	104	148	485	889	111	827	892	494	429	189	449
34957_1#7	6473	1251	1295	1074	1065	1083	1441	1010	1077	1212	1368	1057	1401	1292	1335	1045	1130	1456	1448	1224	1008	1089	1647	1480	1468	1665	1018	1453	1273	1337	1051	1228	1221	1123	1292	1153	1057	1433	1271	1275	1081	1409	1278	1383	1442	1088	1017	1257	1029
27035_8#45	6025	138	665	394	391	459	815	370	447	616	798	453	837	686	471	429	370	820	784	601	384	459	1049	926	790	1085	382	881	36	807	433	674	605	381	327	416	453	862	36	74	445	857	43	787	846	446	383	131	403
27035_8#90	6137	775	768	597	588	612	998	531	574	733	731	596	990	805	854	522	651	1015	1017	777	547	586	1166	1011	999	1216	547	968	793	910	592	821	726	644	822	676	596	970	791	793	604	928	798	916	967	597	542	774	552
27097_8#47	5950	512	534	299	306	304	706	235	316	485	667	302	698	539	604	294	361	725	721	479	255	328	960	795	749	988	257	762	526	678	300	545	456	362	543	394	302	710	524	528	322	704	531	632	745	315	260	506	274
27097_8#54	5939	520	578	311	314	322	716	233	328	511	669	306	700	571	624	306	379	747	741	487	259	340	954	787	763	984	253	754	536	666	302	547	460	376	555	410	306	718	534	536	324	708	541	646	741	331	262	514	278
27045_7#162	5869	455	488	251	258	242	684	187	264	439	615	266	662	505	552	246	309	701	697	433	195	276	898	715	645	916	203	712	473	646	246	485	422	312	484	352	266	662	471	473	270	656	478	628	691	271	204	446	220
27045_7#175	5860	428	477	216	215	251	645	154	213	420	602	237	627	484	533	169	290	668	662	408	144	225	883	716	680	909	124	679	440	613	181	404	395	289	463	321	237	653	438	444	203	647	445	601	666	212	125	413	145
27045_8#68	5850	382	473	188	193	221	633	72	207	402	572	203	615	472	441	189	256	652	644	388	142	219	865	702	644	901	140	667	382	591	187	430	363	257	415	295	203	637	380	384	207	629	387	569	658	214	145	365	159
34873_7#78	5944	402	573	276	263	349	733	254	337	512	692	335	715	586	529	311	230	748	730	508	268	349	965	814	726	995	270	781	404	707	319	554	495	233	435	271	335	759	402	408	337	753	409	677	756	340	273	411	293
34873_7#99	6077	524	761	464	469	521	899	428	509	700	852	515	901	754	595	493	490	914	900	676	446	521	1117	976	904	1149	448	941	492	867	499	726	661	497	469	521	515	927	490	514	517	919	497	863	910	520	449	493	471
34926_8#156	5917	361	544	235	226	292	700	201	288	459	653	288	682	529	512	266	59	713	693	457	221	300	904	773	683	938	223	738	367	666	266	517	442	70	406	140	288	716	365	371	286	710	372	626	707	289	226	374	242
34926_8#57	5852	410	469	200	199	225	645	138	129	414	586	223	621	488	519	163	280	668	662	394	132	141	877	706	652	901	116	681	426	607	169	420	383	279	445	313	223	639	424	432	57	633	431	583	670	144	113	405	133
27035_8#139	5841	387	460	175	174	216	624	117	168	393	569	200	604	465	484	132	259	647	641	381	109	180	854	687	643	886	89	644	403	584	144	393	362	256	416	292	200	626	401	407	162	616	408	554	635	177	62	382	108
27035_8#65	5948	406	577	280	267	353	737	258	341	516	696	339	719	590	533	315	234	752	734	512	272	353	969	818	730	999	274	785	408	711	323	558	499	237	439	275	339	763	406	412	341	757	413	681	760	344	277	415	297
27045_7#30	5924	380	561	258	249	313	711	222	309	478	668	309	699	552	519	287	120	724	704	478	240	321	915	788	708	953	244	761	368	681	289	534	463	103	405	169	309	735	366	382	307	727	373	651	734	310	247	381	263
27045_8#90	6194	868	894	696	691	715	1067	628	709	848	974	685	1049	904	984	689	752	1090	1088	856	646	721	1235	890	1040	1271	646	247	890	985	683	916	837	755	909	789	685	1045	888	892	701	1037	895	981	304	698	643	867	657
27035_8#68	6054	642	693	474	481	493	869	412	487	634	804	479	871	684	751	465	504	890	888	644	428	499	1099	864	742	1125	428	863	662	809	471	704	623	511	677	547	479	827	660	664	487	835	667	817	854	490	427	655	443
27097_8#119	5850	404	485	204	201	241	641	148	203	418	592	227	613	490	520	165	284	664	660	400	138	215	879	704	660	907	122	667	417	607	175	422	392	285	444	317	227	643	415	423	197	637	422	581	658	210	123	396	137
34873_7#105	5954	539	557	338	337	341	747	264	347	512	666	335	689	550	637	323	400	764	760	510	286	359	971	794	780	995	280	781	553	685	329	576	507	403	562	431	335	727	551	553	353	723	558	655	764	352	287	531	305
34873_7#187	6199	817	859	630	631	653	1001	564	625	792	934	649	965	828	877	581	680	1020	1016	802	570	637	1233	1058	992	1281	580	1013	824	945	619	846	789	681	825	721	649	975	822	824	637	971	829	962	986	634	581	799	593
27035_8#39	6181	829	841	677	668	702	1048	611	688	821	939	676	1040	841	927	672	701	1069	1065	837	625	700	1232	873	1043	1274	627	244	845	966	664	899	826	714	862	742	676	1054	843	835	690	1046	850	960	7	679	626	816	628
27035_8#85	5853	405	464	191	192	236	640	137	190	407	579	220	622	477	502	156	277	663	657	401	131	202	862	701	661	898	113	658	421	596	168	409	376	276	432	308	220	634	419	423	184	624	426	568	643	199	86	398	132
27035_8#170	5867	415	484	207	206	246	648	145	198	419	599	226	630	487	514	160	287	673	665	405	141	210	882	713	661	906	121	652	431	616	172	419	390	284	446	318	226	652	429	435	194	642	436	574	643	205	96	408	140
27097_8#169	5889	473	540	259	262	296	664	203	258	473	637	278	648	543	580	218	335	687	681	461	195	270	916	753	699	942	173	730	493	660	224	463	426	338	510	376	278	700	491	497	252	694	498	634	719	265	176	468	194
34926_8#105	5807	367	422	155	160	136	590	87	172	357	537	172	570	429	466	150	221	607	601	337	97	184	828	663	607	856	105	628	381	550	152	387	326	218	388	258	172	590	379	383	172	584	386	534	617	177	106	358	124
34956_7#131	6016	143	674	397	396	452	812	363	442	613	793	444	834	689	476	426	369	817	781	598	381	454	1054	919	785	1082	379	880	47	808	426	669	596	380	334	419	444	863	33	91	440	858	48	784	841	443	380	130	400
27097_8#21	6043	340	661	418	401	461	799	370	443	624	795	449	833	690	479	431	388	816	788	619	388	455	1047	924	814	1093	384	892	286	818	439	676	605	405	343	424	449	860	284	308	447	857	291	787	839	452	387	335	409
27045_7#21	5849	413	472	193	200	228	644	141	132	417	589	226	626	491	522	166	283	667	661	397	135	144	880	709	655	904	119	684	429	610	172	423	386	282	448	316	226	642	427	435	66	636	434	586	673	147	116	408	136
27045_8#55	5877	431	478	221	216	256	650	159	18	419	599	242	640	487	516	170	295	673	667	413	153	42	896	719	665	920	147	704	447	626	200	449	404	296	462	328	242	632	445	443	154	632	452	600	687	123	144	424	154
27045_8#67	6192	850	850	657	648	652	1002	585	630	801	979	650	1022	863	914	622	713	1023	1023	815	599	642	1206	1089	1023	1230	599	1048	868	724	642	877	802	714	877	730	650	68	866	870	650	70	873	958	1047	649	602	848	620
34926_8#15	5792	350	418	141	144	154	580	73	160	347	525	158	560	421	456	138	211	595	589	323	87	172	814	649	605	844	91	620	365	540	138	383	320	204	378	248	158	582	363	367	158	578	370	524	609	165	92	342	110
34956_7#188	6261	917	899	755	750	742	1024	683	766	871	1039	756	1110	915	1017	742	795	1045	1035	899	701	778	1296	1175	1117	1294	709	1110	927	1082	756	947	884	798	950	834	756	1064	925	933	766	1096	932	1050	1095	743	710	892	716
10208_7#19	5875	461	536	249	248	276	686	185	244	461	607	266	654	535	556	202	325	709	703	441	177	256	908	751	711	934	155	728	477	648	210	427	430	320	502	358	266	686	475	483	234	680	482	626	717	247	156	452	170
27045_8#88	6184	873	923	704	707	727	1083	644	691	866	704	717	1049	918	947	645	764	1100	1100	878	654	703	1291	1112	1096	1323	658	1085	893	999	689	920	833	759	910	793	717	1015	891	897	709	997	898	999	1068	722	655	879	665
34957_1#3	5821	387	449	176	179	199	619	108	193	372	558	185	591	458	491	173	244	634	628	360	122	205	853	692	644	883	126	653	402	571	173	412	353	243	415	281	185	617	400	406	195	611	407	559	640	198	129	379	143
27097_8#141	6239	916	952	748	757	775	1135	692	751	894	1002	767	1111	922	970	723	806	1154	1156	924	716	763	1317	1184	1068	1329	712	1109	948	1067	761	984	913	815	967	845	767	1103	946	952	765	1093	953	1063	1096	778	721	909	739
27045_7#44	6017	124	671	388	385	451	809	362	441	616	794	445	831	688	459	423	362	814	778	599	378	453	1049	920	786	1081	376	877	20	805	427	666	597	373	313	408	445	862	14	64	439	857	21	783	838	444	377	113	397
34873_7#90	5820	364	445	164	161	203	603	108	163	382	556	191	581	454	485	125	244	626	622	368	98	175	845	670	630	869	80	641	378	571	135	386	353	245	407	277	191	611	376	384	159	605	383	543	626	170	81	357	95
34956_7#30	6049	633	674	469	466	494	868	407	480	617	787	486	862	681	736	456	507	893	881	645	421	492	1098	865	755	1134	419	866	641	814	468	695	624	518	676	562	486	814	639	639	482	834	646	814	841	473	420	616	434
SRR11097778	6411	1148	1227	978	983	989	1365	918	989	1162	1284	993	1349	1230	1250	971	1046	1370	1362	1142	928	1001	1582	1442	1364	1598	926	1415	1160	1329	979	1187	1127	1047	1187	1083	993	1365	1158	1160	987	1359	1165	1337	1404	1002	929	1127	955
SRR11097783	5804	348	421	132	137	165	585	12	155	352	524	149	559	418	451	135	206	604	596	332	86	167	813	646	596	845	86	617	364	541	131	374	313	205	385	243	149	583	362	366	155	577	369	515	606	162	89	341	103
27035_8#15	6319	1043	1090	861	860	872	1224	809	888	1025	1179	882	1180	1081	1144	850	901	1237	1241	1029	817	900	754	1275	1169	430	819	1256	1049	1182	856	1063	1022	910	1074	938	882	1212	1047	1049	874	1188	1054	1181	1253	887	824	1024	844
27097_8#18	5908	376	537	244	233	293	701	204	289	456	645	289	685	504	517	265	78	716	696	456	222	301	897	772	688	931	224	731	382	667	269	514	443	85	413	157	289	711	380	384	287	707	387	621	700	290	227	381	243
34873_7#91	6305	981	1012	831	832	834	1014	771	832	949	1133	838	1138	1021	1088	812	873	1007	1011	991	783	844	1266	1269	1217	1272	785	1238	1011	1154	824	1039	976	882	1046	914	838	1198	1009	1011	848	1186	1016	1148	1229	827	786	992	802
34873_7#97	5933	381	556	261	252	308	716	221	308	471	673	306	694	545	532	286	95	731	711	479	243	320	912	793	701	952	243	754	399	682	288	537	460	108	432	176	306	732	397	403	304	726	404	646	723	305	246	400	262
34956_7#107	5967	548	592	343	342	374	768	283	236	537	673	366	710	593	646	312	419	787	781	525	273	248	988	821	779	1004	267	802	564	724	314	557	520	420	587	450	366	776	562	568	282	764	569	710	789	251	262	544	284
27035_8#67	5877	431	478	221	216	256	650	159	26	419	599	242	640	487	516	170	295	673	667	413	153	42	896	719	665	920	147	704	447	626	200	449	404	296	462	328	242	632	445	443	154	632	452	600	687	123	144	424	154
27097_8#7	5852	404	461	192	187	227	625	130	67	394	580	213	615	462	507	161	266	648	642	386	122	79	869	698	644	895	116	679	420	599	169	418	375	267	435	301	213	631	418	424	121	625	425	575	662	88	113	397	133
27097_8#8	5853	417	476	199	196	238	640	141	172	411	581	222	616	475	510	26	277	661	657	393	129	184	870	715	655	900	107	680	431	606	162	413	384	276	448	310	222	626	429	433	188	606	436	586	673	197	108	406	126
27097_8#135	6011	607	588	417	406	438	816	353	416	45	767	406	798	615	702	406	459	831	827	599	363	428	1026	879	837	1066	365	834	619	766	410	657	574	462	636	506	406	794	617	617	430	788	624	740	817	409	364	594	380
27045_7#127	6031	644	713	438	435	457	863	364	457	626	800	423	809	706	759	439	498	886	884	620	388	469	1087	924	892	1113	388	901	654	821	429	664	553	507	681	541	423	871	652	656	455	865	659	783	882	458	393	633	409
27045_7#147	5837	389	466	185	180	222	622	123	180	401	575	208	602	475	500	140	263	645	641	383	115	192	850	673	643	878	69	652	411	590	148	401	362	262	430	290	208	630	409	415	172	624	416	566	647	183	96	388	114
27045_7#157	6258	914	896	752	747	739	1021	680	763	868	1036	753	1107	912	1014	739	792	1042	1032	896	698	775	1293	1172	1114	1291	706	1107	924	1079	753	944	881	795	947	831	753	1059	922	930	763	1093	929	1047	1092	740	707	889	713
10156_5#52	5871	439	502	227	236	250	662	157	246	413	609	18	624	499	550	224	299	681	675	415	179	258	896	715	687	934	179	688	455	610	218	464	367	298	474	334	18	658	453	459	246	650	460	586	679	251	180	432	198
27097_8#12	5846	398	455	186	181	221	619	124	61	388	574	207	609	456	501	155	260	642	636	380	116	73	863	692	638	889	110	673	414	593	163	412	369	261	429	295	207	625	412	418	115	619	419	569	656	82	107	391	127
27097_8#148	5799	355	423	146	149	153	587	78	165	352	530	163	565	426	461	143	214	602	596	330	92	177	817	654	610	851	96	623	370	543	143	388	325	207	383	251	163	589	368	372	163	583	375	529	612	170	97	347	115
27045_8#38	5810	368	431	150	149	183	593	82	163	350	540	155	571	428	477	143	224	616	610	344	96	175	821	662	606	853	94	617	384	549	137	388	309	223	401	261	155	587	382	384	163	583	389	523	600	162	97	363	111
27045_8#93	5809	353	426	137	142	170	590	17	160	357	529	154	564	423	456	140	211	609	601	337	91	172	818	651	601	850	91	622	369	546	136	379	318	210	390	248	154	588	367	371	160	582	374	520	611	167	94	346	108
34873_7#12	5954	539	557	338	337	341	747	264	347	512	666	335	689	550	637	323	400	764	760	510	286	359	971	794	780	995	280	781	553	685	329	576	507	403	562	431	335	727	551	553	353	723	558	655	764	352	287	531	305
34956_7#112	5821	345	446	109	122	200	604	95	184	373	559	180	594	455	474	160	211	621	613	359	111	196	834	679	617	864	111	644	355	568	164	415	352	212	386	242	180	614	353	357	184	606	360	540	633	187	116	336	132
SRR12983340	6953	2015	2110	1857	1866	1870	2202	1805	1874	2017	2161	1872	2204	2095	2080	1858	1897	2213	2213	2015	1811	1886	2382	2249	2215	2394	1819	2204	2019	2184	1856	2053	1976	1906	2026	1940	1872	2232	2017	2027	1868	2230	2024	2182	2187	1873	1818	2012	1842
27035_8#66	5832	396	470	193	196	214	634	125	212	403	577	208	610	475	492	190	257	649	643	365	139	224	868	709	651	896	143	670	395	590	190	435	370	254	412	296	208	632	393	411	210	626	400	576	659	217	146	378	162
27045_7#26	6052	668	737	470	475	501	885	410	469	674	836	479	807	738	773	433	550	900	896	658	386	481	1087	924	904	1111	390	919	682	837	417	264	651	549	709	577	479	889	680	686	465	885	687	835	900	470	387	667	409
34873_7#128	5904	348	531	222	213	279	687	188	275	446	640	275	669	516	499	253	44	700	680	444	208	287	891	760	670	925	210	725	354	653	253	504	429	57	393	127	275	703	352	358	273	697	359	613	694	276	213	361	229
34926_8#95	6024	131	678	395	392	458	816	369	448	623	801	452	838	695	466	430	369	821	785	606	385	460	1056	927	793	1088	383	884	27	812	434	673	604	380	320	415	452	869	11	71	446	864	28	790	845	451	384	106	404
7910_5#25	6259	962	1019	770	761	789	1177	706	777	946	1090	759	769	1022	1063	745	820	1198	1196	944	696	789	1341	1180	1184	1359	706	1203	976	1115	681	864	919	833	1005	865	759	1177	974	980	779	1159	981	1101	1188	782	701	955	725
27035_8#112	6162	838	855	660	657	683	1033	588	679	820	932	655	1007	852	957	649	704	1054	1050	814	610	691	1217	866	1026	1259	608	249	858	955	645	878	803	711	873	739	655	1033	856	862	669	1019	863	963	316	664	609	839	629
27035_8#134	5841	387	460	175	174	216	624	117	168	393	569	200	604	465	484	132	259	647	641	381	109	180	854	687	643	886	89	644	403	584	144	393	362	256	416	292	200	626	401	407	162	616	408	554	635	177	62	382	108
27097_8#107	5849	412	470	197	206	216	634	123	220	401	587	198	610	463	516	200	269	653	647	377	151	232	874	693	655	902	151	666	428	586	196	449	372	274	441	302	198	630	426	430	218	622	433	556	655	225	154	404	168
27097_8#124	5857	409	464	197	200	232	636	137	202	383	581	212	620	469	504	166	275	655	649	393	141	214	864	693	651	894	99	652	425	592	168	425	370	276	438	304	212	638	423	431	198	630	430	574	643	205	122	404	138
27097_8#99	5923	496	565	290	295	307	729	232	311	496	674	297	705	564	597	299	354	746	746	472	250	323	937	786	696	961	250	769	518	697	297	542	467	355	531	389	297	709	516	520	311	717	523	661	752	310	255	495	271
27045_7#137	5805	349	422	133	138	166	586	13	156	353	525	150	560	419	452	136	207	605	597	333	87	168	814	647	597	846	87	618	365	542	132	375	314	206	386	244	150	584	363	367	156	578	370	516	607	163	90	342	104
27045_8#94	5846	397	469	184	181	217	623	124	181	400	562	201	609	474	499	143	266	646	642	380	118	193	859	692	652	889	72	661	411	593	151	406	367	265	432	295	201	627	409	417	175	621	416	575	650	186	99	391	117
27097_8#68	5935	496	528	287	290	284	704	215	300	479	663	282	694	529	588	276	355	721	715	467	239	312	962	781	725	988	239	758	512	668	284	519	450	356	529	388	282	702	510	514	296	694	517	618	743	309	242	494	256
27045_8#103	6098	483	746	489	490	534	866	449	520	711	849	526	874	753	514	498	487	885	869	674	457	532	1108	977	895	1138	457	938	429	882	504	749	670	516	424	547	526	925	427	463	518	920	434	852	893	521	460	438	474
27045_8#5	6188	846	850	657	644	650	1004	583	628	799	963	644	1014	851	906	618	713	1023	1023	813	597	640	1202	1073	1035	1228	597	1036	864	744	640	871	794	712	871	732	644	146	862	864	646	130	869	956	1031	649	600	840	618
34873_7#172	6225	829	886	673	670	688	60	621	686	847	1029	690	960	907	910	672	727	25	71	857	633	698	1272	1113	1081	1294	631	1092	833	1000	680	901	838	734	860	754	690	1036	831	839	700	1028	838	1003	1081	689	636	778	648
34926_8#31	5870	446	517	234	235	273	641	176	231	450	612	253	621	518	555	191	312	664	658	434	168	243	893	734	688	921	144	701	466	633	195	438	405	315	485	349	253	679	464	472	223	671	471	607	692	238	147	443	165
34956_7#60	5926	522	569	314	325	321	747	242	337	502	704	309	703	570	623	313	388	766	758	500	268	349	963	804	768	1009	268	775	536	699	311	550	479	381	555	419	309	743	534	534	335	739	541	651	760	340	269	511	283
27035_8#80	6030	143	670	399	396	464	820	375	452	621	803	458	842	691	476	434	375	825	789	606	389	464	1054	931	795	1090	387	886	41	812	438	679	610	386	332	421	458	867	41	79	450	862	48	792	851	451	388	136	408
27035_8#171	5797	353	421	144	147	151	585	76	163	350	528	161	563	424	459	141	212	600	594	328	90	175	815	652	608	849	94	621	368	541	141	386	323	205	381	249	161	587	366	370	161	581	373	527	610	168	95	345	113
27045_7#117	6210	816	871	660	655	673	67	606	671	832	1014	675	951	892	897	657	714	34	80	842	618	683	1257	1098	1066	1281	616	1077	820	985	667	886	823	721	845	741	675	1021	818	826	685	1013	825	990	1066	674	621	765	633
27045_8#121	6018	612	595	422	411	443	821	358	421	20	774	411	803	620	707	411	464	836	832	604	368	433	1031	892	842	1071	370	839	624	773	415	662	579	467	643	511	411	803	622	622	435	799	629	745	822	414	369	599	385
34873_7#192	6184	834	869	676	663	697	1079	614	663	822	838	681	1039	894	905	617	728	1098	1092	856	626	675	1091	1106	1054	1203	628	1043	850	967	673	902	801	733	901	759	681	989	848	848	683	953	855	983	1028	688	623	831	631
34926_8#133	6067	434	705	444	439	493	849	408	489	652	834	493	875	712	479	469	422	862	846	635	428	501	1099	954	872	1135	428	921	384	863	471	720	651	441	311	472	493	906	382	410	491	905	389	813	880	490	429	411	441
34926_8#181	6012	157	668	381	378	444	810	353	432	605	783	436	822	675	478	414	359	815	785	588	369	444	1044	917	773	1076	367	874	69	800	420	659	588	368	328	403	436	851	67	113	430	848	74	776	833	435	370	150	392
34926_8#182	6107	675	602	505	494	520	888	437	494	641	837	510	890	609	772	498	551	905	901	675	455	506	1092	967	869	1130	457	898	689	838	500	721	676	558	724	584	510	858	687	673	520	868	694	798	879	489	456	662	470
34926_8#50	6012	582	583	412	401	433	811	348	411	62	760	401	793	610	695	401	454	826	822	592	358	423	1019	878	830	1061	360	827	592	769	405	652	569	457	623	501	401	799	590	596	425	793	597	735	808	404	359	569	375
34956_7#20	5925	501	602	315	318	352	746	251	338	515	707	320	688	597	606	316	383	767	761	514	271	350	986	807	761	1006	273	770	519	700	314	555	446	386	520	421	320	753	517	521	336	746	524	672	753	343	268	516	290
27035_8#166	5826	374	445	158	153	195	601	96	153	374	550	181	579	448	477	111	238	624	618	356	88	165	835	670	626	863	36	645	388	567	117	374	339	237	409	269	181	607	386	394	143	601	393	547	632	156	65	367	83
27035_8#18	6020	593	496	411	410	430	801	343	404	537	738	420	796	553	680	402	463	818	812	577	359	416	1021	855	825	1055	363	807	607	751	410	645	582	466	644	500	420	808	605	583	428	802	612	722	782	413	364	568	366
27097_8#159	5908	352	535	226	217	283	691	192	279	450	644	279	673	520	503	257	50	704	684	448	212	291	895	764	674	929	214	729	358	657	257	508	433	61	397	131	279	707	356	362	277	701	363	617	698	280	217	365	233
27045_7#58	5877	433	480	223	218	258	652	161	20	421	601	244	642	489	518	172	297	675	669	415	155	44	898	721	667	922	149	706	449	628	202	451	406	298	464	330	244	634	447	445	156	634	454	602	689	125	146	426	156
34873_7#46	6045	580	711	442	419	479	873	400	477	644	820	477	867	712	689	451	438	894	876	636	412	489	1093	920	868	1103	414	909	576	861	455	694	629	445	603	475	477	895	574	590	479	893	581	819	888	474	417	577	433
34873_7#61	5824	362	455	172	173	199	611	110	197	384	566	193	597	458	461	177	228	626	616	356	126	209	857	696	644	885	130	659	368	577	177	420	357	227	389	263	193	621	366	376	195	615	373	563	646	202	133	349	147
34926_8#190	5806	366	421	154	159	135	589	86	171	356	536	171	569	428	465	149	220	606	600	336	96	183	827	662	606	855	104	627	380	549	151	386	325	217	387	257	171	589	378	382	171	583	385	533	616	176	105	357	123
34957_1#49	6452	1197	1252	1013	1008	1026	1384	947	1008	1165	1315	1000	1242	1235	1290	980	1065	1405	1405	1175	959	1020	1559	1397	1409	1580	955	1382	1217	1332	976	1164	1150	1066	1236	1104	1000	1388	1215	1219	1010	1376	1222	1310	1371	1021	948	1196	964
27035_8#103	6182	830	842	678	669	703	1049	612	689	822	940	677	1041	842	928	673	702	1070	1066	838	626	701	1233	874	1044	1275	628	245	846	967	665	900	827	715	863	743	677	1055	844	836	691	1047	851	961	14	680	627	817	629
27035_8#86	5853	405	464	191	192	236	640	137	190	407	579	220	622	477	502	156	277	663	657	401	131	202	862	701	661	898	113	658	421	596	168	409	376	276	432	308	220	634	419	423	184	624	426	568	643	199	86	398	132
27035_8#174	6190	850	891	660	653	661	1041	592	657	830	972	661	1027	898	947	633	716	1062	1060	818	604	669	1145	650	1040	1227	608	913	866	999	649	866	815	715	875	745	661	1041	864	866	659	1027	871	965	922	664	601	843	625
27097_8#31	5792	348	416	139	142	146	580	71	158	345	523	156	558	419	454	136	207	595	589	323	85	170	810	647	603	844	89	616	363	536	136	381	318	200	376	244	156	582	361	365	156	576	368	522	605	163	90	340	108
27045_7#62	6089	709	728	515	512	520	894	445	524	667	857	512	888	731	792	506	565	913	909	679	469	536	1108	957	859	1142	471	920	721	836	512	741	670	554	726	594	512	898	719	723	528	894	726	784	913	525	472	696	486
27045_7#132	5828	385	461	176	181	203	613	114	195	378	560	195	599	458	491	173	244	630	622	358	124	207	839	682	628	865	124	657	399	575	173	422	359	247	416	277	195	615	397	399	193	613	404	571	646	200	127	379	147
27045_8#19	6023	130	677	394	391	457	815	368	447	622	800	451	837	694	465	429	368	820	784	605	384	459	1055	926	792	1087	382	883	26	811	433	672	603	379	319	414	451	868	10	70	445	863	27	789	844	450	383	111	403
27045_8#26	5936	466	597	288	255	343	745	252	305	520	696	340	697	580	577	289	314	762	750	514	266	317	951	808	754	985	268	793	480	721	303	548	493	315	499	349	340	739	478	482	337	745	485	697	768	340	269	465	291
34926_8#11	6228	832	889	676	673	691	61	624	689	850	1032	693	963	910	913	675	730	28	72	860	636	701	1275	1116	1084	1297	634	1095	836	1003	683	904	841	737	863	757	693	1039	834	842	703	1031	841	1006	1084	692	639	781	651
34956_7#2	5893	452	507	250	247	285	687	188	237	456	634	271	609	522	561	217	330	706	700	440	182	249	911	752	714	951	172	717	476	641	219	456	433	325	505	359	271	689	474	470	245	683	481	611	698	256	169	453	181
10156_7#22	5807	364	440	155	160	182	592	91	172	359	533	170	576	435	470	150	227	609	603	343	101	184	814	659	605	842	101	634	380	556	152	397	340	228	395	258	170	596	378	382	172	594	385	548	625	177	104	360	124
27045_8#104	6299	957	1028	787	788	808	610	737	812	947	1151	798	1094	1035	1054	788	835	587	601	951	747	824	1360	1247	1185	1374	747	1200	971	1124	790	1013	950	842	996	874	798	1142	969	977	810	1134	976	1109	1203	811	752	928	772
34956_7#173	5852	404	461	192	187	227	625	130	69	394	580	213	615	462	507	161	266	648	642	386	122	81	869	698	644	895	116	679	420	599	169	418	375	267	435	301	213	631	418	424	121	625	425	575	662	88	113	397	133
34956_7#65	5910	504	561	288	293	317	725	230	291	500	666	313	685	550	595	259	372	748	740	470	226	303	919	730	740	965	212	701	516	665	259	498	473	369	537	401	313	699	514	520	285	711	521	659	692	298	211	499	229
6998_1#22	6305	1052	1097	854	851	879	1245	792	873	1010	1162	839	861	1090	1139	845	916	1266	1260	1032	798	885	1441	1244	1278	1445	802	1255	1062	1193	795	944	1017	921	1079	947	839	1247	1060	1062	867	1233	1067	1169	1238	874	795	1039	817
10156_8#49	5817	372	448	169	174	196	604	105	184	369	547	184	590	441	482	162	243	621	615	355	115	196	828	669	625	856	115	638	388	566	162	411	354	244	409	272	184	604	386	390	186	602	393	556	633	187	118	368	138
27035_8#172	5891	487	524	285	278	308	704	223	180	473	663	302	702	541	596	252	351	727	719	465	215	192	936	785	731	960	207	746	503	682	262	507	464	352	526	382	302	694	501	507	224	688	508	654	731	109	206	482	224
27097_8#50	5807	351	424	135	140	168	588	15	158	355	527	152	562	421	454	138	209	607	599	335	89	170	816	649	599	848	89	620	367	544	134	377	316	208	388	246	152	586	365	369	158	580	372	518	609	165	92	344	106
27097_8#53	5901	461	506	245	244	270	682	169	262	435	631	236	668	509	562	248	317	699	693	437	197	274	912	745	695	948	197	708	475	634	240	495	370	316	490	352	236	682	473	477	266	676	480	604	691	261	200	452	218
34956_7#139	6216	887	924	703	706	718	1092	627	706	863	993	704	1054	885	972	682	753	1113	1111	863	649	718	1292	1113	1033	1288	655	1048	909	994	694	921	842	756	920	776	704	1082	907	913	698	1066	914	1022	1029	701	656	890	670
34956_7#4	6222	862	943	690	697	715	1083	634	699	854	982	717	1075	942	969	699	708	1102	1086	860	658	711	1295	1160	976	1311	656	1107	858	1047	703	927	850	709	865	749	717	1093	856	870	699	1105	863	1029	1098	692	659	847	671
27097_8#152	6255	873	916	711	702	726	282	647	716	847	1051	712	990	933	946	696	763	281	303	865	659	728	1284	1153	1129	1316	657	1114	875	1028	708	919	862	770	888	790	712	1064	873	881	724	1056	880	1039	1109	725	662	828	676
27045_7#123	5804	364	419	152	157	133	587	84	169	354	534	169	567	426	463	147	218	604	598	334	98	181	825	660	610	853	102	625	378	547	149	384	323	215	385	255	169	587	376	380	169	581	383	531	614	174	103	355	121
34873_7#3	5867	430	508	221	230	248	650	159	214	429	603	242	628	501	530	196	299	667	661	411	163	226	872	727	665	900	171	704	450	618	218	459	410	296	467	322	242	628	448	450	240	636	455	610	695	247	172	430	192
34926_8#117	5875	429	476	219	214	254	648	157	16	417	597	240	638	485	514	168	293	671	665	411	151	40	894	717	663	918	145	702	445	624	198	447	402	294	460	326	240	630	443	441	152	630	450	598	685	121	142	422	152
27035_8#122	6280	895	950	725	732	752	1120	663	720	903	1059	734	1118	945	970	724	787	1137	1133	915	681	732	1324	1207	939	1374	681	1146	903	1096	730	946	880	774	930	814	734	1100	901	909	734	1114	908	1040	1131	735	686	886	702
27097_8#116	6003	11	658	379	378	440	806	347	426	605	779	430	812	673	510	410	359	811	779	594	363	438	1038	907	789	1070	363	858	125	794	412	653	582	368	388	397	430	843	123	155	424	840	130	762	823	429	362	196	382
34873_7#42	6086	706	725	512	509	517	891	442	521	664	854	509	885	728	789	503	562	910	906	676	466	533	1105	954	856	1139	468	917	718	833	509	738	667	551	723	591	509	895	716	720	525	891	723	781	910	522	469	693	483
34956_7#92	6351	1073	1140	899	894	908	1274	833	908	1069	1189	882	926	1129	1172	884	939	1301	1287	1053	825	920	1468	1225	1309	1496	843	1270	1087	1234	850	1001	1058	952	1098	980	882	1298	1085	1095	908	1286	1092	1200	1265	915	840	1072	862
27035_8#104	5906	362	557	250	241	323	695	228	303	484	680	311	701	556	505	287	212	710	694	482	244	315	947	800	696	979	246	765	376	683	291	542	469	219	409	261	311	731	374	386	307	729	381	661	736	304	249	377	265
34873_7#120	5842	392	443	178	177	211	617	112	159	388	558	199	597	458	493	129	256	640	634	372	106	171	859	684	640	887	82	651	408	579	133	392	357	255	433	291	199	625	406	410	161	621	413	551	632	172	83	387	35
34956_7#189	5904	491	526	291	290	316	710	229	212	477	637	308	678	539	604	266	357	729	723	479	223	224	938	779	741	956	221	740	509	676	272	497	466	360	532	390	308	706	507	511	248	694	514	666	727	149	220	488	238
34956_7#23	5804	364	419	152	157	133	587	84	169	354	534	169	567	426	463	147	218	604	598	334	94	181	825	660	604	853	102	625	378	547	149	384	323	215	385	255	169	587	376	380	169	581	383	531	614	174	103	355	121
27045_7#64	5907	351	534	225	216	282	690	191	278	449	643	278	672	519	502	256	49	703	683	447	211	290	894	763	673	928	213	728	357	656	256	507	432	60	396	130	278	706	355	361	276	700	362	616	697	279	216	364	232
34926_8#84	6302	1006	981	836	823	831	1163	768	833	990	1110	831	1155	992	1091	817	860	1190	1184	994	782	845	1351	1148	1212	1397	784	1153	1020	1129	827	1032	957	871	1011	897	831	1181	1018	1012	839	1185	1025	1108	1134	840	783	993	785
34956_7#10	5798	354	422	145	148	152	586	77	164	351	529	162	564	425	460	142	213	601	595	329	91	176	816	653	609	850	95	622	369	542	142	387	324	206	382	250	162	588	367	371	162	582	374	528	611	169	96	346	114
34956_7#177	5896	468	530	265	276	302	700	211	282	469	633	290	694	541	570	276	333	713	705	455	225	294	932	773	729	956	227	702	483	658	268	517	454	330	506	374	290	700	481	483	290	692	488	640	695	295	228	466	238
10250_7#42	6021	180	671	388	385	447	819	360	439	614	788	443	825	680	501	419	364	822	792	597	376	451	1061	926	776	1091	374	879	102	797	427	666	593	373	357	408	443	848	100	146	437	845	107	785	846	444	377	181	399
SRR12527883	6304	1034	1081	834	833	861	1239	782	845	1012	1142	814	975	1104	1131	815	900	1258	1254	1012	764	857	1431	1250	1260	1459	774	1257	1054	1175	809	938	973	907	1061	933	814	1221	1052	1056	833	1217	1059	1169	1238	854	773	1029	795
27035_8#34	5814	362	437	148	147	185	595	88	139	362	538	171	571	436	471	101	230	618	612	348	76	151	827	664	618	855	54	633	378	559	109	362	333	227	401	261	171	599	376	384	131	593	383	533	620	144	19	357	73
27045_7#7	5875	429	476	219	214	254	648	157	16	417	597	240	638	485	514	168	293	671	665	411	151	40	894	717	663	918	145	702	445	624	198	447	402	294	460	326	240	630	443	441	152	630	450	598	685	121	142	422	152
27045_7#191	5907	353	534	227	218	284	692	193	280	449	643	280	674	517	502	258	57	705	685	445	213	292	898	763	673	928	215	728	357	654	258	509	432	70	396	140	280	708	355	361	278	702	362	616	697	279	218	364	234
34926_8#184	6034	161	674	397	392	460	820	371	444	621	805	456	842	687	480	432	373	827	791	606	389	456	1056	925	795	1088	389	882	69	814	440	675	608	384	348	419	456	869	69	9	452	866	76	782	835	455	390	162	406
10208_8#51	5903	491	562	283	282	324	686	227	282	499	661	302	668	565	598	242	363	709	703	483	219	294	940	779	735	964	195	748	511	684	244	471	456	366	534	400	302	722	509	517	274	714	516	656	741	289	198	490	216
27035_8#30	6086	666	37	496	479	507	859	428	481	596	811	501	879	588	759	477	546	876	874	648	440	493	1085	940	910	1135	442	862	680	830	491	718	647	551	711	575	501	855	678	676	493	849	685	815	843	466	445	643	441
27045_7#22	5856	422	495	202	203	241	649	142	203	420	598	221	597	492	525	163	282	672	666	392	132	215	881	714	666	905	116	685	438	615	169	406	385	281	455	311	221	657	436	442	195	651	443	591	668	208	117	417	135
27045_7#145	5874	424	496	221	224	246	656	159	234	429	605	242	642	493	532	214	291	673	665	411	165	246	880	727	669	906	165	702	439	614	216	462	404	290	456	324	242	650	437	441	232	644	444	610	691	235	168	418	188
27045_8#25	5926	480	555	292	299	323	713	234	289	490	640	315	705	558	575	261	348	730	726	478	240	301	947	778	728	969	210	727	486	657	271	526	473	351	513	387	315	717	484	500	291	707	491	657	714	304	225	471	231
34873_7#29	6182	828	840	647	638	642	998	575	620	793	973	640	1012	855	898	612	703	1019	1019	803	589	632	1198	1079	1007	1220	589	1042	842	728	634	867	790	704	863	720	640	88	840	846	640	92	847	952	1041	641	592	824	610
34873_7#5	6219	841	890	661	660	674	1018	593	650	821	947	674	966	853	932	632	715	1037	1037	825	607	662	1254	1083	1015	1302	617	1012	877	952	652	869	828	722	880	752	674	972	875	877	672	980	882	977	989	671	616	852	630
34873_7#82	6010	606	587	416	405	437	815	352	415	44	766	405	797	614	701	405	458	830	826	598	362	427	1025	878	836	1065	364	833	618	765	409	656	573	461	635	505	405	793	616	616	429	787	623	739	816	408	363	593	379
34956_7#80	5866	429	505	216	213	253	659	156	209	430	602	241	639	504	537	165	296	682	676	412	144	221	891	724	678	921	118	689	445	623	175	430	399	295	468	325	241	663	443	451	201	659	450	589	678	212	115	425	139
10208_8#9	6163	801	819	631	624	652	1016	561	628	785	513	638	954	813	879	584	677	1029	1029	799	581	640	1196	1015	1015	1226	575	1002	821	938	620	839	748	668	850	722	638	1010	819	831	632	994	826	944	963	643	574	798	588
SRR12527876	5864	426	481	216	205	247	645	152	109	412	604	237	635	482	533	189	290	668	662	410	146	121	889	718	666	917	144	692	444	617	197	440	395	291	457	325	237	641	442	448	147	635	449	593	682	126	141	421	161
27035_8#100	6303	904	979	776	767	791	1107	710	781	930	1098	785	1147	988	1025	757	812	1112	1112	936	726	793	1355	1194	1172	1377	728	1165	902	1067	771	996	943	809	957	861	785	1111	900	904	785	1097	907	1081	1150	790	723	893	739
27045_7#158	5908	352	535	226	217	283	691	192	279	450	644	279	673	520	503	257	48	704	684	448	212	291	895	764	674	929	214	729	358	657	257	508	433	61	397	131	279	707	356	362	277	701	363	617	698	280	217	365	233
34873_7#108	5888	440	513	228	237	257	665	128	255	448	614	251	651	502	551	237	304	684	682	428	188	267	845	742	692	863	188	713	462	641	229	474	407	297	481	337	251	685	460	464	255	677	467	607	700	262	191	439	205
34873_7#139	5826	378	423	164	163	199	601	104	161	374	554	189	583	438	483	115	240	624	618	356	94	173	841	668	632	869	72	645	394	571	127	372	347	239	417	273	189	615	392	398	153	609	399	549	634	158	71	367	91
34926_8#63	6012	153	664	387	384	450	804	361	436	611	795	442	832	683	482	420	361	809	773	594	377	448	1040	919	769	1072	375	866	53	798	426	665	594	374	330	403	442	863	51	95	434	858	58	776	831	441	376	142	396
34956_7#138	5880	434	451	222	213	255	643	158	113	414	604	243	645	474	535	193	294	666	660	414	150	125	887	728	666	915	148	695	450	623	199	450	403	295	465	331	243	655	448	450	159	649	455	599	682	120	145	427	161
34956_7#146	5993	581	570	367	366	396	786	295	350	527	684	356	758	583	652	340	443	803	797	547	315	362	1010	829	797	1046	317	787	595	717	360	601	494	440	616	466	356	760	593	593	388	760	600	712	788	361	320	570	338
34956_7#82	6026	172	685	400	395	459	819	374	453	628	800	451	835	698	487	435	382	824	792	607	390	465	1057	922	790	1089	384	885	88	815	439	670	609	391	355	422	451	872	86	128	449	867	93	787	846	458	389	171	409
SRR12527886	5927	519	560	313	310	327	732	241	328	501	667	316	672	553	622	306	375	753	747	499	261	340	974	801	763	1004	257	772	531	694	300	531	462	376	548	408	316	738	529	533	326	732	536	656	753	317	262	512	280
27097_8#10	5820	372	417	158	157	193	595	98	155	368	548	183	577	432	477	109	234	618	612	350	88	167	835	662	626	863	66	639	388	565	121	366	341	233	411	267	183	609	386	392	147	603	393	543	628	152	65	361	85
27097_8#78	5804	348	421	132	137	165	585	12	155	352	524	149	559	418	451	135	206	604	596	332	86	167	813	646	596	845	86	617	364	541	131	374	313	205	385	243	149	583	362	366	155	577	369	515	606	162	89	341	103
27045_7#111	6224	924	973	742	729	753	1099	674	741	906	1048	745	1095	964	1025	719	786	1122	1124	908	684	753	1109	692	1112	1181	688	943	936	1075	723	954	881	785	957	813	745	1127	934	938	753	1115	941	1023	948	744	683	915	705
34926_8#134	6329	1017	1050	859	860	874	984	801	862	1009	1167	854	1186	1053	1124	844	901	975	989	1019	809	874	1340	1267	1235	1370	815	1222	1037	1168	848	1051	1010	916	1068	942	854	1198	1035	1045	876	1192	1042	1186	1205	867	808	1008	830
34926_8#45	5950	525	585	314	315	325	725	244	335	516	692	313	721	576	625	303	388	754	748	496	266	347	971	790	772	999	264	769	537	673	315	552	465	391	562	411	313	721	535	543	333	713	542	663	754	334	269	517	287
34956_7#52	6179	799	836	627	634	664	1046	563	618	815	983	644	1016	871	894	618	673	1063	1055	761	585	630	1240	1085	993	1254	585	1056	819	974	636	847	792	682	830	720	644	988	817	817	636	996	824	988	1043	635	586	786	600
34956_7#54	5814	364	437	146	145	185	593	86	141	364	542	171	569	436	467	99	228	616	610	346	76	153	825	662	616	853	32	635	378	557	105	362	333	227	399	259	171	599	376	384	131	593	383	535	622	146	53	357	71
34873_7#183	5847	393	472	181	186	214	632	65	204	401	575	198	606	461	500	184	255	655	643	379	135	216	854	691	643	890	135	668	407	584	178	423	362	254	422	292	198	630	405	409	204	624	412	564	657	211	138	384	154
34873_7#57	5838	384	457	172	171	213	621	114	165	390	566	197	601	462	481	129	256	644	638	378	106	177	851	684	640	883	86	641	400	581	141	390	359	253	413	289	197	623	398	404	159	613	405	551	632	174	59	379	105
34956_7#140	5906	497	560	285	284	320	706	225	264	487	665	304	704	551	586	222	355	729	723	479	215	276	936	773	729	962	195	748	513	614	248	491	468	354	524	388	304	644	511	519	272	628	518	660	739	283	196	494	214
34873_7#131	6330	984	1057	812	821	827	1193	754	833	974	1126	837	1187	1042	1079	819	826	1214	1198	978	782	845	1399	1270	1060	1421	782	1225	986	1171	823	1037	974	831	1011	875	837	1199	984	992	833	1211	991	1147	1212	842	785	973	799
27045_7#156	5917	490	545	294	301	311	719	226	313	490	660	305	699	542	587	291	354	736	728	321	244	325	941	784	734	977	246	749	497	673	289	534	471	357	518	385	305	719	495	507	311	713	502	661	738	314	249	471	261
27045_8#15	5907	367	554	253	248	322	698	229	300	481	679	310	700	553	508	286	217	713	697	479	243	312	948	793	695	980	245	766	379	682	290	541	470	224	412	266	310	730	377	389	306	728	384	662	737	301	248	380	264
34926_8#110	5886	454	521	236	241	277	679	178	219	444	628	257	617	516	537	185	316	702	696	424	170	231	915	736	682	933	156	707	474	639	207	446	423	317	485	343	257	659	472	480	233	657	479	619	686	244	155	453	175
34926_8#62	6264	920	902	758	753	745	1027	686	769	874	1042	759	1113	918	1020	745	798	1048	1038	902	704	781	1299	1178	1120	1297	712	1113	930	1085	759	950	887	801	953	837	759	1067	928	936	769	1099	935	1053	1098	746	713	895	719
SRR12527878	6323	1011	1067	822	813	839	1205	752	823	974	1118	809	931	1078	1100	795	879	1228	1226	986	748	835	1387	1210	1236	1399	750	1221	1021	1163	789	922	965	884	1054	922	809	1211	1019	1023	821	1199	1026	1139	1204	826	749	1005	767
27035_8#12	6173	866	868	701	682	714	1062	627	684	843	991	698	1038	887	968	674	751	1085	1083	857	637	696	1216	645	1095	1298	645	870	878	1048	680	903	852	752	893	784	698	1078	876	862	702	1078	883	1004	881	691	638	862	654
34873_7#67	5928	382	555	252	243	303	715	214	303	476	666	301	695	542	533	281	84	728	708	470	236	315	919	786	696	953	238	753	388	679	279	530	453	95	427	165	301	729	386	392	301	723	393	639	722	304	241	395	257
34873_7#68	6175	795	843	645	640	662	1044	583	644	769	859	656	1021	837	895	614	703	1061	1053	815	591	656	1226	1071	1021	1240	605	980	831	944	644	868	792	702	860	740	656	988	829	831	662	978	836	944	961	659	604	806	614
34926_8#32	6083	723	730	517	520	526	904	459	528	689	849	522	900	735	804	516	571	923	921	679	469	540	1132	947	909	1174	473	918	739	820	518	739	672	574	744	618	522	880	737	737	522	870	744	836	899	533	476	712	486
34956_7#22	6258	916	898	754	749	741	1023	682	765	870	1038	755	1109	914	1016	741	794	1044	1034	898	700	777	1295	1174	1116	1293	708	1109	926	1081	755	946	883	797	949	833	755	1061	924	932	765	1095	931	1049	1094	742	709	891	715
6998_1#20	6012	624	685	416	417	441	843	350	415	624	798	429	771	688	721	387	494	866	862	600	324	427	1037	894	870	1071	342	873	632	793	393	242	595	493	659	527	429	849	630	638	413	843	637	787	860	418	339	613	359
34873_7#165	5892	475	535	264	265	281	667	206	259	478	636	279	645	538	582	223	341	690	682	460	200	271	923	766	718	943	178	731	493	657	229	468	423	344	514	374	279	705	491	497	257	697	498	637	722	268	181	471	199
34873_7#85	6187	795	850	637	628	644	186	577	642	807	985	638	932	867	886	626	683	159	187	813	589	654	1238	1073	1049	1260	585	1064	799	958	636	859	740	690	822	710	638	992	797	803	656	986	804	951	1045	645	588	746	602
34957_1#1	6346	1084	1127	898	895	917	1281	832	907	1058	1184	875	901	1126	1179	873	939	1300	1296	1068	830	919	1451	1250	1308	1465	834	1299	1099	1235	755	992	1046	958	1120	986	875	1283	1097	1099	907	1269	1104	1203	1278	908	819	1084	853
27035_8#145	6146	764	781	584	591	611	991	518	571	756	930	597	959	820	849	573	632	1012	1004	728	540	583	1197	1026	972	1225	538	991	780	939	587	804	749	633	793	669	597	965	778	784	593	959	785	925	974	572	537	745	557
27045_7#27	6040	341	648	411	392	454	792	363	436	615	786	442	824	681	478	424	383	809	783	612	381	448	1044	919	805	1086	377	883	295	807	432	667	598	400	348	419	442	849	293	317	438	846	300	782	832	445	380	340	402
27045_8#84	6301	963	1042	793	800	816	1184	737	812	953	1105	820	1176	1025	1052	800	809	1205	1189	959	761	824	1406	1253	1047	1422	761	1208	961	1152	802	1028	959	812	966	856	820	1182	959	973	814	1194	966	1122	1193	811	764	946	778
34873_7#58	5811	355	428	139	144	172	592	19	162	359	531	156	566	425	458	142	213	611	603	339	93	174	820	653	603	852	93	624	371	548	138	381	320	212	392	250	156	590	369	373	162	584	376	522	613	169	96	348	110
34873_7#81	6224	838	885	662	663	681	1037	596	659	820	964	681	983	850	927	615	714	1056	1052	836	604	671	1267	1078	1020	1313	614	1023	874	975	651	878	819	717	871	749	681	1005	872	874	671	999	879	980	992	668	615	847	627
34956_7#74	6091	472	737	482	481	525	855	440	511	702	844	517	871	746	503	491	476	874	858	665	450	523	1097	968	896	1129	450	931	414	873	497	744	661	505	409	536	517	918	412	448	509	913	419	845	886	512	453	423	467
34957_1#66	5832	389	465	180	185	207	617	118	199	382	564	199	603	462	495	177	248	634	626	362	128	211	843	686	632	869	128	661	403	579	177	426	363	251	420	281	199	619	401	403	197	617	408	575	650	204	131	383	151
27035_8#87	5859	417	476	207	206	232	652	145	136	421	593	230	626	495	526	170	287	675	669	401	139	148	884	713	659	908	123	688	433	614	176	427	390	286	452	320	230	646	431	439	64	640	438	590	677	151	120	412	140
27035_8#192	6058	658	615	480	485	495	867	418	489	636	800	485	839	684	773	469	518	890	888	638	430	501	1099	880	782	1125	432	861	680	807	467	704	629	525	691	555	485	831	678	682	499	839	685	821	856	484	433	663	449
27045_7#88	6084	678	191	506	489	515	869	438	493	634	824	513	891	642	777	493	556	886	886	666	450	505	1101	938	904	1145	454	879	692	837	503	727	659	561	717	587	513	867	690	688	503	863	697	823	864	478	457	655	453
34926_8#165	6215	921	946	731	722	748	1084	659	728	899	1001	720	1046	949	1016	722	781	1109	1107	897	671	740	1242	21	1103	1326	673	882	935	1038	712	937	868	786	942	814	720	1102	933	933	734	1090	940	1040	881	737	672	906	688
34956_7#21	5804	364	419	152	157	133	587	84	169	354	534	169	567	426	463	147	218	604	598	334	94	181	825	660	604	853	102	625	378	547	149	384	323	215	385	255	169	587	376	380	169	581	383	531	614	174	103	355	121
27035_8#60	5840	392	445	178	175	215	611	118	151	384	570	203	601	446	485	135	250	634	628	378	108	163	851	684	648	881	88	665	406	581	143	390	363	257	419	289	203	625	404	412	155	621	411	561	630	156	85	375	105
27035_8#133	6135	693	702	559	552	588	956	501	562	707	837	572	924	719	831	530	619	969	969	721	511	574	1146	941	909	1162	513	768	717	878	548	779	718	616	758	648	572	924	715	713	574	914	722	866	754	565	514	698	524
27035_8#163	5852	410	469	200	199	225	645	138	129	414	586	223	621	488	519	163	280	668	662	394	132	141	877	706	652	901	116	681	426	607	169	420	383	279	445	313	223	639	424	432	57	633	431	583	670	144	113	405	133
27045_8#35	5915	417	560	239	208	306	704	215	268	483	665	303	692	551	536	252	265	721	707	477	229	280	926	783	713	956	231	758	431	688	282	529	456	266	450	300	303	702	429	433	300	708	436	656	733	303	234	416	254
27045_8#41	5835	392	468	183	188	210	620	121	202	385	567	202	606	465	498	180	251	637	629	365	131	214	846	689	635	872	131	664	406	582	180	429	366	254	423	284	202	622	404	406	200	620	411	578	653	207	134	386	154
10156_8#8	6572	1350	1429	1162	1179	1195	1525	1112	1170	1340	1502	1185	1543	1420	1439	1168	1238	1532	1526	1332	1126	1182	1764	1624	1577	1770	1128	1587	1362	1519	1169	1387	1315	1245	1367	1267	1185	1548	1360	1370	1165	1536	1367	1501	1574	1182	1129	1331	1153
27035_8#28	5860	426	455	220	213	245	645	158	115	404	598	239	641	474	531	187	288	668	662	408	150	127	881	720	668	905	142	683	442	619	197	442	397	289	465	319	239	643	440	446	161	637	447	589	670	36	141	417	159
27097_8#72	5961	561	602	347	354	362	760	275	368	543	705	344	718	593	664	346	417	779	773	529	299	380	992	819	797	1026	297	812	575	696	338	583	524	404	592	452	344	744	573	575	362	730	580	698	791	373	302	554	318
27097_8#96	6239	963	990	769	760	786	1120	699	766	935	1029	764	1076	991	1060	756	827	1141	1141	933	709	778	1254	113	1149	1362	711	890	975	1072	750	967	908	828	988	854	764	1142	973	975	772	1128	980	1074	909	775	710	950	726
34873_7#63	6007	603	584	413	402	434	812	349	412	41	763	402	794	611	698	402	455	827	823	595	359	424	1022	875	833	1062	361	830	615	762	406	653	570	458	632	502	402	790	613	613	426	784	620	736	813	405	360	590	376
10208_7#59	5810	353	427	138	143	171	591	20	159	358	530	155	565	424	457	139	212	610	602	336	92	171	819	652	600	849	90	621	369	547	135	380	319	211	390	247	155	587	367	371	159	583	374	521	610	166	93	347	107
SRR12527873	5901	497	554	281	286	310	716	223	280	491	659	306	674	543	584	248	365	739	731	469	217	292	918	731	731	958	201	726	509	658	248	481	462	364	530	394	306	690	507	513	274	702	514	650	715	287	200	492	218
27035_8#42	6028	147	688	405	402	468	824	379	458	633	811	462	846	705	484	440	379	829	793	618	395	470	1068	939	807	1100	393	892	45	824	444	683	614	390	336	425	462	879	43	89	456	874	50	802	857	461	394	140	414
27097_8#91	5915	417	560	239	208	306	704	215	268	483	665	303	692	551	536	252	265	721	707	477	229	280	926	783	713	956	231	758	431	688	282	529	456	266	450	300	303	702	429	433	300	708	436	656	733	303	234	416	254
27045_7#83	5865	423	486	217	212	248	640	155	100	417	595	238	626	485	528	184	291	661	655	409	145	112	888	713	663	908	139	704	439	620	192	437	400	292	458	326	238	654	437	443	150	646	444	596	683	119	136	414	156
34873_7#153	6116	500	786	514	511	543	903	472	543	722	874	557	937	788	366	535	504	910	890	693	494	555	1161	1016	892	1201	486	975	428	917	537	776	701	519	427	554	557	944	426	454	543	943	433	889	956	556	493	463	509
34873_7#8	5814	370	435	150	151	185	599	84	145	366	532	167	563	434	473	105	230	622	616	346	82	157	819	662	612	857	58	635	386	553	95	364	331	229	405	263	167	595	384	392	137	589	391	531	622	150	59	365	73
34926_8#61	5958	558	609	354	353	369	777	286	373	552	708	357	717	598	667	347	422	800	794	548	306	385	1023	836	810	1043	302	819	570	733	345	578	497	423	587	459	357	775	568	572	373	767	575	693	800	378	305	553	325
34957_1#69	5875	429	476	219	214	254	648	157	16	417	597	240	638	485	514	168	293	671	665	411	151	40	894	717	663	918	145	702	445	624	198	447	402	294	460	326	240	630	443	441	152	630	450	598	685	121	142	422	152
27035_8#41	6046	169	704	425	422	484	838	395	474	647	823	478	864	721	500	456	397	843	809	632	409	486	1082	953	821	1114	409	908	67	836	460	699	630	408	356	445	478	895	67	109	472	890	74	816	873	477	410	162	430
27045_7#33	6019	609	670	401	400	430	828	341	406	611	781	416	774	671	722	372	483	851	849	593	305	418	1042	871	849	1072	329	864	625	786	382	275	586	482	650	512	416	838	623	627	402	830	630	776	845	407	326	602	348
27045_7#99	5899	457	522	259	262	282	690	197	178	457	635	280	652	525	568	236	331	707	701	449	195	190	920	757	703	954	191	746	479	650	240	483	448	330	494	364	280	688	477	483	214	682	484	632	725	197	190	454	208
27097_8#184	6140	770	801	580	579	545	976	512	593	744	916	579	929	778	871	581	636	995	989	750	534	605	1164	1024	974	1208	536	971	794	913	569	799	705	627	813	665	579	957	792	786	593	955	799	163	964	590	531	769	541
34873_7#40	5843	395	464	177	172	214	620	115	172	391	567	200	596	467	494	134	257	643	637	375	107	184	852	685	643	880	61	664	409	584	142	395	356	256	428	288	200	624	407	413	164	618	414	564	649	175	90	386	108
34926_8#28	6096	722	729	540	531	559	929	476	551	680	852	553	915	746	821	525	576	954	950	712	490	563	1149	910	778	1183	490	921	738	851	539	754	685	587	751	629	553	855	736	732	551	871	743	875	902	544	491	713	505
34956_7#8	6186	834	846	682	673	707	1053	616	693	826	944	681	1045	846	932	677	706	1074	1070	842	630	705	1237	878	1048	1279	632	249	850	971	669	904	831	719	867	747	681	1059	848	840	695	1051	855	965	14	684	631	821	633
27035_8#159	5908	364	559	252	243	325	697	230	305	486	682	313	703	558	507	289	214	712	696	484	246	317	949	802	698	981	248	767	378	685	293	544	471	221	411	263	313	733	376	388	309	731	383	663	738	306	251	379	267
27097_8#89	6031	138	685	402	399	465	823	376	455	630	808	459	845	702	473	437	376	828	792	613	392	467	1063	934	800	1095	390	891	34	819	441	680	611	387	327	422	459	876	28	78	453	871	15	797	852	458	391	127	411
34926_8#53	6020	141	682	399	396	462	832	373	452	627	799	456	838	697	484	434	373	837	801	612	389	464	1060	923	799	1086	389	858	51	816	438	671	608	384	340	419	456	867	51	95	450	862	58	790	819	455	388	138	408
27097_8#95	6228	832	889	676	673	691	63	624	689	850	1032	693	963	910	913	675	730	28	74	860	636	701	1275	1116	1084	1297	634	1095	836	1003	683	904	841	737	863	757	693	1039	834	842	703	1031	841	1006	1084	692	639	781	651
27045_8#124	5876	428	495	212	221	247	657	114	243	430	602	237	633	496	535	223	290	678	672	414	174	255	849	730	674	863	174	699	446	621	217	454	395	285	467	325	237	663	444	448	243	657	451	589	684	250	177	421	191
34956_7#11	5810	354	427	138	143	171	591	18	161	358	530	155	565	424	457	141	212	610	602	338	92	173	819	652	602	851	92	623	370	547	137	380	319	211	391	249	155	589	368	372	161	583	375	521	612	168	95	347	109
27035_8#152	5945	507	564	317	318	324	736	247	326	509	669	318	698	557	624	310	375	755	747	497	271	338	962	801	735	990	267	788	527	662	314	561	478	374	552	412	318	724	525	529	330	718	532	642	775	327	272	506	288
34956_7#155	5852	424	479	210	215	191	641	148	231	410	594	233	627	490	527	213	282	658	652	396	152	243	879	714	644	907	166	671	440	603	211	448	385	279	447	317	233	643	438	444	227	635	445	591	660	236	167	415	185
27045_7#134	6451	1186	1261	1008	1013	1031	1383	958	1020	1198	1344	1035	1409	1248	1287	1014	1086	1392	1388	1184	974	1032	1606	1474	1425	1634	978	1435	1194	1373	1013	1239	1179	1093	1203	1113	1035	1406	1192	1202	1031	1394	1199	1335	1428	1028	973	1183	995
27045_7#177	5910	470	545	262	261	289	693	200	257	468	638	282	649	544	571	225	336	716	710	456	192	269	927	742	722	955	172	735	484	655	229	452	439	335	503	365	282	705	482	490	253	693	489	636	720	266	179	461	197
27097_8#58	6026	133	680	397	394	460	818	371	450	625	803	454	840	697	468	432	371	823	787	608	387	462	1058	929	795	1090	385	886	29	814	436	675	606	382	322	417	454	871	23	73	448	866	10	792	847	453	386	122	406
27097_8#130	6381	1105	1154	927	934	936	1280	873	954	1091	1241	950	1248	1151	1212	920	967	1295	1301	1097	883	966	724	1335	1217	346	885	1308	1115	1244	922	1131	1084	976	1142	1002	950	1258	1113	1115	940	1234	1120	1235	1299	953	888	1092	910
27097_8#167	6213	919	944	729	720	746	1082	657	726	897	999	718	1044	947	1014	720	779	1107	1105	895	669	738	1240	19	1101	1324	671	880	933	1036	710	935	866	784	940	812	718	1100	931	931	732	1088	938	1038	879	735	670	904	686
34873_7#18	6238	938	981	756	747	765	1123	688	755	918	1054	761	1107	978	1033	729	804	1142	1142	924	698	767	1103	736	1122	1165	700	969	950	1077	737	962	895	801	967	829	761	1135	948	948	765	1121	955	1045	974	758	697	927	719
34926_8#122	5955	413	582	287	272	358	740	263	346	521	701	344	722	595	544	320	245	755	739	517	277	358	974	819	736	1004	279	790	419	716	328	563	502	248	450	284	344	766	417	423	346	760	424	686	765	349	282	424	302
34956_7#192	5927	519	560	313	310	327	732	241	328	501	667	316	672	553	622	306	375	753	747	499	261	340	974	801	763	1004	257	772	531	694	300	531	462	376	548	408	316	738	529	533	326	732	536	656	753	317	262	512	280
34956_7#50	5862	428	457	222	215	247	647	160	117	406	600	241	643	476	533	189	290	670	664	410	152	129	883	722	670	907	144	685	444	621	199	444	399	291	467	321	241	645	442	448	163	639	449	591	672	38	143	419	161
10156_5#41	5896	475	530	265	266	232	692	191	282	473	629	270	668	535	582	254	333	711	703	441	211	294	926	757	705	950	209	710	491	650	258	499	422	332	506	366	270	682	489	493	270	680	496	620	709	285	212	466	230
10156_8#39	6176	839	876	657	666	692	1046	603	670	841	1007	678	1032	885	942	654	719	1061	1055	805	617	682	1146	1121	1045	1166	617	1102	853	1030	660	873	826	722	874	748	678	1052	851	855	678	1040	858	1012	1093	673	622	824	638
34926_8#1	5820	376	441	162	161	191	611	102	155	378	556	185	583	450	487	113	242	634	628	362	90	167	839	676	632	863	66	649	392	575	121	372	343	241	415	275	185	615	390	398	137	609	397	543	638	158	65	371	85
34956_7#153	5843	374	463	60	155	227	629	126	209	406	582	211	613	478	493	187	236	644	636	386	138	221	867	712	648	889	140	675	384	599	187	438	377	235	415	267	211	643	382	386	209	637	389	571	662	216	139	363	161
27035_8#36	6178	826	838	674	665	699	1045	608	685	818	936	673	1037	838	924	669	698	1066	1062	834	622	697	1229	870	1040	1271	624	241	842	963	661	896	823	711	859	739	673	1051	840	832	687	1043	847	957	10	676	623	813	625
34873_7#188	6322	1055	1074	895	890	888	1017	825	898	1027	1169	900	1214	1077	1146	860	941	1016	1028	1049	843	910	1335	1271	1251	1323	849	1226	1073	1178	888	1089	1034	952	1098	978	900	1224	1071	1069	912	1208	1078	1180	1187	889	850	1034	860
34956_7#78	6170	808	831	656	659	689	1041	598	677	814	914	659	1035	830	901	663	690	1054	1048	827	610	689	1229	878	1024	1281	618	335	816	967	651	888	823	707	835	740	659	1046	814	804	679	1039	821	957	180	674	615	799	617
7915_5#32	6355	1096	1155	890	889	903	1277	834	907	1056	1180	872	917	1132	1189	877	950	1304	1294	1052	824	919	1461	1244	1314	1469	836	1291	1108	1205	839	970	1037	953	1121	977	872	1277	1106	1112	897	1261	1113	1203	1274	908	829	1085	853
27035_8#150	6058	618	619	462	465	497	867	410	469	626	814	477	861	674	709	447	508	884	884	638	420	481	1093	882	764	1123	412	877	620	827	465	702	643	517	663	549	477	831	618	626	479	823	625	821	858	484	423	613	429
27045_7#29	6096	696	729	520	517	527	899	452	529	670	864	517	893	734	771	511	560	918	914	684	474	541	1109	960	866	1139	476	923	708	843	517	746	675	555	707	597	517	903	706	710	533	899	713	791	910	530	477	679	491
27045_7#82	5823	401	454	189	194	170	622	121	206	383	563	206	606	459	498	182	253	639	633	365	135	218	860	685	635	888	139	648	415	576	186	425	356	250	422	292	206	622	413	417	204	616	420	534	645	209	140	392	158
34873_7#94	5913	380	543	240	231	295	701	202	289	466	650	285	677	542	535	267	114	714	696	456	222	301	913	776	698	943	224	747	387	669	269	518	449	99	428	151	285	715	385	391	289	711	392	627	718	292	227	389	243
10208_8#42	5995	589	646	391	386	382	804	319	406	579	714	365	788	653	686	384	453	829	827	581	339	418	1030	861	821	1058	335	838	605	740	384	627	2	452	632	490	365	804	603	609	404	800	610	712	827	407	340	578	354
27097_8#59	6032	167	692	411	412	470	832	379	460	639	813	460	854	703	488	440	391	839	805	616	395	472	1066	935	815	1098	395	892	69	814	444	681	614	402	348	435	460	881	65	111	456	876	52	800	853	463	394	160	414
27045_7#14	5845	389	450	179	174	216	620	119	172	383	567	204	586	455	498	128	255	643	637	377	103	184	854	685	643	882	87	660	405	590	140	393	362	254	426	286	204	626	403	409	168	620	410	564	645	169	86	378	106
34873_7#30	5917	365	542	237	228	292	698	203	290	461	649	290	682	533	516	268	75	711	693	459	223	302	902	769	685	936	225	742	371	664	268	519	444	48	410	114	290	716	369	375	288	710	376	628	711	291	228	378	244
10156_7#58	6284	1000	1057	794	789	815	1189	732	797	964	1096	762	831	1046	1083	771	862	1210	1204	965	718	809	1379	1178	1212	1401	728	1197	1012	1129	733	860	935	867	1023	889	762	1185	1010	1012	787	1165	1017	1121	1180	800	723	989	747
27097_8#137	6222	934	967	738	729	755	1099	670	737	906	1010	731	1063	960	1027	725	798	1120	1120	900	680	749	1235	192	1102	1321	682	883	946	1045	719	934	877	801	961	827	731	1119	944	948	743	1105	951	1055	910	744	679	921	695
27045_7#32	5851	403	460	191	186	226	624	129	66	393	579	212	614	461	506	160	265	647	641	385	121	78	868	697	643	894	115	678	419	598	168	417	374	266	434	300	212	630	417	423	120	624	424	574	661	87	112	396	132
27097_8#190	6190	852	885	668	661	677	1067	592	651	802	964	613	939	882	934	613	726	1090	1080	820	608	663	1237	1090	1066	1241	612	1059	871	991	645	833	777	729	896	767	613	1019	869	871	673	1017	876	945	1052	664	605	842	623
34873_7#104	6085	466	731	476	475	519	849	434	505	696	838	511	865	740	497	485	470	868	852	659	444	517	1091	962	890	1123	444	925	408	867	491	738	655	499	403	530	511	912	406	442	503	907	413	839	880	506	447	417	461
34957_1#81	5854	384	481	160	29	243	641	142	227	412	598	233	631	488	509	205	238	656	648	406	158	239	871	722	660	907	160	685	392	619	211	458	393	237	415	269	233	657	390	392	229	651	397	587	674	232	163	371	183
SRR12527887	5905	501	558	285	290	314	720	227	284	495	663	310	678	547	588	252	369	743	735	473	221	296	922	735	735	962	205	730	513	662	252	485	466	368	534	398	310	694	511	517	278	706	518	654	719	291	204	496	222
27035_8#144	6317	994	1023	822	813	829	1204	764	833	970	1146	839	1163	1038	1095	817	848	1219	1219	992	770	845	538	1260	1124	588	776	1221	1002	1155	829	1042	965	837	1029	875	839	1143	1000	998	835	1129	1007	1111	1202	830	779	983	801
34956_7#115	5831	393	464	179	178	218	624	119	172	391	569	202	596	467	502	132	259	647	641	381	107	184	856	689	645	884	85	664	409	592	140	385	364	258	434	290	202	632	407	415	166	626	414	568	649	177	84	388	104
7910_7#6	6038	658	715	450	449	469	865	378	449	660	814	460	767	714	753	411	524	888	882	638	356	461	1065	928	898	1115	368	911	672	823	415	0	625	525	693	557	460	879	670	674	437	871	677	807	898	450	365	653	387
27035_8#115	6026	233	674	413	408	472	840	381	450	633	805	468	850	697	520	446	395	851	819	620	401	462	1084	931	823	1106	399	890	147	824	446	689	616	404	376	447	468	879	145	181	456	874	152	810	867	455	400	228	414
27097_8#1	5855	407	464	195	190	230	628	133	72	397	583	216	618	465	510	164	269	651	645	389	125	84	872	701	647	898	119	682	423	602	172	421	378	270	438	304	216	634	421	427	124	628	428	578	665	91	116	400	136
27097_8#36	6216	887	924	703	706	718	1092	627	706	863	993	704	1054	885	972	682	753	1113	1111	861	649	718	1292	1113	1033	1288	655	1048	909	994	694	921	842	756	920	776	704	1082	907	913	698	1066	914	1022	1029	701	656	890	670
27045_7#149	6235	809	912	667	660	696	1060	609	676	845	1009	688	1034	909	898	658	697	1079	1079	845	621	688	1198	1117	123	1180	627	1074	813	1034	672	909	836	704	856	744	688	1038	811	815	678	1046	818	970	1063	681	630	812	642
27045_8#63	5825	378	456	171	176	200	610	109	188	375	557	190	596	453	488	166	239	627	619	355	119	200	838	677	629	864	113	654	392	572	164	415	354	242	413	272	190	612	390	394	186	610	397	566	641	193	118	374	138
34926_8#164	5834	380	453	168	167	209	617	110	161	386	562	193	597	458	477	125	252	640	634	374	102	173	845	680	636	879	82	637	396	577	137	386	355	249	409	285	193	619	394	400	155	609	401	547	628	170	55	375	101
27035_8#48	6318	983	1013	814	809	825	1181	758	825	962	1146	829	1159	1028	1081	807	846	1200	1200	972	764	837	713	1262	1110	739	768	1219	991	1149	821	1027	959	833	1014	875	829	1147	989	987	825	1133	996	1109	1198	818	771	967	793
27035_8#96	6065	684	710	491	500	508	896	427	494	651	823	494	888	687	764	470	537	915	913	661	445	506	1102	879	755	1134	449	888	704	824	490	721	638	544	705	578	494	818	702	706	506	828	709	832	883	511	446	682	460
27045_7#170	6238	938	981	756	747	765	1123	688	755	918	1054	761	1107	978	1033	729	804	1142	1142	924	698	767	1103	736	1122	1165	700	969	950	1077	737	962	895	801	967	829	761	1135	948	948	765	1121	955	1045	974	758	697	927	719
27045_7#188	6175	749	826	595	600	626	992	543	594	755	957	614	992	809	832	600	629	1007	1003	763	561	606	1178	1047	781	1210	563	1036	761	928	598	823	780	638	788	676	614	950	759	761	612	960	766	938	1019	615	564	738	580
34926_8#172	5810	358	429	142	137	179	585	80	137	358	534	165	563	432	461	95	222	608	602	340	72	149	819	654	610	847	20	629	372	551	101	358	323	221	393	253	165	591	370	378	127	585	377	531	616	140	49	351	67
34956_7#132	6371	1087	1160	917	904	928	1287	851	922	1087	1213	906	876	1149	1192	900	961	1314	1306	1073	841	934	1478	1299	1333	1492	861	1334	1103	1246	846	991	1066	972	1118	1008	906	1306	1101	1103	928	1294	1108	1222	1319	931	856	1090	880
34957_1#5	5994	586	608	379	380	392	790	307	386	523	725	374	718	587	672	364	443	807	803	551	327	398	1020	845	823	1046	325	820	604	724	368	617	554	442	605	474	374	772	602	604	394	770	609	706	803	389	324	580	344
27097_8#144	5900	364	537	226	215	301	675	206	287	472	664	295	687	542	505	263	210	692	680	456	218	299	921	782	696	945	220	741	380	671	271	520	455	213	415	247	295	717	378	386	285	705	385	631	718	292	223	379	243
34873_7#52	6208	816	871	656	655	671	69	604	671	832	1014	673	947	892	895	655	712	32	82	840	618	683	1259	1100	1068	1283	614	1077	820	983	663	884	823	719	843	739	673	1021	818	826	683	1013	825	990	1066	674	619	765	631
7910_7#2	6314	1033	1090	833	832	852	1236	775	844	1017	1151	808	886	1085	1130	820	907	1249	1243	1001	777	856	1422	1211	1263	1448	775	1258	1049	1186	766	933	980	910	1060	938	808	1236	1047	1055	836	1228	1054	1150	1241	847	770	1030	794
10156_8#28	5874	454	515	238	237	261	675	162	251	424	620	225	641	510	561	229	308	694	688	428	182	263	903	732	686	935	184	713	470	625	227	472	367	307	487	345	225	661	468	472	251	655	475	599	696	252	185	449	201
27035_8#118	6177	825	837	673	664	698	1044	607	684	817	935	672	1036	837	923	668	697	1065	1061	833	621	696	1228	869	1039	1270	623	240	841	962	660	895	822	710	858	738	672	1050	839	831	686	1042	846	956	9	675	622	812	624
27097_8#80	5894	468	538	265	268	290	698	203	290	451	649	290	672	549	568	264	331	711	703	449	221	302	938	785	721	958	221	744	483	660	272	507	444	334	502	374	290	700	481	487	286	694	488	652	735	297	228	462	240
27045_7#60	5820	370	441	154	149	183	597	92	149	370	548	177	577	440	473	109	234	620	614	352	86	161	831	666	624	861	36	641	384	565	115	372	331	233	405	265	177	603	382	390	139	597	389	543	628	152	63	363	81
27045_7#166	6021	128	675	392	389	455	813	366	445	620	798	449	835	692	463	427	366	818	782	603	382	457	1053	924	790	1085	380	881	24	809	431	670	601	377	317	412	449	866	20	68	443	861	27	787	842	448	381	117	401
34956_7#16	6201	889	934	711	702	696	1090	629	710	873	949	704	1062	869	960	684	755	1105	1105	867	647	722	1236	1129	1077	1282	663	1086	911	1034	696	900	860	766	938	790	704	1038	909	913	714	1038	916	1042	1065	711	662	882	676
27035_8#53	6176	844	832	670	669	689	1031	604	685	820	924	661	1029	858	956	661	718	1048	1048	822	624	697	1221	854	1040	1267	624	219	862	945	663	900	815	723	883	751	661	1035	860	864	683	1021	867	961	278	676	623	839	635
27045_8#105	6088	691	710	495	502	518	882	433	516	657	841	506	904	731	792	492	557	901	897	677	457	528	1108	961	869	1128	457	918	705	836	502	745	660	552	724	592	506	870	703	705	516	872	710	786	901	519	456	682	468
34873_7#37	6192	850	850	657	648	652	1002	585	630	801	979	650	1022	863	914	622	713	1023	1023	815	599	642	1206	1089	1023	1230	599	1048	868	724	642	877	802	714	877	730	650	68	866	870	650	70	873	958	1047	649	602	848	620
10208_8#31	6228	905	956	705	712	722	1102	651	732	865	1047	718	1104	945	994	710	765	1119	1113	885	667	744	1284	1161	1111	1304	663	1144	917	1046	708	935	834	766	922	802	718	1082	915	917	726	1090	922	1016	1125	741	666	896	686
27097_8#110	5856	410	469	198	187	235	635	136	197	408	586	221	619	474	515	155	278	658	652	394	128	209	863	698	656	891	82	663	424	595	159	412	375	277	447	309	221	637	422	430	181	631	429	583	654	198	109	405	127
27097_8#115	5943	407	570	279	270	350	734	257	334	517	689	338	722	589	534	312	237	751	733	509	271	346	968	815	729	994	273	778	411	708	322	559	496	240	442	278	338	762	409	413	334	756	416	682	755	325	276	416	296
27045_7#118	6212	816	875	658	655	675	67	608	673	834	1016	677	949	894	897	659	712	32	78	842	620	685	1261	1100	1068	1283	618	1079	818	987	667	888	825	719	845	739	677	1023	816	824	687	1015	823	990	1068	676	623	763	635
27045_7#71	5911	413	556	235	204	302	700	211	264	479	661	299	688	547	532	248	261	717	703	473	225	276	922	779	709	952	227	754	427	684	278	525	452	262	446	296	299	698	425	429	296	704	432	652	729	299	230	412	250
27045_7#187	6191	849	849	656	647	651	1001	584	629	800	978	649	1021	862	913	621	712	1022	1022	814	598	641	1205	1088	1022	1229	598	1047	867	723	641	876	801	713	876	729	649	67	865	869	649	69	872	957	1046	648	601	847	619
27045_8#109	5873	448	521	230	229	269	675	170	227	436	626	249	615	516	552	185	312	696	690	424	162	239	905	734	696	933	136	707	462	625	187	438	416	311	483	343	249	673	460	468	217	667	467	615	694	230	139	441	157
27045_8#11	5809	373	430	159	162	132	592	91	176	361	541	176	572	433	474	156	227	609	603	339	101	188	826	663	607	856	109	630	387	552	156	393	328	224	394	262	176	590	385	389	174	584	392	536	619	181	110	364	128
34873_7#17	5821	369	440	153	148	190	596	91	148	369	545	176	574	443	472	106	233	619	613	351	83	160	830	665	621	858	31	640	383	562	112	369	334	232	404	264	176	602	381	389	138	596	388	542	627	151	60	362	78
34926_8#113	6057	234	719	460	459	519	865	426	507	674	838	509	901	738	549	491	436	872	836	655	446	519	1111	978	848	1151	444	927	134	855	489	730	665	447	405	488	509	914	134	176	507	907	141	835	888	512	445	225	461
34926_8#30	6016	171	672	393	394	456	808	367	446	615	803	448	840	693	498	426	375	813	777	602	383	458	1044	925	775	1076	381	874	83	804	432	671	600	388	354	415	448	869	81	125	442	864	88	780	847	449	382	172	402
34956_7#145	5852	406	431	196	189	229	631	130	175	396	574	213	611	454	509	147	270	654	648	390	126	187	865	696	658	899	78	665	420	593	149	410	367	269	447	303	213	635	418	428	179	629	425	577	660	182	105	399	115
34956_7#5	5884	436	524	247	258	282	684	193	270	453	629	270	674	525	540	258	309	697	689	441	207	282	916	761	707	944	209	730	435	642	250	499	428	302	460	346	270	694	433	435	272	686	440	626	721	277	210	418	220
34957_1#5	5904	348	531	222	213	279	687	188	275	446	640	275	669	516	499	253	44	700	680	444	208	287	891	760	670	925	210	725	354	653	253	504	429	57	393	127	275	703	352	358	273	697	359	613	694	276	213	361	229
7910_7#10	6038	658	715	450	449	469	865	378	449	660	814	460	767	714	753	411	524	888	882	638	356	461	1065	928	898	1115	368	911	672	823	415	0	625	525	693	557	460	879	670	674	437	871	677	807	898	450	365	653	387
27097_8#34	6092	720	727	538	529	557	927	474	549	678	850	551	913	744	819	523	574	952	948	710	488	561	1147	908	776	1181	488	919	736	849	537	752	683	585	749	627	551	853	734	730	549	869	741	873	900	542	489	711	503
34873_7#31	6227	907	918	733	718	750	1124	673	718	875	857	744	1094	935	960	666	779	1143	1145	911	683	730	1108	1141	1115	1216	683	1066	923	996	730	957	852	780	956	806	744	1040	921	923	738	1000	928	1032	1055	739	678	904	688
34873_7#70	6019	150	675	394	391	457	815	368	445	618	800	453	839	692	471	429	372	820	784	605	382	457	1043	916	792	1083	382	885	48	811	433	674	605	383	333	420	453	866	42	86	445	861	49	791	846	450	383	135	403
34926_8#145	5845	389	470	181	172	220	622	121	176	395	573	206	600	469	494	140	257	645	637	381	113	188	856	689	645	884	67	670	397	588	148	401	362	256	426	288	206	628	395	401	170	622	402	570	651	179	96	380	114
34926_8#166	5935	525	572	321	316	326	740	249	336	509	673	322	680	561	634	314	387	761	755	505	269	348	990	797	771	1016	267	786	537	698	308	543	472	388	554	424	322	738	535	539	334	732	542	666	767	339	270	520	288
34926_8#21	5806	363	429	156	159	167	595	88	175	358	540	173	575	434	471	153	222	610	604	340	102	187	829	662	608	857	106	631	378	555	153	398	331	215	391	263	173	597	376	380	173	591	383	537	618	178	107	355	125
34957_1#71	6169	812	850	635	640	644	1014	561	622	807	507	632	978	837	902	582	703	1029	1027	781	583	634	1224	1045	1023	1238	587	1020	834	946	620	859	758	690	859	730	632	994	832	838	634	974	839	952	1001	639	586	812	598
27097_8#33	6087	699	716	509	506	512	880	437	516	659	841	502	882	721	780	498	557	897	893	671	461	528	1098	949	855	1132	463	904	711	828	504	733	660	546	718	590	502	886	709	713	522	882	716	780	897	517	464	692	478
34873_7#142	5911	504	567	294	293	329	713	236	277	494	668	313	713	562	591	233	362	736	730	488	226	289	943	764	730	965	208	737	516	621	261	504	467	361	529	395	313	647	514	522	283	635	521	657	724	296	207	501	227
34873_7#80	5927	379	554	251	242	306	710	217	304	471	651	302	696	545	530	282	95	723	705	473	237	316	914	783	701	950	239	752	385	676	282	533	458	30	424	136	302	726	383	389	302	720	390	634	721	305	240	392	258
6998_1#16	6321	1030	1097	846	831	861	1233	782	847	1004	1136	821	1017	1082	1113	827	904	1252	1246	1010	782	859	1439	1242	1256	1437	780	1251	1040	1183	805	984	987	909	1063	937	821	1237	1038	1040	843	1223	1045	1159	1232	856	781	1017	803
27045_7#72	5917	365	542	237	228	292	698	203	290	461	649	290	682	533	516	268	75	711	693	459	223	302	902	769	685	936	225	742	371	664	268	519	444	48	410	114	290	716	369	375	288	710	376	628	711	291	228	378	244
27045_7#182	5838	382	457	174	171	211	615	114	175	386	566	199	599	462	487	135	250	638	632	376	106	187	843	674	636	877	60	635	396	583	141	394	351	249	419	283	199	621	394	402	167	615	401	565	616	174	89	373	107
27045_8#73	5821	385	453	176	179	199	619	108	195	374	562	185	593	460	493	173	244	634	628	360	122	207	853	694	644	883	126	657	400	573	173	412	351	243	415	281	185	621	398	404	195	615	405	559	644	198	129	377	143
34926_8#75	5860	374	481	198	193	233	637	136	193	406	582	213	601	484	497	151	272	660	654	395	128	205	871	710	658	899	84	681	386	605	157	410	371	271	419	304	213	646	384	394	185	641	391	577	662	196	105	373	123
34956_7#38	6190	762	799	614	615	633	989	550	597	756	918	627	997	814	859	609	656	1006	1000	784	568	609	1187	1014	832	1219	570	905	774	969	619	836	761	651	813	691	627	993	772	774	631	999	779	925	884	616	571	743	575
27045_7#68	5869	433	496	223	224	252	664	155	220	429	599	234	616	503	538	178	301	687	681	403	155	232	896	705	665	914	137	698	449	614	154	425	402	300	472	334	234	660	447	455	214	654	454	592	683	223	134	432	152
27035_8#136	5910	468	525	260	257	293	695	198	143	458	646	279	657	532	572	229	331	718	712	448	190	155	923	752	712	949	184	739	484	665	229	480	441	332	499	362	279	695	482	488	191	691	489	633	726	156	181	463	201
27045_7#189	6180	836	840	643	638	634	988	571	618	787	977	622	1010	851	898	608	699	1009	1007	801	589	630	1200	1087	1011	1222	587	1042	854	722	630	863	788	700	863	718	622	88	852	856	638	94	859	948	1039	637	590	832	608
27045_8#12	6207	819	866	637	636	650	996	569	624	793	923	654	950	831	914	608	693	1015	1015	805	579	636	1230	1065	987	1274	593	990	857	938	630	859	804	698	858	728	654	950	855	855	648	958	862	953	969	645	594	832	606
34873_7#141	6085	688	739	494	507	515	905	428	513	648	852	487	891	736	781	495	550	926	922	662	454	525	1097	968	902	1129	456	925	702	769	501	720	631	555	721	583	487	839	700	702	519	829	707	817	922	516	457	683	469
34873_7#173	6178	804	843	618	619	635	993	550	605	734	898	633	939	820	901	589	678	1012	1012	792	560	617	1207	1036	970	1247	574	973	840	925	609	838	787	681	841	707	633	935	838	830	629	943	845	938	954	626	575	815	587
34873_7#25	6246	835	913	693	692	714	1060	635	700	857	859	710	1054	899	901	642	737	1075	1075	877	655	712	1276	1087	1075	1282	657	1066	841	1032	690	921	830	740	866	784	710	1054	839	843	712	1036	846	1022	1043	719	654	820	664
34957_1#1	6056	450	705	436	425	493	827	402	477	662	816	481	827	710	519	457	434	844	828	635	412	489	1067	936	866	1101	410	903	406	835	455	706	627	459	423	498	481	888	404	424	471	883	411	821	860	478	413	413	427
10395_4#2	5928	521	582	309	310	290	738	241	330	521	677	318	708	589	624	308	379	757	749	487	261	342	974	795	753	1004	259	756	535	694	308	541	470	378	554	414	318	728	533	537	318	724	540	652	755	333	262	510	280
27035_8#140	5841	387	460	175	174	216	624	117	168	393	569	200	604	465	484	132	259	647	641	381	109	180	854	687	643	886	89	644	403	584	144	393	362	256	416	292	200	626	401	407	162	616	408	554	635	177	62	382	108
34873_7#123	5863	429	458	223	216	248	648	161	118	407	601	242	644	477	534	190	291	671	665	411	153	130	884	723	671	908	145	686	445	622	200	445	400	292	468	322	242	646	443	449	164	640	450	592	673	21	144	420	162
34926_8#71	6017	158	669	392	389	455	809	366	441	616	800	447	837	688	487	425	366	814	778	599	382	453	1045	924	774	1077	380	871	58	803	431	670	599	379	335	408	447	868	56	100	439	863	63	781	836	446	381	147	401
34956_7#105	5859	435	492	225	226	254	664	155	220	425	605	240	634	499	512	186	303	687	681	411	159	232	890	735	681	922	139	708	453	626	190	437	402	302	472	332	240	664	451	459	218	660	458	588	693	223	142	428	156
34956_7#118	5917	373	568	261	252	334	706	239	314	495	691	322	712	567	516	298	223	721	705	493	255	326	958	811	707	990	257	776	387	694	302	553	480	230	420	272	322	742	385	397	318	740	392	672	747	315	260	388	276
34956_7#135	6016	123	670	387	384	450	808	361	440	615	793	444	830	687	458	422	361	813	777	598	377	452	1048	919	785	1080	375	876	19	804	426	665	596	372	312	407	444	861	15	63	438	856	22	782	837	443	376	112	396
27097_8#123	5820	368	439	152	147	189	595	90	147	368	544	175	573	442	471	105	232	618	612	350	82	159	829	664	620	857	30	639	382	561	111	368	333	231	403	263	175	601	380	388	137	595	387	541	626	150	59	361	77
27097_8#66	5845	408	466	193	202	210	630	119	216	399	581	196	606	459	510	196	265	649	643	373	147	228	870	689	651	900	147	662	424	584	192	445	372	270	437	298	196	628	422	426	214	620	429	552	651	221	150	400	164
34873_7#162	6610	1405	1486	1241	1244	1264	1587	1185	1246	1405	1569	1256	1614	1481	1468	1234	1277	1577	1570	1389	1199	1258	1832	1677	1593	1846	1203	1660	1419	1576	1244	1453	1394	1274	1424	1304	1256	1604	1417	1425	1260	1614	1424	1547	1637	1263	1200	1400	1218
34956_7#32	6051	639	690	471	478	490	866	409	484	631	801	476	868	681	748	462	501	887	885	641	425	496	1096	861	739	1122	425	860	659	806	468	701	620	508	674	544	476	824	657	661	484	832	664	814	851	487	424	652	440
34956_7#58	5833	383	456	167	166	204	616	107	162	383	563	192	590	457	492	118	249	639	633	367	97	174	842	681	631	874	71	654	399	580	126	379	352	248	420	280	192	618	397	405	154	612	404	554	643	167	74	378	92
34956_7#68	6183	792	841	608	605	609	971	538	595	764	894	623	929	808	887	577	664	990	990	778	548	607	1205	1038	958	1247	562	973	824	917	599	830	775	669	829	699	623	925	822	822	617	933	829	926	952	614	563	799	577
SRR12527884	5905	501	558	285	290	314	720	227	284	495	663	310	678	547	588	252	369	743	735	473	221	296	922	735	735	962	205	730	513	662	252	485	466	368	534	398	310	694	511	517	278	706	518	654	719	291	204	496	222
27035_8#164	6234	948	943	762	753	775	1113	692	753	918	1030	757	1075	962	1047	739	812	1134	1136	928	692	765	1251	266	1126	1345	694	931	962	1055	733	943	895	817	977	845	757	1113	960	964	755	1099	967	1067	928	754	699	939	709
34873_7#96	6237	939	983	759	740	770	1120	691	758	913	1039	762	1118	979	1039	734	803	1139	1141	919	701	770	1138	735	1139	1210	705	956	955	1084	740	973	894	802	974	830	762	1140	953	953	762	1130	960	1042	969	761	700	936	722
27035_8#13	6042	339	660	417	400	460	798	369	442	623	794	448	832	689	478	430	387	815	787	618	387	454	1046	923	813	1092	383	891	285	817	438	675	604	404	342	423	448	859	283	307	446	856	290	786	838	451	386	334	408
27035_8#153	5853	405	462	193	188	228	626	131	70	395	581	214	616	463	508	162	267	649	643	387	123	82	870	699	645	896	117	680	421	600	170	419	376	268	436	302	214	632	419	425	122	626	426	576	663	89	114	398	134
27045_7#48	5851	413	488	195	196	234	642	135	190	413	591	214	590	485	516	150	275	665	659	385	123	202	874	707	657	896	103	676	429	606	156	397	378	274	446	304	214	648	427	435	182	642	434	584	659	195	104	408	122
34873_7#115	6030	651	698	460	465	471	829	392	483	652	814	457	803	688	744	457	520	834	826	638	418	495	1097	890	878	1115	418	873	665	799	457	678	633	519	688	563	457	861	663	665	477	857	670	799	860	488	417	647	429
34956_7#46	6168	816	824	660	651	687	1033	592	671	804	922	655	1023	830	914	655	684	1054	1050	822	608	683	1215	872	1032	1257	608	263	832	955	647	882	807	697	849	723	655	1039	830	822	673	1031	837	947	34	664	609	805	611
34956_7#95	6022	201	678	401	398	458	812	373	450	619	803	448	842	685	492	432	395	819	789	614	387	462	1062	929	803	1094	385	880	97	816	436	673	608	388	344	431	448	871	95	139	448	868	102	766	839	453	384	174	406
7915_5#27	6313	1032	1089	832	831	851	1235	774	843	1016	1150	807	885	1084	1129	819	906	1248	1242	1000	776	855	1421	1210	1262	1447	774	1257	1048	1185	765	932	979	909	1059	937	807	1235	1046	1054	835	1227	1053	1149	1240	846	769	1029	793
27097_8#56	5973	423	580	311	298	380	756	287	368	519	731	366	760	593	560	342	277	773	755	545	299	380	970	835	773	1002	301	812	445	734	354	593	526	294	466	322	366	774	443	455	370	772	450	718	783	373	302	436	318
27045_7#180	5853	413	480	199	198	238	640	139	192	413	581	224	608	479	520	152	275	663	657	395	129	204	870	707	661	898	105	674	429	600	160	411	386	280	454	310	224	636	427	435	180	630	434	586	655	199	108	406	126
34873_7#26	5817	365	436	149	144	186	592	87	144	365	541	172	570	439	468	102	229	615	609	347	79	156	826	661	617	854	27	636	379	558	108	365	330	228	400	260	172	598	377	385	134	592	384	538	623	147	56	358	74
34926_8#112	6229	866	902	690	691	711	1065	626	697	834	848	707	1051	888	938	635	742	1080	1084	876	644	709	1139	1102	1076	1195	650	1071	878	1029	693	912	827	745	901	779	707	1035	876	878	707	1019	883	1019	1046	712	647	853	665
SRR11097775	6754	1528	1611	1382	1389	1407	1745	1322	1399	1552	1696	1389	1723	1616	1623	1371	1422	1748	1744	1542	1338	1411	1869	1788	1760	1903	1334	1743	1542	1721	1383	1573	1507	1441	1573	1475	1389	1753	1540	1550	1393	1765	1547	1692	1748	1402	1339	1521	1355
27035_8#21	6148	796	825	610	607	617	1009	536	593	754	930	561	901	836	874	551	672	1034	1026	762	554	605	1209	1042	1024	1209	550	1021	815	939	585	789	723	673	840	709	561	973	813	815	617	971	820	881	1012	608	547	790	561
27097_8#121	5832	408	462	199	194	222	636	131	208	389	581	214	606	467	508	180	265	659	653	379	139	220	876	701	653	900	141	670	423	592	188	437	366	264	438	302	214	628	421	423	212	622	428	570	657	211	144	400	158
27045_8#45	6193	852	852	659	650	654	1004	587	632	803	981	652	1024	865	916	624	715	1025	1025	817	601	644	1208	1091	1025	1232	601	1050	870	726	644	879	804	716	879	732	652	68	868	872	652	72	875	960	1049	651	604	850	622
34873_7#177	5962	416	589	290	279	361	745	266	351	528	704	351	729	598	541	325	248	760	742	522	282	363	987	828	744	1015	284	797	420	719	333	564	509	251	451	289	351	771	418	424	351	767	425	693	772	354	287	427	307
34926_8#158	5874	428	475	218	213	253	647	156	15	416	596	239	637	484	513	167	292	670	664	410	150	39	893	716	662	917	144	701	444	623	197	446	401	293	459	325	239	629	442	440	151	629	449	597	684	120	141	421	151
34926_8#178	5858	380	491	46	161	237	641	132	219	418	592	221	627	492	503	197	242	658	650	398	148	231	875	720	658	899	150	687	390	611	197	448	387	241	421	273	221	657	388	392	219	651	395	581	674	226	149	369	171
34926_8#80	5971	564	598	357	358	370	786	285	348	551	689	356	740	587	658	330	421	803	795	527	309	360	1006	825	795	1048	305	804	580	692	352	597	522	424	593	456	356	730	578	578	372	738	585	684	781	375	310	558	328
27097_8#41	6017	158	669	392	389	455	809	366	441	616	800	447	837	688	487	425	366	814	776	599	382	453	1045	924	774	1077	380	871	58	803	431	670	599	379	335	408	447	868	56	100	439	863	63	781	836	446	381	147	401
34873_7#106	5799	357	429	152	159	173	591	84	171	358	534	167	563	428	459	149	218	608	602	326	98	183	817	646	610	853	102	627	368	543	149	392	331	215	381	255	167	591	366	372	169	585	373	537	616	174	105	345	119
34926_8#90	6089	403	744	463	456	518	856	431	498	679	857	514	886	753	346	490	429	863	835	660	447	510	1114	973	855	1156	449	946	343	876	496	739	662	456	332	477	514	909	341	375	506	908	348	844	901	513	450	372	470
34926_8#93	6040	157	688	409	406	470	828	383	462	637	811	466	846	709	494	444	383	833	799	622	397	474	1064	939	811	1094	397	874	63	826	448	687	620	394	340	429	466	881	47	107	460	876	64	804	817	465	398	148	418
34957_1#43	5879	457	514	253	252	102	674	185	272	445	623	258	656	513	560	252	317	691	685	431	205	284	906	731	695	920	205	704	469	638	252	485	396	316	482	352	258	668	467	467	262	664	474	610	693	273	206	446	224
27035_8#78	6035	224	711	444	439	489	871	404	475	660	814	487	871	718	537	457	422	876	842	641	418	487	1087	954	782	1117	418	889	146	843	467	698	631	417	419	470	487	890	144	190	477	885	151	815	850	484	417	219	437
27045_7#121	6050	391	724	421	410	480	842	391	470	641	827	466	854	723	486	450	405	855	827	620	405	482	1068	949	827	1108	403	920	339	842	454	695	620	414	368	441	466	889	337	373	464	886	344	816	891	477	406	380	428
27045_7#56	5809	353	426	137	142	170	590	17	160	357	529	154	564	423	456	140	211	609	601	337	91	172	818	651	601	850	91	622	369	546	136	379	318	210	390	248	154	588	367	371	160	582	374	520	611	167	94	346	108
27045_8#102	6220	900	911	726	711	743	1117	666	711	868	850	737	1087	928	953	659	772	1136	1138	904	676	723	1101	1134	1108	1209	676	1059	916	989	723	950	845	773	949	799	737	1033	914	916	731	993	921	1025	1048	732	671	897	681
27045_8#64	5842	390	463	178	177	219	627	120	171	396	572	203	607	468	487	135	262	650	644	384	112	183	855	690	646	889	92	647	406	587	147	396	365	259	419	295	203	629	404	410	165	619	411	557	638	180	65	385	111
34926_8#81	6085	669	76	501	476	510	860	433	480	595	818	506	878	589	764	474	551	881	877	655	435	492	1084	941	905	1132	439	859	683	837	492	711	646	556	714	574	506	854	681	677	490	850	688	814	846	459	442	646	442
34956_7#72	5849	401	458	189	184	224	622	127	66	391	577	210	612	459	504	158	263	645	639	383	119	78	866	695	641	892	113	676	417	596	166	415	372	264	432	298	210	628	415	421	118	622	422	572	659	85	110	394	130
SRR11097784	5804	348	421	132	137	165	585	12	155	352	524	149	559	418	451	135	206	604	596	332	86	167	813	646	596	845	86	617	364	541	131	374	313	205	385	243	149	583	362	366	155	577	369	515	606	162	89	341	103
[truncated: 1,343 more columns]

## Sheet: Figure1d
Figure1d	Distribution of clinical B. pseudomallei isolates from NE Thailand through 2015-2018
Lineage	MMM-YY	isolates.counts
lineage1	2017-04-01	4
lineage1	2018-04-01	7
lineage1	2015-08-01	2
lineage1	2016-08-01	12
lineage1	2017-08-01	21
lineage1	2018-08-01	19
lineage1	2015-12-01	1
lineage1	2016-12-01	2
lineage1	2017-12-01	7
lineage1	2018-12-01	5
lineage1	2016-02-01	2
lineage1	2017-02-01	4
lineage1	2018-02-01	5
lineage1	2016-01-01	4
lineage1	2017-01-01	7
lineage1	2018-01-01	4
lineage1	2016-07-01	8
lineage1	2017-07-01	27
lineage1	2018-07-01	9
lineage1	2016-06-01	7
lineage1	2017-06-01	30
lineage1	2018-06-01	8
lineage1	2016-03-01	2
lineage1	2017-03-01	5
lineage1	2018-03-01	3
lineage1	2016-05-01	3
lineage1	2017-05-01	5
lineage1	2018-05-01	10
lineage1	2015-11-01	4
lineage1	2016-11-01	2
lineage1	2017-11-01	10
lineage1	2018-11-01	2
lineage1	2015-10-01	4
lineage1	2016-10-01	4
lineage1	2017-10-01	15
lineage1	2018-10-01	9
lineage1	2015-09-01	2
lineage1	2016-09-01	8
lineage1	2017-09-01	14
lineage1	2018-09-01	11
lineage2	2016-04-01	3
lineage2	2017-04-01	3
lineage2	2018-04-01	3
lineage2	2015-08-01	3
lineage2	2016-08-01	8
lineage2	2017-08-01	23
lineage2	2018-08-01	15
lineage2	2015-12-01	3
lineage2	2017-12-01	2
lineage2	2018-12-01	3
lineage2	2016-02-01	3
lineage2	2017-02-01	6
lineage2	2018-02-01	2
lineage2	2016-01-01	5
lineage2	2017-01-01	1
lineage2	2018-01-01	8
lineage2	2015-07-01	1
lineage2	2016-07-01	5
lineage2	2017-07-01	26
lineage2	2018-07-01	14
lineage2	2016-06-01	8
lineage2	2017-06-01	9
lineage2	2018-06-01	10
lineage2	2016-03-01	1
lineage2	2017-03-01	8
lineage2	2018-03-01	4
lineage2	2016-05-01	2
lineage2	2017-05-01	16
lineage2	2018-05-01	5
lineage2	2015-11-01	3
lineage2	2016-11-01	4
lineage2	2017-11-01	4
lineage2	2018-11-01	7
lineage2	2015-10-01	1
lineage2	2016-10-01	4
lineage2	2017-10-01	8
lineage2	2018-10-01	10
lineage2	2015-09-01	2
lineage2	2016-09-01	1
lineage2	2017-09-01	16
lineage2	2018-09-01	7
lineage3	2016-04-01	1
lineage3	2018-04-01	3
lineage3	2016-08-01	2
lineage3	2017-08-01	7
lineage3	2018-08-01	5
lineage3	2015-12-01	1
lineage3	2016-12-01	1
lineage3	2017-12-01	1
lineage3	2018-12-01	2
lineage3	2016-02-01	2
lineage3	2017-02-01	2
lineage3	2018-01-01	3
lineage3	2016-07-01	2
lineage3	2017-07-01	10
lineage3	2018-07-01	6
lineage3	2017-06-01	9
lineage3	2018-06-01	5
lineage3	2016-03-01	1
lineage3	2017-03-01	2
lineage3	2018-03-01	3
lineage3	2016-05-01	1
lineage3	2017-05-01	1
lineage3	2018-05-01	1
lineage3	2015-11-01	2
lineage3	2016-11-01	2
lineage3	2017-11-01	1
lineage3	2018-11-01	1
lineage3	2015-10-01	1
lineage3	2016-10-01	5
lineage3	2017-10-01	4
lineage3	2018-10-01	6
lineage3	2016-09-01	7
lineage3	2017-09-01	7
lineage3	2018-09-01	5
others	2016-04-01	3
others	2017-04-01	7
others	2018-04-01	13
others	2015-08-01	3
others	2016-08-01	20
others	2017-08-01	53
others	2018-08-01	21
others	2015-12-01	4
others	2016-12-01	2
others	2017-12-01	13
others	2018-12-01	9
others	2016-02-01	5
others	2017-02-01	7
others	2018-02-01	13
others	2016-01-01	2
others	2017-01-01	6
others	2018-01-01	16
others	2016-07-01	11
others	2017-07-01	50
others	2018-07-01	25
others	2016-06-01	8
others	2017-06-01	55
others	2018-06-01	20
others	2016-03-01	2
others	2017-03-01	6
others	2018-03-01	10
others	2016-05-01	3
others	2017-05-01	23
others	2018-05-01	13
others	Na	1
others	2015-11-01	14
others	2016-11-01	5
others	2017-11-01	15
others	2018-11-01	9
others	2015-10-01	7
others	2016-10-01	7
others	2017-10-01	27
others	2018-10-01	13
others	2015-09-01	4
others	2016-09-01	12
others	2017-09-01	19
others	2018-09-01	22

## Sheet: Figure2b
Figure2b	Estimated altitude of each province collected from https://en-gb.topographic-map.com/map-63pz4/Thailand/
Province	District (with links)	height above sea level (m)
Udon Thani	นายูง	240
Udon Thani	น้ำโสม	230
Udon Thani	หนองแสง	225
Udon Thani	หนองวัวซอ	224
Khon Kaen	อำเภอชุมแพ	224
Udon Thani	โนนสะอาด	222
Khon Kaen	อำเภอกระนวน	216
Buriram	ละหานทราย	210
Khon Kaen	อำเภอเวียงเก่า	209
Udon Thani	วังสามหมอ	207
Udon Thani	กุดจับ	206
Khon Kaen	อำเภอสีชมพู	206
Buriram	หนองกี่	206
Buriram	โนนสุวรรณ	205
Khon Kaen	อำเภอเขาสวนกวาง	202
Udon Thani	กู่แก้ว	201
Buriram	ปะคำ	200
Khon Kaen	อำเภอภูเวียง	198
Khon Kaen	อำเภอหนองเรือ	195
Khon Kaen	อำเภอเปือยน้อย	195
Khon Kaen	อำเภอแวงน้อย	195
Udon Thani	ศรีธาตุ	193
Buriram	บ้านกรวด	193
Udon Thani	ไชยวาน	190
Roi-Et	หนองพอก	190
Udon Thani	กุมภวาปี	188
Khon Kaen	อำเภอแวงใหญ่	187
Buriram	หนองหงส์	186
Udon Thani	เพ็ญ	185
Khon Kaen	อำเภอโคกโพธิ์ไชย	184
Khon Kaen	อำเภอบ้านฝาง	183
Khon Kaen	อำเภอโนนศิลา	183
Udon Thani	บ้านผือ	182
Khon Kaen	อำเภอพระยืน	182
Udon Thani	หนองหาน	181
Udon Thani	เมืองอุดรธานี	180
Udon Thani	ประจักษ์ศิลปาคม	180
Khon Kaen	อำเภอพล	180
Khon Kaen	อำเภอหนองนาคำ	179
Udon Thani	พิบูลย์รักษ์	178
Roi-Et	โพนทอง	178
Udon Thani	สร้างคอม	177
Udon Thani	บ้านดุง	177
Buriram	นางรอง	177
Roi-Et	โพธิ์ชัย	177
Buriram	ชำนิ	176
Buriram	พลับพลาชัย	175
Khon Kaen	อำเภอน้ำพอง	174
Khon Kaen	อำเภออุบลรัตน์	173
Roi-Et	เมยวดี	172
Udon Thani	ทุ่งฝน	170
Khon Kaen	อำเภอบ้านไผ่	170
Khon Kaen	อำเภอบ้านแฮด	169
Buriram	คูเมือง	169
Surin	อำเภอปราสาท	169
Khon Kaen	อำเภอหนองสองห้อง	167
Buriram	ลำปลายมาศ	167
Roi-Et	ศรีสมเด็จ	167
Khon Kaen	อำเภอชนบท	165
Khon Kaen	อำเภอซำสูง	165
Khon Kaen	อำเภอมัญจาคีรี	163
Buriram	ประโคนชัย	162
Roi-Et	เสลภูมิ	160
Mukdahan	อำเภอนิคมคำสร้อย	160
Sisaket	อำเภอภูสิงห์	160
Khon Kaen	อำเภอเมืองขอนแก่น	159
Surin	อำเภอสังขะ	159
Buriram	เมืองบุรีรัมย์	158
Roi-Et	เมืองสรวง	158
Surin	อำเภอลำดวน	158
Nakhon Phanom	อำเภอปลาปาก	158
Nakhon Phanom	อำเภอศรีสงคราม	158
Nakhon Phanom	อำเภอนาทม	158
Nakhon Phanom	อำเภอนาหว้า	157
Buriram	นาโพธิ์	156
Buriram	ห้วยราช	156
Roi-Et	จตุรพักตรพิมาน	156
Nakhon Phanom	อำเภอโพนสวรรค์	156
Sisaket	อำเภอกันทรลักษ์	156
Sisaket	อำเภอขุขันธ์	156
Sisaket	อำเภอขุนหาญ	155
Buriram	กระสัง	154
Buriram	บ้านใหม่ไชยพจน์	154
Roi-Et	ปทุมรัตต์	154
Mukdahan	อำเภอดงหลวง	153
Buriram	บ้านด่าน	152
Roi-Et	ธวัชบุรี	152
Nakhon Phanom	อำเภอบ้านแพง	152
Roi-Et	เมืองร้อยเอ็ด	151
Surin	อำเภอสนม	151
Nakhon Phanom	อำเภอเรณูนคร	150
Sisaket	อำเภอไพรบึง	150
Surin	อำเภอเขวาสินรินทร์	149
Nakhon Phanom	อำเภอท่าอุเทน	149
Buriram	พุทไธสง	147
Roi-Et	หนองฮี	147
Roi-Et	จังหาร	146
Surin	อำเภอโนนนารายณ์	146
Nakhon Phanom	อำเภอเมืองนครพนม	146
Nakhon Phanom	อำเภอนาแก	146
Surin	อำเภอเมืองสุรินทร์	145
Roi-Et	สุวรรณภูมิ	144
Roi-Et	ทุ่งเขาหลวง	144
Roi-Et	เกษตรวิสัย	143
Surin	อำเภอจอมพระ	143
Mukdahan	อำเภอเมืองมุกดาหาร	143
Nakhon Phanom	อำเภอธาตุพนม	143
Surin	อำเภอศีขรภูมิ	142
Mukdahan	อำเภอหว้านใหญ่	141
Roi-Et	อาจสามารถ	140
Surin	อำเภอรัตนบุรี	140
Sisaket	อำเภอปรางค์กู่	140
Sisaket	อำเภออุทุมพรพิสัย	139
Sisaket	อำเภอพยุห์	139
Sisaket	อำเภอโพธิ์ศรีสุวรรณ	139
Roi-Et	เชียงขวัญ	138
Surin	อำเภอศรีณรงค์	137
Sisaket	อำเภอศรีรัตนะ	137
Buriram	สตึก	135
Buriram	แคนดง	135
Sisaket	อำเภอกันทรารมย์	135
Roi-Et	โพนทราย	134
Surin	อำเภอสำโรงทาบ	134
Sisaket	อำเภอเบญจลักษ์	134
Mukdahan	อำเภอดอนตาล	133
Sisaket	อำเภอวังหิน	133
Roi-Et	พนมไพร	131
Sisaket	อำเภอเมืองศรีสะเกษ	131
Sisaket	อำเภอน้ำเกลี้ยง	131
Sisaket	อำเภอเมืองจันทร์	131
Sisaket	อำเภอห้วยทับทัน	130
Surin	อำเภอชุมพลบุรี	129
Sisaket	อำเภอบึงบูรพ์	128
Sisaket	อำเภอยางชุมน้อย	127
Surin	อำเภอท่าตูม	125
Sisaket	อำเภอโนนคูณ	123
Sisaket	อำเภอศิลาลาด	119
Sisaket	อำเภอราษีไศล	113

## Sheet: Figure 3a
Figure3a	The heatmap represents lineage-specific genes aligned with phylogenetic tree (see source data for Figure 1b). For each gene annotation, please refer to Supplementary Data 3
label_id	defined_lineage	sub_dominant_lineage	group_22377	group_12566	group_22382	group_12565	group_12839	group_21976	hsdR~~~hsdR_3~~~hsdR_2	group_12577	group_12570	group_12576	group_22091	group_12574	group_12572	group_16206	group_12571	group_12575	group_12573	group_12579	group_12578	group_20667	group_16106	rbsC_3~~~rbsC_6~~~rbsC_7~~~rbsC_4~~~rbsC_9	aldH_3~~~aldH_1~~~aldH_2~~~aldH	dgoD_2~~~dgoD_3~~~dgoD_1	rbsA_3~~~rbsA_2~~~rbsA_5~~~rbsA_4	yphF	pldht	galM	group_12770	ansA_3~~~ansA_2~~~ansA_1~~~ansA	group_19747	group_15502	group_12769	group_19423	group_16253	group_16263	group_12777	group_15617	group_20770	group_15854	group_18909	group_12729	group_16082	group_12728	group_16284	group_16273	group_21221
10156_5#31	43	NA	absence	absence	absence	absence	absence	absence	absence	absence	absence	absence	absence	absence	absence	absence	absence	absence	absence	absence	absence	absence	absence	absence	absence	absence	absence	absence	absence	absence	absence	absence	absence	absence	absence	absence	absence	absence	absence	absence	absence	absence	absence	absence	absence	absence	absence	absence	absence
10156_5#41	3	3.1	presence	presence	presence	presence	absence	presence	presence	presence	presence	presence	presence	presence	presence	presence	presence	presence	presence	presence	presence	absence	absence	absence	absence	absence	absence	absence	absence	absence	absence	absence	absence	absence	absence	absence	presence	presence	absence	absence	absence	absence	absence	absence	absence	absence	absence	absence	absence
10156_5#51	5	NA	absence	absence	absence	absence	absence	presence	presence	presence	presence	presence	presence	presence	presence	presence	presence	presence	presence	presence	presence	absence	absence	absence	absence	absence	absence	absence	absence	absence	absence	absence	absence	absence	absence	absence	absence	absence	absence	absence	presence	absence	absence	absence	absence	absence	absence	absence	absence
10156_5#52	3	3.others	absence	absence	absence	absence	absence	presence	presence	presence	presence	presence	presence	presence	presence	presence	presence	presence	presence	presence	presence	absence	absence	absence	absence	absence	absence	absence	absence	absence	absence	absence	absence	absence	absence	absence	absence	absence	absence	absence	absence	absence	absence	absence	absence	absence	absence	absence	absence
10156_6#12	10	NA	presence	presence	presence	presence	presence	absence	absence	absence	absence	absence	absence	absence	absence	absence	absence	absence	absence	absence	absence	presence	absence	absence	absence	absence	absence	absence	absence	absence	absence	absence	absence	absence	absence	absence	presence	presence	absence	absence	presence	presence	absence	absence	absence	absence	absence	absence	absence
10156_6#2	4	NA	absence	absence	absence	absence	absence	absence	absence	absence	absence	absence	absence	absence	absence	absence	absence	absence	absence	absence	absence	absence	absence	absence	absence	absence	absence	absence	absence	absence	absence	absence	absence	absence	absence	absence	absence	absence	absence	absence	absence	absence	presence	presence	presence	presence	presence	presence	absence
10156_6#22	2	2.4	presence	presence	presence	presence	presence	absence	absence	absence	absence	absence	absence	absence	absence	absence	absence	absence	absence	absence	absence	absence	absence	absence	absence	absence	absence	absence	absence	absence	absence	absence	absence	absence	absence	absence	absence	absence	absence	absence	absence	absence	absence	absence	absence	absence	absence	absence	absence
10156_6#32	64	NA	absence	absence	absence	absence	absence	absence	absence	absence	absence	absence	absence	absence	absence	absence	absence	absence	absence	absence	absence	absence	presence	presence	presence	presence	presence	presence	presence	presence	presence	presence	presence	presence	presence	presence	absence	absence	absence	absence	absence	absence	absence	absence	absence	absence	absence	absence	absence
10156_6#42	3	3.others	presence	presence	presence	presence	absence	absence	absence	absence	absence	absence	absence	absence	absence	absence	absence	absence	absence	absence	absence	absence	absence	absence	absence	absence	absence	absence	absence	absence	absence	absence	absence	absence	absence	absence	presence	presence	absence	absence	absence	absence	absence	absence	absence	absence	absence	absence	absence
10156_6#52	2	2.others	presence	presence	presence	presence	presence	presence	presence	presence	presence	presence	presence	presence	presence	presence	presence	presence	presence	presence	presence	absence	absence	absence	absence	absence	absence	absence	absence	absence	absence	absence	absence	absence	absence	absence	absence	absence	absence	absence	absence	absence	absence	absence	absence	absence	absence	absence	absence
10156_7#13	36	NA	absence	absence	absence	absence	absence	absence	absence	absence	absence	absence	absence	absence	absence	absence	absence	absence	absence	absence	absence	presence	absence	absence	absence	absence	absence	absence	absence	absence	absence	absence	absence	absence	absence	absence	absence	absence	absence	absence	absence	absence	absence	absence	absence	absence	absence	absence	absence
10156_7#2	42	NA	absence	absence	absence	absence	absence	absence	absence	absence	absence	absence	absence	absence	absence	absence	absence	absence	absence	absence	absence	absence	absence	absence	absence	absence	absence	absence	absence	absence	absence	absence	absence	absence	absence	absence	absence	absence	absence	absence	absence	absence	absence	absence	absence	absence	absence	absence	absence
10156_7#22	4	NA	absence	absence	absence	absence	absence	absence	absence	absence	absence	absence	absence	absence	absence	absence	absence	absence	absence	absence	absence	absence	absence	absence	absence	absence	absence	absence	absence	absence	absence	absence	absence	absence	absence	absence	absence	absence	absence	absence	absence	absence	absence	absence	absence	absence	absence	absence	absence
10156_7#32	3	3.others	absence	absence	absence	absence	absence	presence	presence	presence	presence	presence	presence	presence	presence	presence	presence	presence	presence	presence	presence	absence	absence	absence	absence	absence	absence	absence	absence	absence	absence	absence	absence	absence	absence	absence	absence	absence	absence	absence	absence	absence	absence	absence	absence	absence	absence	absence	absence
10156_7#42	3	3.others	absence	absence	absence	absence	absence	presence	presence	presence	presence	presence	presence	presence	presence	presence	presence	presence	presence	presence	presence	absence	absence	absence	absence	absence	absence	absence	absence	absence	absence	absence	absence	absence	absence	absence	absence	absence	absence	absence	absence	absence	absence	absence	absence	absence	absence	absence	absence
10156_7#52	6	NA	absence	absence	absence	absence	absence	absence	absence	absence	absence	absence	absence	absence	absence	absence	absence	absence	absence	absence	absence	presence	absence	absence	absence	absence	absence	absence	absence	absence	absence	absence	absence	absence	absence	absence	absence	absence	absence	absence	absence	absence	absence	absence	absence	absence	absence	absence	absence
10156_7#58	6	NA	absence	absence	absence	absence	absence	absence	absence	absence	absence	absence	absence	absence	absence	absence	absence	absence	absence	absence	absence	presence	absence	absence	absence	absence	absence	absence	absence	absence	absence	absence	absence	absence	absence	absence	absence	absence	absence	absence	absence	absence	absence	absence	absence	absence	absence	absence	absence
10156_8#18	3	3.others	presence	presence	presence	presence	absence	presence	presence	presence	presence	presence	presence	presence	presence	presence	presence	presence	presence	presence	presence	presence	absence	absence	absence	absence	absence	absence	absence	absence	absence	absence	absence	absence	absence	absence	presence	presence	absence	absence	presence	absence	absence	absence	absence	absence	absence	absence	absence
10156_8#28	5	NA	absence	absence	absence	absence	absence	presence	presence	presence	presence	presence	presence	presence	presence	presence	presence	presence	presence	presence	presence	presence	absence	absence	absence	absence	absence	absence	absence	absence	absence	absence	absence	absence	absence	absence	absence	absence	absence	absence	presence	absence	absence	absence	absence	absence	absence	absence	absence
10156_8#29	3	3.1	presence	presence	presence	presence	absence	presence	presence	presence	presence	presence	presence	presence	presence	presence	presence	presence	presence	presence	presence	absence	absence	absence	absence	absence	absence	absence	absence	absence	absence	absence	absence	absence	absence	absence	presence	presence	absence	absence	absence	absence	absence	absence	absence	absence	absence	absence	absence
10156_8#39	27	NA	presence	presence	presence	presence	presence	absence	absence	absence	absence	absence	absence	absence	absence	absence	absence	absence	absence	absence	absence	absence	presence	presence	presence	presence	presence	presence	presence	presence	presence	presence	presence	presence	presence	presence	presence	presence	absence	absence	absence	absence	absence	absence	absence	absence	absence	absence	absence
10156_8#49	4	NA	absence	absence	absence	absence	absence	absence	absence	absence	absence	absence	absence	absence	absence	absence	absence	absence	absence	absence	absence	absence	absence	absence	absence	absence	absence	absence	absence	absence	absence	absence	absence	absence	absence	absence	absence	absence	absence	absence	absence	absence	absence	absence	absence	absence	absence	absence	absence
10156_8#59	2	2.others	presence	presence	presence	presence	presence	presence	presence	presence	presence	presence	presence	presence	presence	presence	presence	presence	presence	presence	presence	absence	absence	absence	absence	absence	absence	absence	absence	absence	absence	absence	absence	absence	absence	absence	absence	absence	absence	absence	absence	absence	absence	absence	absence	absence	absence	absence	absence
10156_8#8	23	NA	absence	absence	absence	absence	absence	absence	absence	absence	absence	absence	absence	absence	absence	absence	absence	absence	absence	absence	absence	absence	presence	presence	presence	presence	presence	presence	presence	presence	presence	presence	presence	presence	presence	presence	absence	absence	presence	presence	absence	presence	absence	absence	absence	absence	absence	absence	presence
10208_7#19	2	2.others	presence	presence	presence	presence	presence	absence	absence	absence	absence	absence	absence	absence	absence	absence	absence	absence	absence	absence	absence	absence	absence	absence	absence	absence	absence	absence	absence	absence	absence	absence	absence	absence	absence	absence	absence	absence	absence	absence	absence	absence	absence	absence	absence	absence	absence	absence	absence
10208_7#29	4	NA	absence	absence	absence	absence	absence	absence	absence	absence	absence	absence	absence	absence	absence	absence	absence	absence	absence	absence	absence	presence	absence	absence	absence	absence	absence	absence	absence	absence	absence	absence	absence	absence	absence	absence	absence	absence	absence	absence	absence	absence	presence	presence	presence	presence	presence	presence	absence
10208_7#39	36	NA	absence	absence	absence	absence	absence	presence	presence	presence	presence	presence	presence	presence	presence	presence	presence	presence	presence	presence	presence	absence	absence	absence	absence	absence	absence	absence	absence	absence	absence	absence	absence	absence	absence	absence	absence	absence	absence	absence	absence	absence	absence	absence	absence	absence	absence	absence	absence
10208_7#49	55	NA	absence	absence	absence	absence	absence	absence	absence	absence	absence	absence	absence	absence	absence	absence	absence	absence	absence	absence	absence	presence	presence	presence	presence	presence	presence	presence	presence	presence	presence	presence	presence	presence	presence	presence	absence	absence	absence	presence	absence	presence	absence	absence	absence	absence	absence	absence	absence
10208_7#59	5	NA	absence	absence	absence	absence	absence	presence	presence	presence	presence	presence	presence	presence	presence	presence	presence	presence	presence	presence	presence	absence	absence	absence	absence	absence	absence	absence	absence	absence	absence	absence	absence	absence	absence	absence	absence	absence	absence	absence	presence	absence	absence	absence	absence	absence	absence	absence	absence
10208_7#9	57	NA	absence	absence	absence	absence	absence	absence	absence	absence	absence	absence	absence	absence	absence	absence	absence	absence	absence	absence	absence	absence	absence	absence	absence	absence	absence	absence	absence	absence	absence	absence	absence	absence	absence	absence	absence	absence	absence	absence	absence	absence	absence	absence	absence	absence	absence	absence	absence
10208_8#11	5	NA	absence	absence	absence	absence	absence	presence	presence	presence	presence	presence	presence	presence	presence	presence	presence	presence	presence	presence	presence	absence	absence	absence	absence	absence	absence	absence	absence	absence	absence	absence	absence	absence	absence	absence	absence	absence	absence	absence	presence	absence	absence	absence	absence	absence	absence	absence	absence
10208_8#21	41	NA	absence	presence	absence	absence	presence	absence	absence	absence	absence	absence	absence	absence	absence	absence	absence	absence	absence	absence	absence	absence	presence	presence	presence	presence	presence	presence	presence	presence	presence	presence	presence	presence	presence	presence	absence	absence	absence	absence	absence	presence	absence	absence	absence	absence	absence	absence	absence
10208_8#31	21	NA	absence	absence	absence	absence	absence	absence	absence	absence	absence	absence	absence	absence	absence	absence	absence	absence	absence	absence	absence	absence	presence	presence	presence	presence	presence	presence	presence	presence	presence	presence	presence	presence	presence	presence	absence	absence	presence	absence	absence	absence	absence	absence	absence	absence	absence	absence	presence
10208_8#42	5	NA	absence	absence	absence	absence	absence	presence	presence	presence	presence	presence	presence	presence	presence	presence	presence	presence	presence	presence	presence	absence	absence	absence	absence	absence	absence	absence	absence	absence	absence	absence	absence	absence	absence	absence	absence	absence	absence	absence	presence	absence	absence	absence	absence	absence	absence	absence	absence
10208_8#51	2	2.others	presence	presence	presence	presence	presence	presence	presence	presence	presence	presence	presence	presence	presence	presence	presence	presence	presence	presence	presence	absence	absence	absence	absence	absence	absence	absence	absence	absence	absence	absence	absence	absence	absence	absence	absence	absence	absence	absence	absence	absence	absence	absence	absence	absence	absence	absence	absence
10208_8#9	15	NA	absence	absence	absence	absence	absence	absence	absence	absence	absence	absence	absence	absence	absence	absence	absence	absence	absence	absence	absence	absence	absence	absence	absence	absence	absence	absence	absence	absence	absence	absence	absence	absence	absence	absence	absence	absence	absence	absence	absence	absence	absence	absence	absence	absence	absence	absence	absence
10250_7#12	1	1.others	absence	absence	absence	absence	absence	absence	absence	absence	absence	absence	absence	absence	absence	absence	absence	absence	absence	absence	absence	presence	presence	presence	presence	presence	presence	presence	presence	presence	presence	presence	presence	presence	presence	presence	absence	absence	presence	presence	presence	presence	presence	presence	presence	presence	presence	presence	presence
10250_7#2	5	NA	absence	absence	absence	absence	absence	presence	presence	presence	presence	presence	presence	presence	presence	presence	presence	presence	presence	presence	presence	absence	absence	absence	absence	absence	absence	absence	absence	absence	absence	absence	absence	absence	absence	absence	absence	absence	absence	absence	presence	absence	absence	absence	absence	absence	absence	absence	absence
10250_7#25	3	3.1	presence	presence	presence	presence	absence	presence	presence	presence	presence	presence	presence	presence	presence	presence	presence	presence	presence	presence	presence	absence	absence	absence	absence	absence	absence	absence	absence	absence	absence	absence	absence	absence	absence	absence	presence	presence	absence	absence	absence	absence	absence	absence	absence	absence	absence	absence	absence
10250_7#32	58	NA	absence	absence	absence	absence	absence	absence	absence	absence	absence	absence	absence	absence	absence	absence	absence	absence	absence	absence	absence	presence	presence	presence	presence	presence	presence	presence	presence	presence	presence	presence	presence	presence	presence	presence	absence	absence	absence	absence	absence	presence	absence	absence	absence	absence	absence	absence	absence
10250_7#42	1	1.1	presence	presence	presence	presence	presence	absence	absence	absence	absence	absence	absence	absence	absence	absence	absence	absence	absence	absence	absence	presence	presence	presence	presence	presence	presence	presence	presence	presence	presence	presence	presence	presence	presence	presence	presence	presence	presence	presence	presence	absence	presence	presence	presence	presence	presence	presence	presence
10250_7#52	2	2.others	presence	presence	presence	presence	presence	absence	absence	absence	absence	absence	absence	absence	absence	absence	absence	absence	absence	absence	absence	absence	absence	absence	absence	absence	absence	absence	absence	absence	absence	absence	absence	absence	absence	absence	absence	absence	absence	absence	absence	absence	absence	absence	absence	absence	absence	absence	absence
10395_4#12	56	NA	absence	absence	absence	absence	absence	absence	absence	absence	absence	absence	absence	absence	absence	absence	absence	absence	absence	absence	absence	absence	presence	presence	presence	presence	presence	presence	presence	presence	presence	presence	presence	presence	presence	presence	presence	presence	presence	presence	absence	absence	absence	absence	absence	absence	absence	absence	presence
10395_4#2	3	3.1	presence	presence	presence	presence	absence	presence	presence	presence	presence	presence	presence	presence	presence	presence	presence	presence	presence	presence	presence	absence	absence	absence	absence	absence	absence	absence	absence	absence	absence	absence	absence	absence	absence	absence	presence	presence	absence	absence	absence	absence	absence	absence	absence	absence	absence	absence	absence
10395_4#22	44	NA	absence	absence	absence	absence	absence	absence	absence	absence	absence	absence	absence	absence	absence	absence	absence	absence	absence	absence	absence	absence	absence	absence	absence	absence	absence	absence	absence	absence	absence	absence	absence	absence	absence	absence	absence	absence	absence	absence	absence	absence	absence	absence	absence	absence	absence	absence	absence
10395_4#32	5	NA	absence	absence	absence	absence	absence	presence	presence	presence	presence	presence	presence	presence	presence	presence	presence	presence	presence	presence	presence	presence	absence	absence	absence	absence	absence	absence	absence	absence	absence	absence	absence	absence	absence	absence	absence	absence	absence	absence	presence	absence	absence	absence	absence	absence	absence	absence	absence
10395_4#42	5	NA	absence	absence	absence	absence	absence	presence	presence	presence	presence	presence	presence	presence	presence	presence	presence	presence	presence	presence	presence	presence	absence	absence	absence	absence	absence	absence	absence	absence	absence	absence	absence	absence	absence	absence	absence	absence	absence	absence	presence	absence	absence	absence	absence	absence	absence	absence	absence
10395_4#52	36	NA	absence	absence	absence	absence	absence	absence	absence	absence	absence	absence	absence	absence	absence	absence	absence	absence	absence	absence	absence	absence	absence	absence	absence	absence	absence	absence	absence	absence	absence	absence	absence	absence	absence	absence	absence	absence	absence	absence	absence	absence	absence	absence	absence	absence	absence	absence	absence
27035_8#100	46	NA	absence	absence	absence	absence	absence	absence	absence	absence	absence	absence	absence	absence	absence	absence	absence	absence	absence	absence	absence	absence	absence	absence	absence	absence	absence	absence	absence	absence	absence	absence	absence	absence	absence	absence	absence	absence	presence	absence	absence	absence	absence	absence	absence	absence	absence	absence	presence
27035_8#101	6	NA	absence	absence	absence	absence	absence	absence	absence	absence	absence	absence	absence	absence	absence	absence	absence	absence	absence	absence	absence	absence	absence	absence	absence	absence	absence	absence	absence	absence	absence	absence	absence	absence	absence	absence	absence	absence	absence	absence	absence	absence	absence	absence	absence	absence	absence	absence	absence
27035_8#102	1	1.1	presence	presence	presence	presence	presence	absence	absence	absence	absence	absence	absence	absence	absence	absence	absence	absence	absence	absence	absence	absence	presence	absence	presence	absence	absence	absence	absence	absence	absence	absence	absence	absence	absence	absence	presence	presence	presence	presence	presence	presence	absence	absence	absence	absence	presence	presence	presence
27035_8#103	9	NA	absence	absence	absence	absence	absence	absence	absence	absence	absence	absence	absence	absence	absence	absence	absence	absence	absence	absence	absence	absence	absence	absence	absence	absence	absence	absence	absence	absence	absence	absence	absence	absence	absence	absence	absence	absence	absence	absence	absence	absence	absence	absence	absence	absence	absence	absence	absence
27035_8#104	1	1.3	absence	absence	absence	absence	absence	absence	absence	absence	absence	absence	absence	absence	absence	absence	absence	absence	absence	absence	absence	presence	presence	presence	presence	presence	presence	presence	presence	presence	presence	presence	presence	presence	presence	presence	absence	absence	presence	presence	presence	presence	presence	presence	presence	presence	presence	presence	presence
27035_8#105	1	1.others	presence	presence	presence	presence	presence	absence	absence	absence	absence	absence	absence	absence	absence	absence	absence	absence	absence	absence	absence	presence	presence	presence	presence	presence	presence	presence	presence	presence	presence	presence	presence	presence	presence	presence	presence	presence	presence	presence	presence	absence	presence	presence	presence	presence	presence	presence	presence
27035_8#106	2	2.4	presence	presence	presence	presence	presence	absence	absence	absence	absence	absence	absence	absence	absence	absence	absence	absence	absence	absence	absence	absence	absence	absence	absence	absence	absence	absence	absence	absence	absence	absence	absence	absence	absence	absence	absence	absence	absence	absence	absence	absence	absence	absence	absence	absence	absence	absence	absence
27035_8#107	1	1.1	presence	presence	presence	presence	presence	absence	absence	absence	absence	absence	absence	absence	absence	absence	absence	absence	absence	absence	absence	absence	presence	presence	presence	presence	presence	presence	presence	presence	presence	presence	presence	presence	presence	presence	presence	presence	presence	presence	presence	presence	presence	presence	presence	presence	presence	presence	presence
27035_8#108	7	NA	absence	absence	absence	absence	absence	absence	absence	absence	absence	absence	absence	absence	absence	absence	absence	absence	absence	absence	absence	absence	absence	absence	absence	absence	absence	absence	absence	absence	absence	absence	absence	absence	absence	absence	absence	absence	absence	absence	absence	absence	absence	absence	absence	absence	absence	absence	absence
27035_8#109	3	3.1	absence	absence	absence	absence	absence	presence	presence	presence	presence	presence	presence	presence	presence	presence	presence	presence	presence	presence	presence	absence	absence	absence	absence	absence	absence	absence	absence	absence	absence	absence	absence	absence	absence	absence	absence	absence	absence	absence	absence	absence	absence	absence	absence	absence	absence	absence	absence
27035_8#11	4	NA	absence	absence	absence	absence	absence	absence	absence	absence	absence	absence	absence	absence	absence	absence	absence	absence	absence	absence	absence	absence	absence	absence	absence	absence	absence	absence	absence	absence	absence	absence	absence	absence	absence	absence	absence	absence	absence	absence	absence	absence	presence	presence	presence	presence	presence	presence	absence
27035_8#110	9	NA	absence	absence	absence	absence	absence	absence	absence	absence	absence	absence	absence	absence	absence	absence	absence	absence	absence	absence	absence	absence	absence	absence	absence	absence	absence	absence	absence	absence	absence	absence	absence	absence	absence	absence	absence	absence	presence	absence	absence	absence	absence	absence	absence	absence	absence	absence	presence
27035_8#111	1	1.1	presence	presence	presence	presence	presence	absence	absence	absence	absence	absence	absence	absence	absence	absence	absence	absence	absence	absence	absence	absence	presence	presence	presence	presence	presence	presence	presence	presence	presence	presence	presence	presence	presence	presence	presence	presence	presence	presence	presence	presence	presence	presence	presence	presence	presence	presence	presence
27035_8#112	9	NA	absence	absence	absence	absence	absence	absence	absence	absence	absence	absence	absence	absence	absence	absence	absence	absence	absence	absence	absence	absence	absence	absence	absence	absence	absence	absence	absence	absence	absence	absence	absence	absence	absence	absence	absence	absence	absence	absence	absence	absence	absence	absence	absence	absence	absence	absence	absence
27035_8#113	2	2.others	presence	presence	presence	presence	presence	absence	absence	absence	absence	absence	absence	absence	absence	absence	absence	absence	absence	absence	absence	absence	absence	absence	absence	absence	absence	absence	absence	absence	absence	absence	absence	absence	absence	absence	absence	absence	absence	absence	absence	absence	absence	absence	absence	absence	absence	absence	absence
27035_8#114	2	2.4	presence	presence	presence	presence	presence	absence	absence	absence	absence	absence	absence	absence	absence	absence	absence	absence	absence	absence	absence	absence	absence	absence	absence	absence	absence	absence	absence	absence	absence	absence	absence	absence	absence	absence	absence	absence	absence	absence	absence	absence	absence	absence	absence	absence	absence	absence	absence
27035_8#115	1	1.1	presence	presence	presence	presence	presence	absence	absence	absence	absence	absence	absence	absence	absence	absence	absence	absence	absence	absence	absence	absence	presence	presence	presence	presence	presence	presence	presence	presence	presence	presence	presence	presence	presence	presence	presence	presence	absence	presence	presence	presence	presence	presence	presence	presence	presence	presence	absence
27035_8#116	89	NA	absence	absence	absence	absence	absence	absence	absence	absence	absence	absence	absence	absence	absence	absence	absence	absence	absence	absence	absence	presence	absence	absence	absence	absence	absence	absence	absence	absence	absence	absence	absence	absence	absence	absence	absence	absence	absence	absence	absence	absence	absence	absence	absence	absence	absence	absence	absence
27035_8#117	1	1.1	presence	presence	presence	presence	presence	absence	absence	absence	absence	absence	absence	absence	absence	absence	absence	absence	absence	absence	absence	absence	presence	presence	presence	presence	presence	presence	presence	presence	presence	presence	presence	presence	presence	presence	presence	presence	presence	presence	presence	presence	presence	presence	presence	presence	presence	presence	presence
27035_8#118	9	NA	absence	absence	absence	absence	absence	absence	absence	absence	absence	absence	absence	absence	absence	absence	absence	absence	absence	absence	absence	absence	absence	absence	absence	absence	absence	absence	absence	absence	absence	absence	absence	absence	absence	absence	absence	absence	absence	absence	absence	absence	absence	absence	absence	absence	absence	absence	absence
27035_8#119	3	3.1	absence	absence	absence	absence	absence	presence	presence	presence	presence	presence	presence	presence	presence	presence	presence	presence	presence	presence	presence	absence	absence	absence	absence	absence	absence	absence	absence	absence	absence	absence	absence	absence	absence	absence	absence	absence	absence	absence	absence	absence	absence	absence	absence	absence	absence	absence	absence
27035_8#12	8	NA	absence	absence	absence	absence	absence	absence	absence	absence	absence	absence	absence	absence	absence	absence	absence	absence	absence	absence	absence	absence	absence	absence	absence	absence	absence	absence	absence	absence	absence	absence	absence	absence	absence	absence	absence	absence	absence	absence	absence	absence	absence	absence	absence	absence	absence	absence	absence
27035_8#120	3	3.1	absence	absence	absence	absence	absence	presence	presence	presence	presence	presence	presence	presence	presence	presence	presence	presence	presence	presence	presence	absence	absence	absence	absence	absence	absence	absence	absence	absence	absence	absence	absence	absence	absence	absence	absence	absence	absence	absence	absence	absence	absence	absence	absence	absence	absence	absence	absence
27035_8#121	3	3.1	absence	absence	absence	absence	absence	presence	presence	presence	presence	presence	presence	presence	presence	presence	presence	presence	presence	presence	presence	absence	absence	absence	absence	absence	absence	absence	absence	absence	absence	absence	absence	absence	absence	absence	absence	absence	absence	absence	absence	absence	absence	absence	absence	absence	absence	absence	absence
27035_8#122	88	NA	presence	presence	presence	presence	presence	absence	absence	absence	absence	absence	absence	absence	absence	absence	absence	absence	absence	absence	absence	absence	absence	absence	absence	absence	absence	absence	absence	absence	absence	absence	absence	absence	absence	absence	presence	presence	absence	presence	presence	presence	absence	absence	absence	absence	absence	absence	absence
27035_8#123	2	2.4	presence	presence	presence	presence	presence	absence	absence	absence	absence	absence	absence	absence	absence	absence	absence	absence	absence	absence	absence	absence	absence	absence	absence	absence	absence	absence	absence	absence	absence	absence	absence	absence	absence	absence	absence	absence	absence	absence	absence	absence	absence	absence	absence	absence	absence	absence	absence
27035_8#124	2	2.others	presence	presence	presence	presence	presence	absence	absence	absence	absence	absence	absence	absence	absence	absence	absence	absence	absence	absence	absence	absence	absence	absence	absence	absence	absence	absence	absence	absence	absence	absence	absence	absence	absence	absence	absence	absence	absence	absence	absence	absence	absence	absence	absence	absence	absence	absence	absence
27035_8#125	2	2.2	presence	presence	presence	presence	presence	absence	absence	absence	absence	absence	absence	absence	absence	absence	absence	absence	absence	absence	absence	absence	absence	absence	absence	absence	absence	absence	absence	absence	absence	absence	absence	absence	absence	absence	absence	absence	absence	absence	absence	absence	absence	absence	absence	absence	absence	absence	absence
27035_8#126	2	2.3	presence	presence	presence	presence	presence	absence	absence	absence	absence	absence	absence	absence	absence	absence	absence	absence	absence	absence	absence	absence	absence	absence	absence	absence	absence	absence	absence	absence	absence	absence	absence	absence	absence	absence	absence	absence	absence	absence	absence	absence	absence	absence	absence	absence	absence	absence	absence
27035_8#127	1	1.1	presence	presence	presence	presence	presence	absence	absence	absence	absence	absence	absence	absence	absence	absence	absence	absence	absence	absence	absence	absence	presence	presence	presence	presence	presence	presence	presence	presence	presence	presence	presence	presence	presence	presence	presence	presence	presence	presence	presence	presence	presence	presence	presence	presence	presence	presence	presence
27035_8#128	34	NA	absence	absence	absence	absence	absence	absence	absence	absence	absence	absence	absence	absence	absence	absence	absence	absence	absence	absence	absence	absence	absence	absence	absence	absence	absence	absence	absence	absence	absence	absence	absence	absence	absence	absence	absence	absence	absence	absence	presence	presence	absence	absence	absence	absence	absence	absence	absence
27035_8#129	14	NA	absence	absence	absence	absence	absence	absence	absence	absence	absence	absence	absence	absence	absence	absence	absence	absence	absence	absence	absence	presence	absence	absence	absence	absence	absence	absence	absence	absence	absence	absence	absence	absence	absence	absence	absence	absence	presence	absence	absence	absence	absence	absence	absence	absence	absence	absence	presence
27035_8#13	1	1.others	presence	presence	presence	presence	presence	absence	absence	absence	absence	absence	absence	absence	absence	absence	absence	absence	absence	absence	absence	absence	presence	presence	presence	presence	presence	presence	presence	presence	presence	presence	presence	presence	presence	presence	presence	presence	presence	presence	presence	absence	absence	absence	absence	absence	absence	absence	presence
27035_8#130	3	3.1	absence	absence	absence	absence	absence	presence	presence	presence	presence	presence	presence	presence	presence	presence	presence	presence	presence	presence	presence	absence	absence	absence	absence	absence	absence	absence	absence	absence	absence	absence	absence	absence	absence	absence	absence	absence	absence	absence	absence	absence	absence	absence	absence	absence	absence	absence	absence
27035_8#131	3	3.1	absence	absence	absence	absence	absence	presence	presence	presence	presence	presence	presence	presence	presence	presence	presence	presence	presence	presence	presence	absence	absence	absence	absence	absence	absence	absence	absence	absence	absence	absence	absence	absence	absence	absence	absence	absence	absence	absence	absence	absence	absence	absence	absence	absence	absence	absence	absence
27035_8#132	14	NA	absence	absence	absence	absence	absence	absence	absence	absence	absence	absence	absence	absence	absence	absence	absence	absence	absence	absence	absence	presence	absence	absence	absence	absence	absence	absence	absence	absence	absence	absence	absence	absence	absence	absence	absence	absence	presence	absence	absence	absence	absence	absence	absence	absence	absence	absence	presence
27035_8#133	7	NA	absence	absence	absence	absence	absence	absence	absence	absence	absence	absence	absence	absence	absence	absence	absence	absence	absence	absence	absence	absence	absence	absence	absence	absence	absence	absence	absence	absence	absence	absence	absence	absence	absence	absence	absence	absence	absence	absence	absence	absence	absence	absence	absence	absence	absence	absence	absence
27035_8#134	2	2.3	presence	presence	presence	presence	presence	absence	absence	absence	absence	absence	absence	absence	absence	absence	absence	absence	absence	absence	absence	absence	absence	absence	absence	absence	absence	absence	absence	absence	absence	absence	absence	absence	absence	absence	absence	absence	absence	absence	absence	absence	absence	absence	absence	absence	absence	absence	absence
27035_8#135	1	1.1	presence	presence	presence	presence	presence	absence	absence	absence	absence	absence	absence	absence	absence	absence	absence	absence	absence	absence	absence	absence	presence	presence	presence	presence	presence	presence	presence	presence	presence	presence	presence	presence	presence	presence	presence	presence	presence	presence	presence	presence	presence	presence	presence	presence	presence	presence	presence
27035_8#136	2	2.4	presence	presence	presence	presence	presence	absence	absence	absence	absence	absence	absence	absence	absence	absence	absence	absence	absence	absence	absence	absence	absence	absence	absence	absence	absence	absence	absence	absence	absence	absence	absence	absence	absence	absence	absence	absence	absence	absence	absence	absence	absence	absence	absence	absence	absence	absence	absence
27035_8#137	2	2.4	presence	presence	presence	presence	presence	absence	absence	absence	absence	absence	absence	absence	absence	absence	absence	absence	absence	absence	absence	absence	absence	absence	absence	absence	absence	absence	absence	absence	absence	absence	absence	absence	absence	absence	absence	absence	absence	absence	absence	absence	absence	absence	absence	absence	absence	absence	absence
27035_8#138	1	1.1	presence	presence	presence	presence	presence	absence	absence	absence	absence	absence	absence	absence	absence	absence	absence	absence	absence	absence	absence	absence	presence	presence	presence	presence	presence	presence	presence	presence	presence	presence	presence	presence	presence	presence	presence	presence	presence	presence	presence	presence	presence	presence	presence	presence	presence	presence	presence
27035_8#139	2	2.3	presence	presence	presence	presence	presence	absence	absence	absence	absence	absence	absence	absence	absence	absence	absence	absence	absence	absence	absence	absence	absence	absence	absence	absence	absence	absence	absence	absence	absence	absence	absence	absence	absence	absence	absence	absence	absence	absence	absence	absence	absence	absence	absence	absence	absence	absence	absence
27035_8#140	2	2.3	presence	presence	presence	presence	presence	absence	absence	absence	absence	absence	absence	absence	absence	absence	absence	absence	absence	absence	absence	absence	absence	absence	absence	absence	absence	absence	absence	absence	absence	absence	absence	absence	absence	absence	absence	absence	absence	absence	absence	absence	absence	absence	absence	absence	absence	absence	absence
27035_8#141	18	NA	absence	absence	absence	absence	absence	absence	absence	absence	absence	absence	absence	absence	absence	absence	absence	absence	absence	absence	absence	absence	absence	absence	absence	absence	absence	absence	absence	absence	absence	absence	absence	absence	absence	absence	absence	absence	absence	absence	absence	absence	absence	absence	absence	absence	absence	absence	absence
27035_8#142	3	3.1	absence	absence	absence	absence	absence	presence	presence	presence	presence	presence	presence	presence	presence	presence	presence	presence	presence	presence	presence	absence	absence	absence	absence	absence	absence	absence	absence	absence	absence	absence	absence	absence	absence	absence	absence	absence	absence	absence	absence	absence	absence	absence	absence	absence	absence	absence	absence
27035_8#143	5	NA	absence	absence	absence	absence	absence	presence	presence	presence	presence	presence	presence	presence	presence	presence	presence	presence	presence	presence	presence	absence	absence	absence	absence	absence	absence	absence	absence	absence	absence	absence	absence	absence	absence	absence	absence	absence	absence	absence	presence	absence	absence	absence	absence	absence	absence	absence	absence
27035_8#144	14	NA	absence	absence	absence	absence	absence	absence	presence	presence	absence	absence	absence	absence	absence	absence	absence	absence	absence	absence	absence	absence	absence	absence	absence	absence	absence	absence	absence	absence	absence	absence	absence	absence	absence	absence	absence	absence	presence	absence	absence	absence	absence	absence	absence	absence	absence	absence	presence
27035_8#145	27	NA	presence	presence	presence	presence	presence	absence	absence	absence	absence	absence	absence	absence	absence	absence	absence	absence	absence	absence	absence	absence	absence	absence	absence	absence	absence	absence	absence	absence	absence	absence	absence	absence	absence	absence	presence	presence	absence	absence	absence	absence	absence	absence	absence	absence	absence	absence	absence
27035_8#146	7	NA	absence	absence	absence	absence	absence	absence	absence	absence	absence	absence	absence	absence	absence	absence	absence	absence	absence	absence	absence	absence	absence	absence	absence	absence	absence	absence	absence	absence	absence	absence	absence	absence	absence	absence	absence	absence	absence	absence	absence	absence	absence	absence	absence	absence	absence	absence	absence
27035_8#147	11	NA	absence	absence	absence	absence	absence	absence	absence	absence	absence	absence	absence	absence	absence	absence	absence	absence	absence	absence	absence	absence	absence	absence	absence	absence	absence	absence	absence	absence	absence	absence	absence	absence	absence	absence	absence	absence	absence	absence	absence	absence	absence	absence	absence	absence	absence	absence	absence
27035_8#148	6	NA	absence	absence	absence	absence	absence	absence	absence	absence	absence	absence	absence	absence	absence	absence	absence	absence	absence	absence	absence	presence	absence	absence	absence	absence	absence	absence	absence	absence	absence	absence	absence	absence	absence	absence	absence	absence	absence	absence	absence	absence	absence	absence	absence	absence	absence	absence	absence
27035_8#149	1	1.1	presence	presence	presence	presence	presence	absence	absence	absence	absence	absence	absence	absence	absence	absence	absence	absence	absence	absence	absence	absence	presence	presence	presence	presence	presence	presence	presence	presence	presence	presence	presence	presence	presence	presence	presence	presence	presence	presence	presence	presence	presence	presence	presence	presence	presence	presence	presence
27035_8#15	14	NA	absence	absence	absence	absence	absence	absence	presence	presence	absence	absence	absence	absence	absence	absence	absence	absence	absence	absence	absence	presence	absence	absence	absence	absence	absence	absence	absence	absence	absence	absence	absence	absence	absence	absence	absence	absence	presence	absence	absence	absence	absence	absence	absence	absence	absence	absence	presence
27035_8#150	17	NA	absence	absence	absence	absence	absence	absence	absence	absence	absence	absence	absence	absence	absence	absence	absence	absence	absence	absence	absence	absence	absence	absence	absence	absence	absence	absence	absence	absence	absence	absence	absence	absence	absence	absence	absence	absence	absence	absence	absence	absence	absence	absence	absence	absence	absence	absence	absence
27035_8#151	4	NA	absence	absence	absence	absence	absence	absence	absence	absence	absence	absence	absence	absence	absence	absence	absence	absence	absence	absence	absence	absence	absence	absence	absence	absence	absence	absence	absence	absence	absence	absence	absence	absence	absence	absence	absence	absence	absence	absence	absence	absence	presence	presence	presence	presence	presence	presence	absence
27035_8#152	3	3.2	presence	presence	presence	presence	absence	presence	presence	presence	presence	presence	presence	presence	presence	presence	presence	presence	presence	presence	presence	absence	absence	absence	absence	absence	absence	absence	absence	absence	absence	absence	absence	absence	absence	absence	presence	presence	absence	absence	absence	absence	absence	absence	absence	absence	absence	absence	absence
27035_8#153	2	2.4	presence	presence	presence	presence	presence	absence	absence	absence	absence	absence	absence	absence	absence	absence	absence	absence	absence	absence	absence	absence	absence	absence	absence	absence	absence	absence	absence	absence	absence	absence	absence	absence	absence	absence	absence	absence	absence	absence	absence	absence	absence	absence	absence	absence	absence	absence	absence
27035_8#154	2	2.others	absence	absence	absence	absence	absence	absence	absence	absence	absence	absence	absence	absence	absence	absence	absence	absence	absence	absence	absence	absence	absence	absence	absence	absence	absence	absence	absence	absence	absence	absence	absence	absence	absence	absence	absence	absence	absence	absence	absence	absence	absence	absence	absence	absence	absence	absence	absence
27035_8#155	1	1.1	presence	presence	presence	presence	presence	absence	absence	absence	absence	absence	absence	absence	absence	absence	absence	absence	absence	absence	absence	absence	presence	presence	presence	presence	presence	presence	presence	presence	presence	presence	presence	presence	presence	presence	presence	presence	presence	presence	presence	presence	presence	presence	presence	presence	presence	presence	presence
27035_8#156	2	2.others	absence	absence	absence	absence	absence	absence	absence	absence	absence	absence	absence	absence	absence	absence	absence	absence	absence	absence	absence	absence	absence	absence	absence	absence	absence	absence	absence	absence	absence	absence	absence	absence	absence	absence	absence	absence	absence	absence	absence	absence	absence	absence	absence	absence	absence	absence	absence
27035_8#157	1	1.1	presence	presence	presence	presence	presence	absence	absence	absence	absence	absence	absence	absence	absence	absence	absence	absence	absence	absence	absence	absence	presence	presence	presence	presence	presence	presence	presence	presence	presence	presence	presence	presence	presence	presence	presence	presence	presence	presence	presence	presence	presence	presence	presence	presence	presence	presence	presence
27035_8#158	2	2.others	presence	presence	presence	presence	presence	absence	absence	absence	absence	absence	absence	absence	absence	absence	absence	absence	absence	absence	absence	absence	absence	absence	absence	absence	absence	absence	absence	absence	absence	absence	absence	absence	absence	absence	absence	absence	absence	absence	absence	absence	absence	absence	absence	absence	absence	absence	absence
27035_8#159	1	1.3	absence	absence	absence	absence	absence	absence	absence	absence	absence	absence	absence	absence	absence	absence	absence	absence	absence	absence	absence	presence	presence	presence	presence	presence	presence	presence	presence	presence	presence	presence	presence	presence	presence	presence	absence	absence	presence	presence	presence	presence	presence	presence	presence	presence	presence	presence	presence
27035_8#16	2	2.others	presence	presence	presence	presence	presence	absence	absence	absence	absence	absence	absence	absence	absence	absence	absence	absence	absence	absence	absence	absence	absence	absence	absence	absence	absence	absence	absence	absence	absence	absence	absence	absence	absence	absence	absence	absence	absence	absence	absence	absence	absence	absence	absence	absence	absence	absence	absence
27035_8#160	2	2.2	presence	presence	presence	presence	presence	absence	absence	absence	absence	absence	absence	absence	absence	absence	absence	absence	absence	absence	absence	absence	absence	absence	absence	absence	absence	absence	absence	absence	absence	absence	absence	absence	absence	absence	absence	absence	absence	absence	absence	absence	absence	absence	absence	absence	absence	absence	absence
27035_8#161	1	1.others	absence	absence	absence	absence	absence	absence	absence	absence	absence	absence	absence	absence	absence	absence	absence	absence	absence	absence	absence	absence	absence	absence	absence	absence	absence	absence	absence	absence	absence	absence	absence	absence	absence	absence	absence	absence	presence	presence	presence	absence	absence	absence	absence	absence	absence	absence	presence
27035_8#162	2	2.others	absence	absence	absence	absence	absence	absence	absence	absence	absence	absence	absence	absence	absence	absence	absence	absence	absence	absence	absence	absence	absence	absence	absence	absence	absence	absence	absence	absence	absence	absence	absence	absence	absence	absence	absence	absence	absence	absence	absence	absence	absence	absence	absence	absence	absence	absence	absence
27035_8#163	2	2.4	presence	presence	presence	presence	presence	absence	absence	absence	absence	absence	absence	absence	absence	absence	absence	absence	absence	absence	absence	absence	absence	absence	absence	absence	absence	absence	absence	absence	absence	absence	absence	absence	absence	absence	absence	absence	absence	absence	absence	absence	absence	absence	absence	absence	absence	absence	absence
27035_8#164	8	NA	absence	absence	absence	absence	absence	absence	absence	absence	absence	absence	absence	absence	absence	absence	absence	absence	absence	absence	absence	presence	absence	absence	absence	absence	absence	absence	absence	absence	absence	absence	absence	absence	absence	absence	absence	absence	absence	absence	absence	absence	absence	absence	absence	absence	absence	absence	absence
27035_8#165	7	NA	absence	absence	absence	absence	absence	absence	absence	absence	absence	absence	absence	absence	absence	absence	absence	absence	absence	absence	absence	absence	absence	absence	absence	absence	absence	absence	absence	absence	absence	absence	absence	absence	absence	absence	absence	absence	absence	absence	absence	absence	absence	absence	absence	absence	absence	absence	absence
27035_8#166	2	2.2	presence	presence	presence	presence	presence	absence	absence	absence	absence	absence	absence	absence	absence	absence	absence	absence	absence	absence	absence	absence	absence	absence	absence	absence	absence	absence	absence	absence	absence	absence	absence	absence	absence	absence	absence	absence	absence	absence	absence	absence	absence	absence	absence	absence	absence	absence	absence
27035_8#167	2	2.3	presence	presence	presence	presence	presence	absence	absence	absence	absence	absence	absence	absence	absence	absence	absence	absence	absence	absence	absence	absence	absence	absence	absence	absence	absence	absence	absence	absence	absence	absence	absence	absence	absence	absence	absence	absence	absence	absence	absence	absence	absence	absence	absence	absence	absence	absence	absence
27035_8#168	2	2.3	presence	presence	presence	presence	presence	absence	absence	absence	absence	absence	absence	absence	absence	absence	absence	absence	absence	absence	absence	absence	absence	absence	absence	absence	absence	absence	absence	absence	absence	absence	absence	absence	absence	absence	absence	absence	absence	absence	absence	absence	absence	absence	absence	absence	absence	absence	absence
27035_8#169	9	NA	absence	absence	absence	absence	absence	absence	absence	absence	absence	absence	absence	absence	absence	absence	absence	absence	absence	absence	absence	absence	absence	absence	absence	absence	absence	absence	absence	absence	absence	absence	absence	absence	absence	absence	absence	absence	absence	absence	absence	absence	absence	absence	absence	absence	absence	absence	absence
27035_8#17	1	1.1	presence	presence	presence	presence	presence	absence	absence	absence	absence	absence	absence	absence	absence	absence	absence	absence	absence	absence	absence	absence	presence	presence	presence	presence	presence	presence	presence	presence	presence	presence	presence	presence	presence	presence	presence	presence	presence	presence	presence	presence	presence	presence	presence	presence	presence	presence	presence
27035_8#170	2	2.3	presence	presence	presence	presence	presence	absence	absence	absence	absence	absence	absence	absence	absence	absence	absence	absence	absence	absence	absence	absence	absence	absence	absence	absence	absence	absence	absence	absence	absence	absence	absence	absence	absence	absence	absence	absence	absence	absence	absence	absence	absence	absence	absence	absence	absence	absence	absence
27035_8#171	4	NA	absence	absence	absence	absence	absence	absence	absence	absence	absence	absence	absence	absence	absence	absence	absence	absence	absence	absence	absence	absence	absence	absence	absence	absence	absence	absence	absence	absence	absence	absence	absence	absence	absence	absence	absence	absence	absence	absence	absence	absence	presence	presence	presence	presence	presence	presence	absence
27035_8#172	2	2.4	presence	presence	presence	presence	presence	absence	absence	absence	absence	absence	absence	absence	absence	absence	absence	absence	absence	absence	absence	absence	absence	absence	absence	absence	absence	absence	absence	absence	absence	absence	absence	absence	absence	absence	absence	absence	absence	absence	absence	absence	absence	absence	absence	absence	absence	absence	absence
27035_8#173	7	NA	absence	absence	absence	absence	absence	absence	absence	absence	absence	absence	absence	absence	absence	absence	absence	absence	absence	absence	absence	absence	absence	absence	absence	absence	absence	absence	absence	absence	absence	absence	absence	absence	absence	absence	absence	absence	absence	absence	absence	absence	absence	absence	absence	absence	absence	absence	absence
27035_8#174	8	NA	absence	absence	absence	absence	absence	presence	presence	presence	presence	presence	presence	presence	presence	presence	presence	presence	presence	presence	presence	presence	absence	absence	absence	absence	absence	absence	absence	absence	absence	absence	absence	absence	absence	absence	absence	absence	absence	absence	absence	absence	absence	absence	absence	absence	absence	absence	absence
27035_8#175	7	NA	absence	absence	absence	absence	absence	absence	absence	absence	absence	absence	absence	absence	absence	absence	absence	absence	absence	absence	absence	absence	absence	absence	absence	absence	absence	absence	absence	absence	absence	absence	absence	absence	absence	absence	absence	absence	absence	absence	absence	absence	absence	absence	absence	absence	absence	absence	absence
27035_8#176	7	NA	absence	absence	absence	absence	absence	absence	absence	absence	absence	absence	absence	absence	absence	absence	absence	absence	absence	absence	absence	absence	absence	absence	absence	absence	absence	absence	absence	absence	absence	absence	absence	absence	absence	absence	absence	absence	absence	absence	absence	absence	absence	absence	absence	absence	absence	absence	absence
27035_8#177	18	NA	absence	absence	absence	absence	absence	presence	absence	absence	absence	absence	absence	absence	absence	absence	absence	absence	absence	absence	absence	absence	absence	absence	absence	absence	absence	absence	absence	absence	absence	absence	absence	absence	absence	absence	absence	absence	absence	absence	absence	absence	absence	absence	absence	absence	absence	absence	absence
27035_8#178	9	NA	absence	absence	absence	absence	absence	absence	absence	absence	absence	absence	absence	absence	absence	absence	absence	absence	absence	absence	absence	absence	absence	absence	absence	absence	absence	absence	absence	absence	absence	absence	absence	absence	absence	absence	absence	absence	absence	absence	absence	absence	absence	absence	absence	absence	absence	absence	absence
27035_8#179	2	2.others	presence	presence	presence	presence	presence	absence	absence	absence	absence	absence	absence	absence	absence	absence	absence	absence	absence	absence	absence	absence	absence	absence	absence	absence	absence	absence	absence	absence	absence	absence	absence	absence	absence	absence	absence	absence	absence	absence	absence	absence	absence	absence	absence	absence	absence	absence	absence
27035_8#18	7	NA	absence	absence	absence	absence	absence	absence	absence	absence	absence	absence	absence	absence	absence	absence	absence	absence	absence	absence	absence	absence	absence	absence	absence	absence	absence	absence	absence	absence	absence	absence	absence	absence	absence	absence	absence	absence	absence	absence	absence	absence	absence	absence	absence	absence	absence	absence	absence
27035_8#180	6	NA	absence	absence	absence	absence	absence	absence	absence	absence	absence	absence	absence	absence	absence	absence	absence	absence	absence	absence	absence	presence	absence	absence	absence	absence	absence	absence	absence	absence	absence	absence	absence	absence	absence	absence	absence	absence	absence	absence	absence	absence	absence	absence	absence	absence	absence	absence	absence
27035_8#181	11	NA	absence	absence	absence	absence	absence	absence	absence	absence	absence	absence	absence	absence	absence	absence	absence	absence	absence	absence	absence	absence	absence	absence	absence	absence	absence	absence	absence	absence	absence	absence	absence	absence	absence	absence	absence	absence	absence	absence	absence	absence	absence	absence	absence	absence	absence	absence	absence
27035_8#182	9	NA	absence	absence	absence	absence	absence	absence	absence	absence	absence	absence	absence	absence	absence	absence	absence	absence	absence	absence	absence	absence	absence	absence	absence	absence	absence	absence	absence	absence	absence	absence	absence	absence	absence	absence	absence	absence	presence	absence	absence	absence	absence	absence	absence	absence	absence	absence	presence
27035_8#183	1	1.others	absence	absence	absence	absence	absence	absence	absence	absence	absence	absence	absence	absence	absence	absence	absence	absence	absence	absence	absence	absence	presence	presence	presence	presence	presence	presence	presence	presence	presence	presence	presence	presence	presence	presence	absence	absence	presence	absence	presence	absence	absence	absence	absence	absence	absence	absence	presence
27035_8#184	1	1.2	absence	absence	absence	absence	absence	absence	absence	absence	absence	absence	absence	absence	absence	absence	absence	absence	absence	absence	absence	presence	presence	presence	presence	presence	presence	presence	presence	presence	presence	presence	presence	presence	presence	presence	absence	absence	presence	presence	absence	presence	presence	presence	presence	presence	presence	presence	presence
27035_8#185	2	2.3	presence	presence	presence	presence	presence	absence	absence	absence	absence	absence	absence	absence	absence	absence	absence	absence	absence	absence	absence	absence	absence	absence	absence	absence	absence	absence	absence	absence	absence	absence	absence	absence	absence	absence	absence	absence	absence	absence	absence	absence	absence	absence	absence	absence	absence	absence	absence
27035_8#186	3	3.2	presence	presence	presence	presence	absence	presence	presence	presence	presence	presence	presence	presence	presence	presence	presence	presence	presence	presence	presence	presence	absence	absence	absence	absence	absence	absence	absence	absence	absence	absence	absence	absence	absence	absence	presence	presence	absence	absence	absence	absence	absence	absence	absence	absence	absence	absence	absence
27035_8#187	2	2.4	presence	presence	presence	presence	presence	absence	absence	absence	absence	absence	absence	absence	absence	absence	absence	absence	absence	absence	absence	absence	absence	absence	absence	absence	absence	absence	absence	absence	absence	absence	absence	absence	absence	absence	absence	absence	absence	absence	absence	absence	absence	absence	absence	absence	absence	absence	absence
27035_8#188	1	1.1	absence	absence	absence	absence	absence	absence	absence	absence	absence	absence	absence	absence	absence	absence	absence	absence	absence	absence	absence	absence	presence	presence	presence	presence	presence	presence	presence	presence	presence	presence	presence	presence	presence	presence	absence	absence	presence	presence	absence	presence	presence	presence	presence	presence	presence	presence	presence
27035_8#189	2	2.others	presence	presence	presence	presence	presence	absence	absence	absence	absence	absence	absence	absence	absence	absence	absence	absence	absence	absence	absence	absence	absence	absence	absence	absence	absence	absence	absence	absence	absence	absence	absence	absence	absence	absence	absence	absence	absence	absence	absence	absence	absence	absence	absence	absence	absence	absence	absence
27035_8#19	3	3.2	absence	absence	absence	absence	absence	presence	presence	presence	presence	presence	presence	presence	presence	presence	presence	presence	presence	presence	presence	absence	absence	absence	absence	absence	absence	absence	absence	absence	absence	absence	absence	absence	absence	absence	absence	absence	absence	absence	absence	absence	absence	absence	absence	absence	absence	absence	absence
27035_8#190	3	3.1	absence	absence	absence	absence	absence	presence	presence	presence	presence	presence	presence	presence	presence	presence	presence	presence	presence	presence	presence	absence	absence	absence	absence	absence	absence	absence	absence	absence	absence	absence	absence	absence	absence	absence	absence	absence	absence	absence	absence	absence	absence	absence	absence	absence	absence	absence	absence
27035_8#191	14	NA	absence	absence	absence	absence	absence	absence	presence	presence	absence	absence	absence	absence	absence	absence	absence	absence	absence	absence	absence	presence	absence	absence	absence	absence	absence	absence	absence	absence	absence	absence	absence	absence	absence	absence	absence	absence	presence	absence	absence	absence	absence	absence	absence	absence	absence	absence	presence
27035_8#192	17	NA	absence	absence	absence	absence	absence	absence	absence	absence	absence	absence	absence	absence	absence	absence	absence	absence	absence	absence	absence	absence	absence	absence	absence	absence	absence	absence	absence	absence	absence	absence	absence	absence	absence	absence	absence	absence	absence	absence	absence	absence	absence	absence	absence	absence	absence	absence	absence
27035_8#20	1	1.1	presence	presence	presence	presence	presence	absence	absence	absence	absence	absence	absence	absence	absence	absence	absence	absence	absence	absence	absence	absence	presence	presence	presence	presence	presence	presence	presence	presence	presence	presence	presence	presence	presence	presence	presence	presence	presence	presence	presence	presence	presence	presence	presence	presence	presence	presence	presence
27035_8#21	38	NA	presence	presence	presence	presence	presence	absence	absence	absence	absence	absence	absence	absence	absence	absence	absence	absence	absence	absence	absence	absence	absence	absence	absence	absence	absence	absence	absence	absence	absence	absence	absence	absence	absence	absence	presence	presence	absence	absence	absence	absence	absence	absence	absence	absence	absence	absence	absence
27035_8#22	6	NA	absence	absence	absence	absence	absence	absence	absence	absence	absence	absence	absence	absence	absence	absence	absence	absence	absence	absence	absence	presence	absence	absence	absence	absence	absence	absence	absence	absence	absence	absence	absence	absence	absence	absence	absence	absence	absence	absence	presence	absence	absence	absence	absence	absence	absence	absence	absence
27035_8#23	3	3.2	absence	absence	absence	absence	absence	absence	absence	absence	absence	absence	absence	absence	absence	absence	absence	absence	absence	absence	absence	absence	absence	absence	absence	absence	absence	absence	absence	absence	absence	absence	absence	absence	absence	absence	absence	absence	absence	absence	absence	absence	absence	absence	absence	absence	absence	absence	absence
27035_8#24	52	NA	absence	absence	absence	absence	absence	absence	absence	absence	absence	absence	absence	absence	absence	absence	absence	absence	absence	absence	absence	presence	absence	absence	absence	absence	absence	absence	absence	absence	absence	absence	absence	absence	absence	absence	absence	absence	absence	absence	absence	absence	absence	absence	absence	absence	absence	absence	absence
27035_8#26	1	1.others	presence	presence	presence	presence	presence	absence	absence	absence	absence	absence	absence	absence	absence	absence	absence	absence	absence	absence	absence	absence	presence	presence	presence	presence	presence	presence	presence	presence	presence	presence	presence	presence	presence	presence	presence	presence	presence	absence	presence	presence	presence	presence	presence	presence	presence	presence	presence
27035_8#27	3	3.others	absence	absence	absence	absence	absence	presence	presence	presence	presence	presence	presence	presence	presence	presence	presence	presence	presence	presence	presence	absence	absence	absence	absence	absence	absence	absence	absence	absence	absence	absence	absence	absence	absence	absence	absence	absence	absence	absence	absence	absence	absence	absence	absence	absence	absence	absence	absence
27035_8#28	2	2.4	presence	presence	presence	presence	presence	absence	absence	absence	absence	absence	absence	absence	absence	absence	absence	absence	absence	absence	absence	absence	absence	absence	absence	absence	absence	absence	absence	absence	absence	absence	absence	absence	absence	absence	absence	absence	absence	absence	absence	absence	absence	absence	absence	absence	absence	absence	absence
27035_8#29	2	2.4	presence	presence	presence	presence	presence	absence	absence	absence	absence	absence	absence	absence	absence	absence	absence	absence	absence	absence	absence	absence	absence	absence	absence	absence	absence	absence	absence	absence	absence	absence	absence	absence	absence	absence	absence	absence	absence	absence	absence	absence	absence	absence	absence	absence	absence	absence	absence
27035_8#30	7	NA	absence	absence	absence	absence	absence	absence	absence	absence	absence	absence	absence	absence	absence	absence	absence	absence	absence	absence	absence	absence	absence	absence	absence	absence	absence	absence	absence	absence	absence	absence	absence	absence	absence	absence	absence	absence	absence	absence	absence	absence	absence	absence	absence	absence	absence	absence	absence
27035_8#31	2	2.4	presence	presence	presence	presence	presence	absence	absence	absence	absence	absence	absence	absence	absence	absence	absence	absence	absence	absence	absence	absence	absence	absence	absence	absence	absence	absence	absence	absence	absence	absence	absence	absence	absence	absence	absence	absence	absence	absence	absence	absence	absence	absence	absence	absence	absence	absence	absence
27035_8#32	1	1.1	presence	presence	presence	presence	presence	absence	absence	absence	absence	absence	absence	absence	absence	absence	absence	absence	absence	absence	absence	absence	presence	presence	presence	presence	presence	presence	presence	presence	presence	presence	presence	presence	presence	presence	presence	presence	presence	presence	presence	presence	presence	presence	presence	presence	presence	presence	presence
27035_8#33	4	NA	absence	absence	absence	absence	absence	absence	absence	absence	absence	absence	absence	absence	absence	absence	absence	absence	absence	absence	absence	absence	absence	absence	absence	absence	absence	absence	absence	absence	absence	absence	absence	absence	absence	absence	absence	absence	absence	absence	absence	absence	presence	presence	presence	presence	presence	presence	absence
27035_8#34	2	2.3	presence	presence	presence	presence	presence	absence	absence	absence	absence	absence	absence	absence	absence	absence	absence	absence	absence	absence	absence	absence	absence	absence	absence	absence	absence	absence	absence	absence	absence	absence	absence	absence	absence	absence	absence	absence	absence	absence	absence	absence	absence	absence	absence	absence	absence	absence	absence
27035_8#35	7	NA	absence	absence	absence	absence	absence	absence	absence	absence	absence	absence	absence	absence	absence	absence	absence	absence	absence	absence	absence	absence	absence	absence	absence	absence	absence	absence	absence	absence	absence	absence	absence	absence	absence	absence	absence	absence	absence	absence	absence	absence	absence	absence	absence	absence	absence	absence	absence
27035_8#36	9	NA	absence	absence	absence	absence	absence	absence	absence	absence	absence	absence	absence	absence	absence	absence	absence	absence	absence	absence	absence	absence	absence	absence	absence	absence	absence	absence	absence	absence	absence	absence	absence	absence	absence	absence	absence	absence	absence	absence	absence	absence	absence	absence	absence	absence	absence	absence	absence
27035_8#37	2	2.1	absence	absence	absence	absence	absence	presence	presence	presence	presence	presence	presence	presence	presence	presence	presence	presence	presence	presence	presence	absence	absence	absence	absence	absence	absence	absence	absence	absence	absence	absence	absence	absence	absence	absence	absence	absence	absence	absence	absence	absence	absence	absence	absence	absence	absence	absence	absence
27035_8#38	34	NA	absence	absence	absence	absence	absence	absence	absence	absence	absence	absence	absence	absence	absence	absence	absence	absence	absence	absence	absence	absence	absence	absence	absence	absence	absence	absence	absence	absence	absence	absence	absence	absence	absence	absence	absence	absence	absence	absence	presence	presence	absence	absence	absence	absence	absence	absence	absence
27035_8#39	9	NA	absence	absence	absence	absence	absence	absence	absence	absence	absence	absence	absence	absence	absence	absence	absence	absence	absence	absence	absence	absence	absence	absence	absence	absence	absence	absence	absence	absence	absence	absence	absence	absence	absence	absence	absence	absence	absence	absence	absence	absence	absence	absence	absence	absence	absence	absence	absence
27035_8#40	2	2.4	presence	presence	presence	presence	presence	absence	absence	absence	absence	absence	absence	absence	absence	absence	absence	absence	absence	absence	absence	absence	absence	absence	absence	absence	absence	absence	absence	absence	absence	absence	absence	absence	absence	absence	absence	absence	absence	absence	absence	absence	absence	absence	absence	absence	absence	absence	absence
27035_8#41	1	1.1	presence	presence	presence	presence	presence	absence	absence	absence	absence	absence	absence	absence	absence	absence	absence	absence	absence	absence	absence	absence	presence	presence	presence	presence	presence	presence	presence	presence	presence	presence	presence	presence	presence	presence	presence	presence	presence	presence	presence	presence	presence	presence	presence	presence	presence	presence	presence
27035_8#42	1	1.1	presence	presence	presence	presence	presence	absence	absence	absence	absence	absence	absence	absence	absence	absence	absence	absence	absence	absence	absence	absence	presence	presence	presence	presence	presence	presence	presence	presence	presence	presence	presence	presence	presence	presence	presence	presence	presence	presence	presence	presence	presence	presence	presence	presence	presence	presence	presence
27035_8#43	1	1.1	presence	presence	presence	presence	presence	absence	absence	absence	absence	absence	absence	absence	absence	absence	absence	absence	absence	absence	absence	absence	presence	presence	presence	presence	presence	presence	presence	presence	presence	presence	presence	presence	presence	presence	presence	presence	presence	presence	presence	presence	presence	presence	presence	presence	presence	presence	presence
27035_8#44	1	1.1	presence	presence	presence	presence	presence	absence	absence	absence	absence	absence	absence	absence	absence	absence	absence	absence	absence	absence	absence	absence	presence	presence	presence	presence	presence	presence	presence	presence	presence	presence	presence	presence	presence	presence	presence	presence	presence	presence	presence	presence	presence	presence	presence	presence	presence	presence	presence
27035_8#45	1	1.1	presence	presence	presence	presence	presence	absence	absence	absence	absence	absence	absence	absence	absence	absence	absence	absence	absence	absence	absence	absence	presence	presence	presence	presence	presence	presence	presence	presence	presence	presence	presence	presence	presence	presence	presence	presence	presence	presence	presence	presence	presence	presence	presence	presence	presence	presence	presence
27035_8#46	2	2.4	presence	presence	presence	presence	presence	absence	absence	absence	absence	absence	absence	absence	absence	absence	absence	absence	absence	absence	absence	absence	absence	absence	absence	absence	absence	absence	absence	absence	absence	absence	absence	absence	absence	absence	absence	absence	absence	absence	absence	absence	absence	absence	absence	absence	absence	absence	absence
27035_8#47	1	1.1	presence	presence	presence	presence	presence	absence	absence	absence	absence	absence	absence	absence	absence	absence	absence	absence	absence	absence	absence	absence	presence	presence	presence	presence	presence	presence	presence	presence	presence	presence	presence	presence	presence	presence	presence	presence	presence	presence	absence	presence	presence	presence	presence	presence	presence	presence	presence
27035_8#48	14	NA	absence	absence	absence	absence	absence	absence	presence	presence	absence	absence	absence	absence	absence	absence	absence	absence	absence	absence	absence	absence	absence	absence	absence	absence	absence	absence	absence	absence	absence	absence	absence	absence	absence	absence	absence	absence	presence	absence	absence	absence	absence	absence	absence	absence	absence	absence	presence
27035_8#49	1	1.1	presence	presence	presence	presence	presence	absence	absence	absence	absence	absence	absence	absence	absence	absence	absence	absence	absence	absence	absence	absence	presence	presence	presence	presence	presence	presence	presence	presence	presence	presence	presence	presence	presence	presence	presence	presence	presence	presence	presence	presence	presence	presence	presence	presence	presence	presence	presence
27035_8#50	1	1.1	presence	presence	presence	presence	presence	absence	absence	absence	absence	absence	absence	absence	absence	absence	absence	absence	absence	absence	absence	absence	presence	presence	presence	presence	presence	presence	presence	presence	presence	presence	presence	presence	presence	presence	presence	presence	presence	presence	presence	presence	presence	presence	presence	presence	presence	presence	presence
27035_8#51	47	NA	absence	absence	absence	absence	absence	absence	absence	absence	absence	absence	absence	absence	absence	absence	absence	absence	absence	absence	absence	absence	absence	absence	absence	absence	absence	absence	absence	absence	absence	absence	absence	absence	absence	absence	absence	absence	absence	absence	absence	absence	absence	absence	absence	absence	absence	absence	absence
27035_8#52	1	1.others	presence	presence	presence	presence	presence	absence	absence	absence	absence	absence	absence	absence	absence	absence	absence	absence	absence	absence	absence	absence	presence	presence	presence	presence	presence	presence	presence	presence	presence	presence	presence	presence	presence	presence	presence	presence	presence	presence	presence	presence	presence	presence	presence	presence	presence	presence	presence
27035_8#53	9	NA	absence	absence	absence	absence	absence	absence	absence	absence	absence	absence	absence	absence	absence	absence	absence	absence	absence	absence	absence	absence	absence	absence	absence	absence	absence	absence	absence	absence	absence	absence	absence	absence	absence	absence	absence	absence	absence	absence	absence	absence	absence	absence	absence	absence	absence	absence	absence
27035_8#54	2	2.4	presence	presence	presence	presence	presence	absence	absence	absence	absence	absence	absence	absence	absence	absence	absence	absence	absence	absence	absence	absence	absence	absence	absence	absence	absence	absence	absence	absence	absence	absence	absence	absence	absence	absence	absence	absence	absence	absence	absence	presence	absence	absence	absence	absence	absence	absence	absence
27035_8#55	2	2.4	presence	presence	presence	presence	presence	absence	absence	absence	absence	absence	absence	absence	absence	absence	absence	absence	absence	absence	absence	absence	absence	absence	absence	absence	absence	absence	absence	absence	absence	absence	absence	absence	absence	absence	absence	absence	absence	absence	absence	absence	absence	absence	absence	absence	absence	absence	absence
27035_8#56	9	NA	absence	absence	absence	absence	absence	absence	absence	absence	absence	absence	absence	absence	absence	absence	absence	absence	absence	absence	absence	absence	absence	absence	absence	absence	absence	absence	absence	absence	absence	absence	absence	absence	absence	absence	absence	absence	absence	absence	absence	absence	absence	absence	absence	absence	absence	absence	absence
27035_8#57	2	2.3	presence	presence	presence	presence	presence	absence	absence	absence	absence	absence	absence	absence	absence	absence	absence	absence	absence	absence	absence	absence	absence	absence	absence	absence	absence	absence	absence	absence	absence	absence	absence	absence	absence	absence	absence	absence	absence	absence	absence	absence	absence	absence	absence	absence	absence	absence	absence
27035_8#58	2	2.4	presence	presence	presence	presence	presence	absence	absence	absence	absence	absence	absence	absence	absence	absence	absence	absence	absence	absence	absence	absence	absence	absence	absence	absence	absence	absence	absence	absence	absence	absence	absence	absence	absence	absence	absence	absence	absence	absence	absence	absence	absence	absence	absence	absence	absence	absence	absence
27035_8#59	2	2.others	presence	presence	presence	presence	presence	absence	absence	absence	absence	absence	absence	absence	absence	absence	absence	absence	absence	absence	absence	absence	absence	absence	absence	absence	absence	absence	absence	absence	absence	absence	absence	absence	absence	absence	absence	absence	absence	absence	absence	absence	absence	absence	absence	absence	absence	absence	absence
27035_8#60	2	2.others	presence	presence	presence	presence	presence	absence	absence	absence	absence	absence	absence	absence	absence	absence	absence	absence	absence	absence	absence	absence	absence	absence	absence	absence	absence	absence	absence	absence	absence	absence	absence	absence	absence	absence	absence	absence	absence	absence	absence	absence	absence	absence	absence	absence	absence	absence	absence
27035_8#61	7	NA	absence	absence	absence	absence	absence	absence	absence	absence	absence	absence	absence	absence	absence	absence	absence	absence	absence	absence	absence	absence	absence	absence	absence	absence	absence	absence	absence	absence	absence	absence	absence	absence	absence	absence	absence	absence	absence	absence	absence	absence	absence	absence	absence	absence	absence	absence	absence
27035_8#62	3	3.2	presence	presence	presence	presence	absence	presence	presence	presence	presence	presence	presence	presence	presence	presence	presence	presence	presence	presence	presence	absence	absence	absence	absence	absence	absence	absence	absence	absence	absence	absence	absence	absence	absence	absence	presence	presence	absence	absence	absence	absence	absence	absence	absence	absence	absence	absence	absence
27035_8#63	1	1.others	presence	presence	presence	presence	presence	absence	absence	absence	absence	absence	absence	absence	absence	absence	absence	absence	absence	absence	absence	absence	presence	presence	presence	presence	presence	presence	presence	presence	presence	presence	presence	presence	presence	presence	presence	presence	presence	presence	presence	presence	presence	presence	presence	presence	presence	presence	presence
27035_8#64	63	NA	absence	absence	absence	absence	absence	absence	absence	absence	absence	absence	absence	absence	absence	absence	absence	absence	absence	absence	absence	absence	presence	presence	presence	presence	presence	presence	presence	presence	presence	presence	presence	presence	presence	presence	absence	absence	absence	presence	absence	absence	absence	absence	absence	absence	absence	absence	absence
27035_8#65	1	1.4	absence	absence	absence	absence	absence	absence	absence	absence	absence	absence	absence	absence	absence	absence	absence	absence	absence	absence	absence	presence	presence	presence	presence	presence	presence	presence	presence	presence	presence	presence	presence	presence	presence	presence	absence	absence	presence	presence	presence	presence	presence	presence	presence	presence	presence	presence	presence
27035_8#66	4	NA	absence	absence	absence	absence	absence	absence	absence	absence	presence	absence	absence	absence	absence	absence	absence	absence	absence	absence	absence	absence	absence	absence	absence	absence	absence	absence	absence	absence	absence	absence	absence	absence	absence	absence	absence	absence	absence	absence	absence	absence	presence	presence	presence	presence	presence	presence	absence
27035_8#67	2	2.4	presence	presence	presence	presence	presence	absence	absence	absence	absence	absence	absence	absence	absence	absence	absence	absence	absence	absence	absence	absence	absence	absence	absence	absence	absence	absence	absence	absence	absence	absence	absence	absence	absence	absence	absence	absence	absence	absence	absence	absence	absence	absence	absence	absence	absence	absence	absence
27035_8#68	17	NA	absence	absence	absence	absence	absence	absence	absence	absence	absence	absence	absence	absence	absence	absence	absence	absence	absence	absence	absence	absence	absence	absence	absence	absence	absence	absence	absence	absence	absence	absence	absence	absence	absence	absence	absence	absence	absence	absence	absence	absence	absence	absence	absence	absence	absence	absence	absence
27035_8#69	2	2.4	presence	presence	presence	presence	presence	absence	absence	absence	absence	absence	absence	absence	absence	absence	absence	absence	absence	absence	absence	absence	absence	absence	absence	absence	absence	absence	absence	absence	absence	absence	absence	absence	absence	absence	absence	absence	absence	absence	absence	absence	absence	absence	absence	absence	absence	absence	absence
27035_8#70	1	1.1	presence	presence	presence	presence	presence	absence	absence	absence	absence	absence	absence	absence	absence	absence	absence	absence	absence	absence	absence	absence	presence	presence	presence	presence	presence	presence	presence	presence	presence	presence	presence	presence	presence	presence	presence	presence	absence	presence	presence	presence	presence	presence	presence	presence	presence	presence	absence
27035_8#71	15	NA	absence	absence	absence	absence	absence	absence	absence	absence	absence	absence	absence	absence	absence	absence	absence	absence	absence	absence	absence	absence	absence	absence	absence	absence	absence	absence	absence	absence	absence	absence	absence	absence	absence	absence	absence	absence	absence	absence	absence	absence	absence	absence	absence	absence	absence	absence	absence
27035_8#72	1	1.1	presence	presence	presence	presence	presence	absence	absence	absence	absence	absence	absence	absence	absence	absence	absence	absence	absence	absence	absence	absence	presence	presence	presence	presence	presence	presence	presence	presence	presence	presence	presence	presence	presence	presence	presence	presence	presence	presence	absence	presence	presence	presence	presence	presence	presence	presence	presence
27035_8#73	3	3.2	absence	absence	absence	absence	absence	presence	presence	presence	presence	presence	presence	presence	presence	presence	presence	presence	presence	presence	presence	absence	absence	absence	absence	absence	absence	absence	absence	absence	absence	absence	absence	absence	absence	absence	absence	absence	absence	absence	absence	absence	absence	absence	absence	absence	absence	absence	absence
27035_8#74	2	2.others	presence	presence	presence	presence	presence	absence	absence	absence	absence	absence	absence	absence	absence	absence	absence	absence	absence	absence	absence	absence	absence	absence	absence	absence	absence	absence	absence	absence	absence	absence	absence	absence	absence	absence	absence	absence	absence	absence	absence	absence	absence	absence	absence	absence	absence	absence	absence
27035_8#75	1	1.3	absence	absence	absence	absence	absence	absence	absence	absence	absence	absence	absence	absence	absence	absence	absence	absence	absence	absence	absence	presence	presence	presence	presence	presence	presence	presence	presence	presence	presence	presence	presence	presence	presence	presence	absence	absence	presence	presence	presence	presence	presence	presence	presence	presence	presence	presence	presence
27035_8#76	34	NA	presence	presence	presence	presence	presence	absence	absence	absence	absence	absence	absence	absence	absence	absence	absence	absence	absence	absence	absence	absence	absence	absence	absence	absence	absence	absence	absence	absence	absence	absence	absence	absence	absence	absence	presence	presence	absence	presence	presence	absence	absence	absence	absence	absence	absence	absence	absence
27035_8#77	1	1.1	presence	presence	presence	presence	presence	absence	absence	absence	absence	absence	absence	absence	absence	absence	absence	absence	absence	absence	absence	absence	presence	presence	presence	presence	presence	presence	presence	presence	presence	presence	presence	presence	presence	presence	presence	presence	presence	presence	presence	presence	presence	presence	presence	presence	presence	presence	presence
27035_8#78	1	1.1	presence	presence	presence	presence	presence	absence	absence	absence	absence	absence	absence	absence	absence	absence	absence	absence	absence	absence	absence	absence	presence	presence	presence	presence	presence	presence	presence	presence	presence	presence	presence	presence	presence	presence	presence	presence	presence	presence	presence	presence	presence	presence	presence	presence	presence	presence	presence
27035_8#79	1	1.1	presence	presence	presence	presence	presence	absence	absence	absence	absence	absence	absence	absence	absence	absence	absence	absence	absence	absence	absence	absence	presence	presence	presence	presence	presence	presence	presence	presence	presence	presence	presence	presence	presence	presence	presence	presence	presence	presence	presence	presence	presence	presence	presence	presence	presence	presence	presence
27035_8#80	1	1.1	presence	presence	presence	presence	presence	absence	absence	absence	absence	absence	absence	absence	absence	absence	absence	absence	absence	absence	absence	absence	presence	presence	presence	presence	presence	presence	presence	presence	presence	presence	presence	presence	presence	presence	presence	presence	presence	presence	presence	presence	presence	presence	presence	presence	presence	presence	presence
27035_8#81	6	NA	absence	absence	absence	absence	absence	absence	absence	absence	absence	absence	absence	absence	absence	absence	absence	absence	absence	absence	absence	presence	absence	absence	absence	absence	absence	absence	absence	absence	absence	absence	absence	absence	absence	absence	absence	absence	absence	absence	absence	absence	absence	absence	absence	absence	absence	absence	absence
27035_8#82	17	NA	absence	absence	absence	absence	absence	absence	absence	absence	absence	absence	absence	absence	absence	absence	absence	absence	absence	absence	absence	absence	absence	absence	absence	absence	absence	absence	absence	absence	absence	absence	absence	absence	absence	absence	absence	absence	absence	absence	absence	absence	absence	absence	absence	absence	absence	absence	absence
27035_8#83	2	2.3	presence	presence	presence	presence	presence	absence	absence	absence	absence	absence	absence	absence	absence	absence	absence	absence	absence	absence	absence	absence	absence	absence	absence	absence	absence	absence	absence	absence	absence	absence	absence	absence	absence	absence	absence	absence	absence	absence	absence	absence	absence	absence	absence	absence	absence	absence	absence
27035_8#84	15	NA	absence	absence	absence	absence	absence	absence	absence	absence	absence	absence	absence	absence	absence	absence	absence	absence	absence	absence	absence	absence	absence	absence	absence	absence	absence	absence	absence	absence	absence	absence	absence	absence	absence	absence	absence	absence	absence	absence	absence	absence	absence	absence	absence	absence	absence	absence	absence
27035_8#85	2	2.3	presence	presence	presence	presence	presence	absence	absence	absence	absence	absence	absence	absence	absence	absence	absence	absence	absence	absence	absence	absence	absence	absence	absence	absence	absence	absence	absence	absence	absence	absence	absence	absence	absence	absence	absence	absence	absence	absence	absence	absence	absence	absence	absence	absence	absence	absence	absence
27035_8#86	2	2.3	presence	presence	presence	presence	presence	absence	absence	absence	absence	absence	absence	absence	absence	absence	absence	absence	absence	absence	absence	absence	absence	absence	absence	absence	absence	absence	absence	absence	absence	absence	absence	absence	absence	absence	absence	absence	absence	absence	absence	absence	absence	absence	absence	absence	absence	absence	absence
27035_8#87	2	2.4	presence	presence	presence	presence	presence	absence	absence	absence	absence	absence	absence	absence	absence	absence	absence	absence	absence	absence	absence	absence	absence	absence	absence	absence	absence	absence	absence	absence	absence	absence	absence	absence	absence	absence	absence	absence	absence	absence	absence	absence	absence	absence	absence	absence	absence	absence	absence
27035_8#88	25	NA	absence	absence	absence	absence	absence	absence	absence	absence	absence	absence	absence	absence	absence	absence	absence	absence	absence	absence	absence	absence	presence	presence	presence	presence	presence	presence	presence	presence	presence	presence	presence	presence	presence	presence	absence	absence	absence	absence	presence	absence	absence	absence	absence	absence	absence	absence	absence
27035_8#89	3	3.1	absence	absence	absence	absence	absence	presence	presence	presence	presence	presence	presence	presence	presence	presence	presence	presence	presence	presence	presence	absence	absence	absence	absence	absence	absence	absence	absence	absence	absence	absence	absence	absence	absence	absence	absence	absence	absence	absence	absence	presence	absence	absence	absence	absence	absence	absence	absence
27035_8#90	16	NA	absence	absence	absence	absence	absence	absence	absence	absence	absence	absence	absence	absence	absence	absence	absence	absence	absence	absence	absence	presence	absence	absence	absence	absence	absence	absence	absence	absence	absence	absence	absence	absence	absence	absence	absence	absence	absence	absence	absence	absence	absence	absence	absence	absence	absence	absence	absence
27035_8#91	17	NA	absence	absence	absence	absence	absence	absence	absence	absence	absence	absence	absence	absence	absence	absence	absence	absence	absence	absence	absence	presence	absence	absence	absence	absence	absence	absence	absence	absence	absence	absence	absence	absence	absence	absence	absence	absence	absence	absence	absence	absence	absence	absence	absence	absence	absence	absence	absence
27035_8#92	1	1.others	absence	absence	absence	absence	absence	absence	absence	absence	absence	absence	absence	absence	absence	absence	absence	absence	absence	absence	absence	presence	presence	presence	presence	presence	presence	presence	presence	presence	presence	presence	presence	presence	presence	presence	absence	absence	presence	presence	presence	presence	presence	presence	presence	presence	presence	presence	presence
27035_8#93	17	NA	absence	absence	absence	absence	absence	absence	absence	absence	absence	absence	absence	absence	absence	absence	absence	absence	absence	absence	absence	absence	absence	absence	absence	absence	absence	absence	absence	absence	absence	absence	absence	absence	absence	absence	absence	absence	absence	absence	absence	absence	absence	absence	absence	absence	absence	absence	absence
[truncated: 1,169 more rows]
[truncated: 200 more columns]

## Sheet: Figure 3b
Figure3b	raw data for barplots displaying frequency of GO annotations of lineage specific genes
GO term	Category	Lineage association	Gene counts
GO:0000725 recombination repair	Biological process	shared across three dominant lineages	0
[truncated: 239 more rows]

## Sheet: Figure 4a
Figure4a	Volcano plot for differential gene expression between environmental and infection conditions observed in K96243 (representative of lineage 1). For differential gene expression of lineage1-specific genes, please refer to Supplementary Data 4
[truncated: 10,003 more rows]

[truncated: 3 more sheets: Figure 4b, Figure 4c, Figure 4d]
